# Supplementary material for: False positive results of Bowie and Dick type test used for hospital steam sterilizer with slower come-up ramps: A case study
Source: PLoS One. 2020 Jan 27;15(1):e0227943. doi: 10.1371/journal.pone.0227943 (PMC6984693; doi:10.1371/journal.pone.0227943)
Supplement: S1 Data — (XLSX) [file pone.0227943.s001.xlsx]

## Sheet: A1_Browne
min	Cham Temp	Drain Temp	Cham Press 1	Cham Press 2	t/c 1	t/c 2	t/c 3	t/c 4	t/c 5	Fo Ch	Fo Dr	Fo tc1	Fo tc2	Fo tc3	Fo tc4	Fo tc5
0	116.675	82.5059	12.8412	-0.0092	0	0	0	0	0	0	0	0	0	0	0	0
0.0042	116.734	82.5935	12.7562	-0.0118	0	0	0	0	0	0.0023	0	0	0	0	0	0
0.0083	116.803	82.5994	12.7759	-0.0092	0	0	0	0	0	0.0046	0	0	0	0	0	0
0.0125	116.879	82.6229	12.7711	-0.0102	0	0	0	0	0	0.0069	0.0001	0	0	0	0	0
0.0167	116.978	82.6392	12.9746	-0.0113	0	0	0	0	0	0.0093	0.0001	0	0	0	0	0
0.0208	116.97	82.6543	12.8056	-0.0108	0	0	0	0	0	0.0117	0.0001	0	0	0	0	0
0.025	116.972	82.676	12.7711	-0.0097	0	0	0	0	0	0.0141	0.0001	0	0	0	0	0
0.0292	117.138	82.8134	12.7615	-0.0118	0	0	0	0	0	0.0165	0.0002	0	0	0	0	0
0.0333	117.072	82.9431	12.7334	-0.0108	0	0	0	0	0	0.0189	0.0002	0	0	0	0	0
0.0375	117.172	82.9603	12.8635	-0.0118	0	0	0	0	0	0.0213	0.0002	0	0	0	0	0
0.0417	117.162	83.125	12.6643	-0.0108	0	0	0	0	0	0.0238	0.0002	0	0	0	0	0
0.0458	117.234	83.1658	12.6855	-0.0108	0	0	0	0	0	0.0262	0.0003	0	0	0	0	0
0.05	117.16	83.2943	12.482	-0.0102	0	0	0	0	0	0.0287	0.0003	0	0	0	0	0
0.0542	117.204	83.3745	12.2849	-0.0113	0	0	0	0	0	0.0311	0.0003	0	0	0	0	0
0.0583	117.253	83.5574	12.0553	-0.0113	0	0	0	0	0	0.0336	0.0003	0	0	0	0	0
0.0625	117.208	83.764	11.9188	-0.0097	0	0	0	0	0	0.036	0.0004	0	0	0	0	0
0.0667	117.219	83.8972	11.8178	-0.0118	0	0	0	0	0	0.0385	0.0004	0	0	0	0	0
0.0708	117.236	83.9355	11.6786	-0.0108	0	0	0	0	0	0.041	0.0004	0	0	0	0	0
0.075	117.248	84.2305	11.6058	-0.0123	0	0	0	0	0	0.0434	0.0004	0	0	0	0	0
0.0792	117.225	84.3909	11.4788	-0.0113	0	0	0	0	0	0.0459	0.0005	0	0	0	0	0
0.0833	117.195	84.6253	11.4421	-0.0087	0	0	0	0	0	0.0484	0.0005	0	0	0	0	0
0.0875	117.212	84.7427	11.177	-0.0113	0	0	0	0	0	0.0508	0.0005	0	0	0	0	0
0.0917	117.191	84.9582	10.948	-0.0113	0	0	0	0	0	0.0533	0.0006	0	0	0	0	0
0.0958	117.276	85.232	10.8141	-0.0113	0	0	0	0	0	0.0557	0.0006	0	0	0	0	0
0.1	117.221	85.2875	10.9926	-0.0113	0	0	0	0	0	0.0582	0.0006	0	0	0	0	0
0.1042	117.138	85.4197	10.914	-0.0108	0	0	0	0	0	0.0606	0.0007	0	0	0	0	0
0.1083	117.187	85.705	10.8162	-0.0118	0	0	0	0	0	0.0631	0.0007	0	0	0	0	0
0.1125	117.138	85.9386	10.6945	-0.0097	0	0	0	0	0	0.0655	0.0007	0	0	0	0	0
0.1167	117.192	86.1659	10.3544	-0.0097	0	0	0	0	0	0.068	0.0008	0	0	0	0	0
0.1208	117.134	86.2596	10.4857	-0.0102	0	0	0	0	0	0.0704	0.0008	0	0	0	0	0
0.125	117.044	86.4199	10.3454	-0.0087	0	0	0	0	0	0.0728	0.0008	0	0	0	0	0
0.1292	117.105	86.7006	10.2062	-0.0108	0	0	0	0	0	0.0752	0.0009	0	0	0	0	0
0.1333	117.036	86.7479	10.1456	-0.0097	0	0	0	0	0	0.0777	0.0009	0	0	0	0	0
0.1375	117.051	87.0353	9.8714	-0.0113	0	0	0	0	0	0.0801	0.001	0	0	0	0	0
0.1417	117.024	87.1779	9.8348	-0.0108	0	0	0	0	0	0.0825	0.001	0	0	0	0	0
0.1458	116.978	87.387	9.6785	-0.0113	0	0	0	0	0	0.0848	0.001	0	0	0	0	0
0.15	116.899	87.4648	9.7567	-0.0108	0	0	0	0	0	0.0872	0.0011	0	0	0	0	0
0.1542	116.89	87.5263	9.7067	-0.0102	0	0	0	0	0	0.0896	0.0011	0	0	0	0	0
0.1583	116.848	87.7147	9.5866	-0.0118	0	0	0	0	0	0.0919	0.0012	0	0	0	0	0
0.1625	116.769	87.8434	9.4458	-0.0118	0	0	0	0	0	0.0942	0.0012	0	0	0	0	0
0.1667	116.744	88.0497	9.313	-0.0102	0	0	0	0	0	0.0965	0.0013	0	0	0	0	0
0.1708	116.745	88.1785	9.2869	-0.0108	0	0	0	0	0	0.0989	0.0013	0	0	0	0	0
0.175	116.711	88.285	9.1089	-0.0113	0	0	0	0	0	0.1012	0.0014	0	0	0	0	0
0.1792	116.738	88.4383	9.0526	-0.0102	0	0	0	0	0	0.1035	0.0014	0	0	0	0	0
0.1833	116.647	88.5201	8.8703	-0.0102	0	0	0	0	0	0.1057	0.0015	0	0	0	0	0
0.1875	116.616	88.6676	8.8735	-0.0108	0	0	0	0	0	0.108	0.0015	0	0	0	0	0
0.1917	116.586	88.7414	8.9229	-0.0102	0	0	0	0	0	0.1103	0.0016	0	0	0	0	0
0.1958	116.575	88.9301	8.754	-0.0102	0	0	0	0	0	0.1125	0.0016	0	0	0	0	0
0.2	116.531	88.9844	8.7566	-0.0092	0	0	0	0	0	0.1148	0.0017	0	0	0	0	0
0.2042	116.47	88.9976	8.5324	-0.0097	0	0	0	0	0	0.117	0.0017	0	0	0	0	0
0.2083	116.465	89.1773	8.3996	-0.0097	0	0	0	0	0	0.1192	0.0018	0	0	0	0	0
0.2125	116.404	89.3271	8.3289	-0.0097	0	0	0	0	0	0.1215	0.0018	0	0	0	0	0
0.2167	116.388	89.4485	8.2258	-0.0123	0	0	0	0	0	0.1237	0.0019	0	0	0	0	0
0.2208	116.294	89.4667	8.2614	-0.0102	0	0	0	0	0	0.1258	0.0019	0	0	0	0	0
0.225	116.304	89.5446	8.0802	-0.0113	0	0	0	0	0	0.128	0.002	0	0	0	0	0
0.2292	116.297	89.6698	8.1217	-0.0102	0	0	0	0	0	0.1302	0.0021	0	0	0	0	0
0.2334	116.24	89.6746	7.9771	-0.0102	0	0	0	0	0	0.1324	0.0021	0	0	0	0	0
0.2375	116.2	89.7732	7.9553	-0.0113	0	0	0	0	0	0.1345	0.0022	0	0	0	0	0
0.2417	116.218	89.8412	8.0685	-0.0113	0	0	0	0	0	0.1366	0.0022	0	0	0	0	0
0.2458	116.137	89.971	7.772	-0.0102	0	0	0	0	0	0.1388	0.0023	0	0	0	0	0
0.25	116.091	90.0249	7.7045	-0.0118	0	0	0	0	0	0.1409	0.0024	0	0	0	0	0
0.2542	116.024	90.0907	7.6684	-0.0118	0	0	0	0	0	0.143	0.0024	0	0	0	0	0
0.2583	116.032	90.1102	7.5834	-0.0108	0	0	0	0	0	0.1451	0.0025	0	0	0	0	0
0.2625	115.989	90.2124	7.4792	-0.0108	0	0	0	0	0	0.1472	0.0025	0	0	0	0	0
0.2667	116.003	90.3268	7.4851	-0.0102	0	0	0	0	0	0.1493	0.0026	0	0	0	0	0
0.2709	115.915	90.3104	7.4038	-0.0108	0	0	0	0	0	0.1513	0.0027	0	0	0	0	0
0.275	115.896	90.4442	7.4181	-0.0134	0	0	0	0	0	0.1534	0.0027	0	0	0	0	0
0.2792	115.885	90.5064	7.255	-0.0118	0	0	0	0	0	0.1555	0.0028	0	0	0	0	0
0.2834	115.913	90.5093	7.3209	-0.0118	0	0	0	0	0	0.1575	0.0029	0	0	0	0	0
0.2875	115.803	90.5868	7.3315	-0.0087	0	0	0	0	0	0.1596	0.0029	0	0	0	0	0
0.2917	115.782	90.6004	7.2093	-0.0118	0	0	0	0	0	0.1616	0.003	0	0	0	0	0
0.2959	115.74	90.6969	7.094	-0.0102	0	0	0	0	0	0.1636	0.0031	0	0	0	0	0
0.3	115.739	90.8251	7.0568	-0.0118	0	0	0	0	0	0.1656	0.0031	0	0	0	0	0
0.3042	115.723	90.816	7.1259	-0.0118	0	0	0	0	0	0.1676	0.0032	0	0	0	0	0
0.3084	115.622	90.8489	7.0696	-0.0108	0	0	0	0	0	0.1696	0.0033	0	0	0	0	0
0.3125	115.618	90.8647	6.9325	-0.0102	0	0	0	0	0	0.1716	0.0033	0	0	0	0	0
0.3167	115.614	90.9491	6.8947	-0.0108	0	0	0	0	0	0.1736	0.0034	0	0	0	0	0
0.3209	115.622	90.9656	6.7693	-0.0102	0	0	0	0	0	0.1756	0.0035	0	0	0	0	0
0.325	115.557	91.0877	6.6115	-0.0113	0	0	0	0	0	0.1775	0.0036	0	0	0	0	0
0.3292	115.502	91.119	6.6413	-0.0097	0	0	0	0	0	0.1795	0.0036	0	0	0	0	0
0.3334	115.471	91.096	6.6976	-0.0097	0	0	0	0	0	0.1814	0.0037	0	0	0	0	0
0.3375	115.357	91.1534	6.6721	-0.0118	0	0	0	0	0	0.1834	0.0038	0	0	0	0	0
0.3417	115.385	91.192	6.3995	-0.0087	0	0	0	0	0	0.1853	0.0038	0	0	0	0	0
0.3459	115.289	91.2351	6.5318	-0.0102	0	0	0	0	0	0.1872	0.0039	0	0	0	0	0
0.35	115.203	91.2921	6.2677	-0.0118	0	0	0	0	0	0.1891	0.004	0	0	0	0	0
0.3542	115.252	91.3575	6.4808	-0.0113	0	0	0	0	0	0.1909	0.0041	0	0	0	0	0
0.3584	115.14	91.3916	6.3788	-0.0108	0	0	0	0	0	0.1928	0.0041	0	0	0	0	0
0.3625	115.196	91.487	6.331	-0.0118	0	0	0	0	0	0.1947	0.0042	0	0	0	0	0
0.3667	115.123	91.4241	6.2789	-0.0118	0	0	0	0	0	0.1965	0.0043	0	0	0	0	0
0.3709	115.066	91.5018	5.9973	-0.0102	0	0	0	0	0	0.1984	0.0044	0	0	0	0	0
0.375	115.11	91.5351	5.9579	-0.0102	0	0	0	0	0	0.2002	0.0044	0	0	0	0	0
0.3792	114.998	91.6113	5.9606	-0.0102	0	0	0	0	0	0.2021	0.0045	0	0	0	0	0
0.3834	115.06	91.6818	6.0706	-0.0118	0	0	0	0	0	0.2039	0.0046	0	0	0	0	0
0.3875	115.039	91.6413	6.0355	-0.0108	0	0	0	0	0	0.2057	0.0047	0	0	0	0	0
0.3917	114.986	91.6592	5.866	-0.0108	0	0	0	0	0	0.2076	0.0047	0	0	0	0	0
0.3959	115.013	91.7215	5.9181	-0.0134	0	0	0	0	0	0.2094	0.0048	0	0	0	0	0
0.4	115.008	91.7372	5.7332	-0.0129	0	0	0	0	0	0.2112	0.0049	0	0	0	0	0
0.4042	115.007	91.8238	5.841	-0.0118	0	0	0	0	0	0.213	0.005	0	0	0	0	0
0.4084	114.962	91.8198	5.7608	-0.0108	0	0	0	0	0	0.2148	0.0051	0	0	0	0	0
0.4125	114.922	91.9078	5.6838	-0.0113	0	0	0	0	0	0.2166	0.0051	0	0	0	0	0
0.4167	114.924	91.8642	5.697	-0.0102	0	0	0	0	0	0.2184	0.0052	0	0	0	0	0
0.4209	114.929	91.9769	5.5637	-0.0102	0	0	0	0	0	0.2202	0.0053	0	0	0	0	0
0.425	114.923	92.0301	5.4935	-0.0102	0	0	0	0	0	0.2221	0.0054	0	0	0	0	0
0.4292	114.866	92.0848	5.4616	-0.0092	0	0	0	0	0	0.2238	0.0055	0	0	0	0	0
0.4334	114.84	92.1263	5.3974	-0.0123	0	0	0	0	0	0.2256	0.0055	0	0	0	0	0
0.4375	114.841	92.0555	5.392	-0.0108	0	0	0	0	0	0.2274	0.0056	0	0	0	0	0
0.4417	114.833	92.0902	5.45	-0.0108	0	0	0	0	0	0.2292	0.0057	0	0	0	0	0
0.4459	114.864	92.1673	5.2539	-0.0092	0	0	0	0	0	0.231	0.0058	0	0	0	0	0
0.45	114.819	92.1991	5.3134	-0.0113	0	0	0	0	0	0.2328	0.0059	0	0	0	0	0
0.4542	114.819	92.3112	5.1513	-0.0102	0	0	0	0	0	0.2345	0.006	0	0	0	0	0
0.4584	114.85	92.3367	5.0727	-0.0113	0	0	0	0	0	0.2363	0.006	0	0	0	0	0
0.4625	114.84	92.3103	4.9914	-0.0123	0	0	0	0	0	0.2381	0.0061	0	0	0	0	0
0.4667	114.859	92.2935	4.9611	-0.0113	0	0	0	0	0	0.2399	0.0062	0	0	0	0	0
0.4709	114.817	92.3295	5.104	-0.0113	0	0	0	0	0	0.2417	0.0063	0	0	0	0	0
0.475	114.901	92.3677	5.0706	-0.0102	0	0	0	0	0	0.2435	0.0064	0	0	0	0	0
0.4792	114.882	92.3967	5.0259	-0.0102	0	0	0	0	0	0.2453	0.0065	0	0	0	0	0
0.4834	114.809	92.4411	4.8224	-0.0108	0	0	0	0	0	0.247	0.0065	0	0	0	0	0
0.4875	114.845	92.4466	4.7565	-0.0108	0	0	0	0	0	0.2488	0.0066	0	0	0	0	0
0.4917	114.849	92.4882	4.7055	-0.0113	0	0	0	0	0	0.2506	0.0067	0	0	0	0	0
0.4959	114.869	92.5263	4.6673	-0.0113	0	0	0	0	0	0.2524	0.0068	0	0	0	0	0
0.5	114.846	92.562	4.6827	-0.0102	0	0	0	0	0	0.2542	0.0069	0	0	0	0	0
0.5042	114.846	92.602	4.6109	-0.0118	0	0	0	0	0	0.256	0.007	0	0	0	0	0
0.5083	114.914	92.673	4.5801	-0.0108	0	0	0	0	0	0.2577	0.0071	0	0	0	0	0
0.5125	114.852	92.7362	4.5328	-0.0123	0	0	0	0	0	0.2595	0.0072	0	0	0	0	0
0.5167	114.863	92.7114	4.68	-0.0097	0	0	0	0	0	0.2613	0.0072	0	0	0	0	0
0.5209	114.84	92.6591	4.6885	-0.0097	0	0	0	0	0	0.2631	0.0073	0	0	0	0	0
0.525	114.841	92.6726	4.6109	-0.0118	0	0	0	0	0	0.2649	0.0074	0	0	0	0	0
0.5292	114.838	92.7251	4.4159	-0.0092	0	0	0	0	0	0.2667	0.0075	0	0	0	0	0
0.5333	114.823	92.8231	4.3979	-0.0108	0	0	0	0	0	0.2685	0.0076	0	0	0	0	0
0.5375	114.86	92.7691	4.3947	-0.0097	0	0	0	0	0	0.2702	0.0077	0	0	0	0	0
0.5417	114.772	92.7319	4.3251	-0.0097	0	0	0	0	0	0.272	0.0078	0	0	0	0	0
0.5458	114.811	92.8694	4.3336	-0.0123	0	0	0	0	0	0.2738	0.0079	0	0	0	0	0
0.55	114.778	92.8991	4.2485	-0.0102	0	0	0	0	0	0.2756	0.008	0	0	0	0	0
0.5542	114.789	92.9664	4.3309	-0.0102	0	0	0	0	0	0.2773	0.0081	0	0	0	0	0
0.5584	114.82	92.965	4.2358	-0.0102	0	0	0	0	0	0.2791	0.0081	0	0	0	0	0
0.5625	114.74	93.0212	4.1024	-0.0108	0	0	0	0	0	0.2809	0.0082	0	0	0	0	0
0.5667	114.797	93.0189	4.1821	-0.0118	0	0	0	0	0	0.2826	0.0083	0	0	0	0	0
0.5709	114.813	93.1025	4.2618	-0.0097	0	0	0	0	0	0.2844	0.0084	0	0	0	0	0
0.575	114.791	93.0679	4.0418	-0.0102	0	0	0	0	0	0.2862	0.0085	0	0	0	0	0
0.5792	114.817	93.1447	4.0668	-0.0108	0	0	0	0	0	0.288	0.0086	0	0	0	0	0
0.5834	114.803	93.1036	4.0503	-0.0123	0	0	0	0	0	0.2897	0.0087	0	0	0	0	0
0.5875	114.752	93.1423	4.1088	-0.0118	0	0	0	0	0	0.2915	0.0088	0	0	0	0	0
0.5917	114.715	93.1542	3.985	-0.0123	0	0	0	0	0	0.2933	0.0089	0	0	0	0	0
0.5959	114.765	93.2215	4.0466	-0.0123	0	0	0	0	0	0.295	0.009	0	0	0	0	0
0.6	114.706	93.2434	3.9303	-0.0102	0	0	0	0	0	0.2968	0.0091	0	0	0	0	0
0.6042	114.729	93.3133	3.8256	-0.0123	0	0	0	0	0	0.2985	0.0092	0	0	0	0	0
0.6084	114.652	93.2923	3.697	-0.0108	0	0	0	0	0	0.3003	0.0093	0	0	0	0	0
0.6125	114.639	93.3469	3.6295	-0.0113	0	0	0	0	0	0.302	0.0094	0	0	0	0	0
0.6167	114.692	93.3622	3.8867	-0.0134	0	0	0	0	0	0.3037	0.0095	0	0	0	0	0
0.6209	114.642	93.3786	3.85	-0.0108	0	0	0	0	0	0.3055	0.0096	0	0	0	0	0
0.625	114.708	93.4483	3.6125	-0.0102	0	0	0	0	0	0.3072	0.0097	0	0	0	0	0
0.6292	114.605	93.4492	3.765	-0.0118	0	0	0	0	0	0.309	0.0098	0	0	0	0	0
0.6334	114.581	93.4684	3.5556	-0.0113	0	0	0	0	0	0.3107	0.0099	0	0	0	0	0
0.6375	114.618	93.4747	3.731	-0.0118	0	0	0	0	0	0.3124	0.01	0	0	0	0	0
0.6417	114.665	93.5612	3.7007	-0.0097	0	0	0	0	0	0.3142	0.0101	0	0	0	0	0
0.6459	114.679	93.5532	3.6593	-0.0108	0	0	0	0	0	0.3159	0.0102	0	0	0	0	0
0.65	114.724	93.6002	3.6476	-0.0092	0	0	0	0	0	0.3176	0.0103	0	0	0	0	0
0.6542	114.691	93.6396	3.4223	-0.0113	0	0	0	0	0	0.3194	0.0104	0	0	0	0	0
0.6584	114.706	93.6418	3.392	-0.0102	0	0	0	0	0	0.3211	0.0105	0	0	0	0	0
0.6625	114.68	93.6848	3.4605	-0.0087	0	0	0	0	0	0.3229	0.0106	0	0	0	0	0
0.6667	114.645	93.6891	3.545	-0.0087	0	0	0	0	0	0.3246	0.0107	0	0	0	0	0
0.6709	114.713	93.6986	3.52	-0.0102	0	0	0	0	0	0.3264	0.0108	0	0	0	0	0
0.675	114.647	93.716	3.3516	-0.0102	0	0	0	0	0	0.3281	0.0109	0	0	0	0	0
0.6792	114.63	93.7075	3.4818	-0.0092	0	0	0	0	0	0.3299	0.011	0	0	0	0	0
0.6834	114.714	93.868	3.3606	-0.0113	0	0	0	0	0	0.3316	0.0111	0	0	0	0	0
0.6875	114.674	93.9324	3.3351	-0.0097	0	0	0	0	0	0.3333	0.0112	0	0	0	0	0
0.6917	114.66	93.9331	3.2698	-0.0102	0	0	0	0	0	0.3351	0.0113	0	0	0	0	0
0.6959	114.646	93.9461	3.1901	-0.0129	0	0	0	0	0	0.3368	0.0114	0	0	0	0	0
0.7	114.563	93.881	3.2591	-0.0092	0	0	0	0	0	0.3385	0.0115	0	0	0	0	0
0.7042	114.678	93.9684	3.2496	-0.0129	0	0	0	0	0	0.3403	0.0116	0	0	0	0	0
0.7084	114.662	93.9323	3.2554	-0.0113	0	0	0	0	0	0.342	0.0117	0	0	0	0	0
0.7125	114.682	94.0339	3.1991	-0.0092	0	0	0	0	0	0.3438	0.0118	0	0	0	0	0
0.7167	114.67	94.0713	3.0503	-0.0092	0	0	0	0	0	0.3455	0.0119	0	0	0	0	0
0.7209	114.745	94.0769	2.9664	-0.0113	0	0	0	0	0	0.3473	0.012	0	0	0	0	0
0.725	114.749	94.1608	3.1848	-0.0129	0	0	0	0	0	0.349	0.0121	0	0	0	0	0
0.7292	114.781	94.1399	2.9462	-0.0102	0	0	0	0	0	0.3508	0.0122	0	0	0	0	0
0.7334	114.793	94.1247	3.129	-0.0108	0	0	0	0	0	0.3526	0.0123	0	0	0	0	0
0.7375	114.742	94.1977	2.8335	-0.0118	0	0	0	0	0	0.3543	0.0125	0	0	0	0	0
0.7417	114.658	94.1766	2.9159	-0.0102	0	0	0	0	0	0.3561	0.0126	0	0	0	0	0
0.7459	114.764	94.2214	2.7868	-0.0118	0	0	0	0	0	0.3578	0.0127	0	0	0	0	0
0.75	114.75	94.2377	2.8234	-0.0092	0	0	0	0	0	0.3596	0.0128	0	0	0	0	0
0.7542	114.778	94.2447	3.0094	-0.0102	0	0	0	0	0	0.3613	0.0129	0	0	0	0	0
0.7584	114.799	94.2797	2.9807	-0.0102	0	0	0	0	0	0.3631	0.013	0	0	0	0	0
0.7625	114.783	94.3241	2.951	-0.0097	0	0	0	0	0	0.3649	0.0131	0	0	0	0	0
0.7667	114.889	94.3623	2.723	-0.0097	0	0	0	0	0	0.3667	0.0132	0	0	0	0	0
0.7709	114.884	94.3726	2.7294	-0.0118	0	0	0	0	0	0.3685	0.0133	0	0	0	0	0
0.775	114.878	94.3927	2.9037	-0.0102	0	0	0	0	0	0.3702	0.0134	0	0	0	0	0
0.7792	114.92	94.4526	2.6927	-0.0102	0	0	0	0	0	0.372	0.0136	0	0	0	0	0
0.7834	114.911	94.4459	2.8192	-0.0102	0	0	0	0	0	0.3738	0.0137	0	0	0	0	0
0.7875	114.888	94.558	2.6826	-0.0123	0	0	0	0	0	0.3756	0.0138	0	0	0	0	0
0.7917	114.894	94.4979	2.7262	-0.0113	0	0	0	0	0	0.3774	0.0139	0	0	0	0	0
0.7959	114.948	94.5558	2.6592	-0.0113	0	0	0	0	0	0.3792	0.014	0	0	0	0	0
0.8	114.917	94.5693	2.6056	-0.0113	0	0	0	0	0	0.381	0.0141	0	0	0	0	0
0.8042	114.977	94.6024	2.7358	-0.0102	0	0	0	0	0	0.3829	0.0142	0	0	0	0	0
0.8084	114.994	94.6392	2.7373	-0.0102	0	0	0	0	0	0.3847	0.0144	0	0	0	0	0
0.8125	115.029	94.6771	2.6204	-0.0097	0	0	0	0	0	0.3865	0.0145	0	0	0	0	0
0.8167	114.965	94.7033	2.478	-0.0118	0	0	0	0	0	0.3883	0.0146	0	0	0	0	0
0.8209	114.962	94.6629	2.5763	-0.0113	0	0	0	0	0	0.3901	0.0147	0	0	0	0	0
0.825	114.993	94.7971	2.5131	-0.0113	0	0	0	0	0	0.3919	0.0148	0	0	0	0	0
0.8292	114.97	94.6956	2.6088	-0.0092	0	0	0	0	0	0.3938	0.0149	0	0	0	0	0
0.8334	115.043	94.8202	2.5035	-0.0102	0	0	0	0	0	0.3956	0.0151	0	0	0	0	0
0.8375	115.045	94.8268	2.3686	-0.0102	0	0	0	0	0	0.3974	0.0152	0	0	0	0	0
0.8417	115.068	94.9147	2.4775	-0.0108	0	0	0	0	0	0.3992	0.0153	0	0	0	0	0
0.8459	115.071	94.9437	2.5083	-0.0118	0	0	0	0	0	0.4011	0.0154	0	0	0	0	0
0.85	115.016	94.8437	2.5237	-0.0134	0	0	0	0	0	0.4029	0.0155	0	0	0	0	0
0.8542	115.077	94.917	2.2756	-0.0102	0	0	0	0	0	0.4048	0.0157	0	0	0	0	0
0.8584	115.056	94.9069	2.2416	-0.0134	0	0	0	0	0	0.4066	0.0158	0	0	0	0	0
0.8625	115.104	94.9911	2.2554	-0.0123	0	0	0	0	0	0.4084	0.0159	0	0	0	0	0
0.8667	115.051	94.9839	2.2171	-0.0118	0	0	0	0	0	0.4103	0.016	0	0	0	0	0
0.8709	115.1	95.0013	2.4435	-0.0087	0	0	0	0	0	0.4121	0.0161	0	0	0	0	0
0.875	115.112	95.1191	2.1853	-0.0087	0	0	0	0	0	0.414	0.0163	0	0	0	0	0
0.8792	115.211	95.0688	2.4095	-0.0087	0	0	0	0	0	0.4158	0.0164	0	0	0	0	0
0.8834	115.135	95.0483	2.1863	-0.0097	0	0	0	0	0	0.4177	0.0165	0	0	0	0	0
0.8875	115.177	95.1537	2.214	-0.0092	0	0	0	0	0	0.4195	0.0166	0	0	0	0	0
0.8917	115.147	95.1833	2.2416	-0.0087	0	0	0	0	0	0.4214	0.0167	0	0	0	0	0
0.8959	115.184	95.1661	2.121	-0.0097	0	0	0	0	0	0.4233	0.0169	0	0	0	0	0
0.9	115.181	95.1802	2.3356	-0.0118	0	0	0	0	0	0.4251	0.017	0	0	0	0	0
0.9042	115.192	95.1724	2.1082	-0.0092	0	0	0	0	0	0.427	0.0171	0	0	0	0	0
0.9084	115.187	95.2514	2.1603	-0.0129	0	0	0	0	0	0.4289	0.0172	0	0	0	0	0
0.9125	115.333	95.3682	2.0912	-0.0113	0	0	0	0	0	0.4308	0.0174	0	0	0	0	0
0.9167	115.26	95.28	2.0535	-0.0097	0	0	0	0	0	0.4327	0.0175	0	0	0	0	0
0.9209	115.295	95.387	2.232	-0.0118	0	0	0	0	0	0.4345	0.0176	0	0	0	0	0
0.925	115.212	95.3397	2.0126	-0.0108	0	0	0	0	0	0.4364	0.0178	0	0	0	0	0
0.9292	115.221	95.3831	2.1847	-0.0102	0	0	0	0	0	0.4383	0.0179	0	0	0	0	0
0.9334	115.227	95.3372	2.054	-0.0118	0	0	0	0	0	0.4402	0.018	0	0	0	0	0
0.9375	115.249	95.4143	2.0067	-0.0108	0	0	0	0	0	0.4421	0.0181	0	0	0	0	0
0.9417	115.311	95.4566	1.9956	-0.0097	0	0	0	0	0	0.444	0.0183	0	0	0	0	0
0.9459	115.288	95.5349	1.9637	-0.0123	0	0	0	0	0	0.4459	0.0184	0	0	0	0	0
0.95	115.336	95.5182	2.1066	-0.0139	0	0	0	0	0	0.4478	0.0185	0	0	0	0	0
0.9542	115.347	95.5177	1.9775	-0.0097	0	0	0	0	0	0.4497	0.0187	0	0	0	0	0
0.9584	115.365	95.6305	2.0322	-0.0139	0	0	0	0	0	0.4516	0.0188	0	0	0	0	0
0.9626	115.377	95.5801	1.9998	-0.0102	0	0	0	0	0	0.4535	0.0189	0	0	0	0	0
0.9667	115.415	95.605	2.0338	-0.0097	0	0	0	0	0	0.4554	0.0191	0	0	0	0	0
0.9709	115.379	95.6429	1.9095	-0.0108	0	0	0	0	0	0.4573	0.0192	0	0	0	0	0
0.975	115.455	95.6718	1.8069	-0.0097	0	0	0	0	0	0.4593	0.0193	0	0	0	0	0
0.9792	115.414	95.714	1.8202	-0.0118	0	0	0	0	0	0.4612	0.0194	0	0	0	0	0
0.9834	115.433	95.6605	1.9717	-0.0123	0	0	0	0	0	0.4631	0.0196	0	0	0	0	0
0.9876	115.44	95.6961	1.9637	-0.0113	0	0	0	0	0	0.4651	0.0197	0	0	0	0	0
0.9917	115.471	95.6898	1.9924	-0.0113	0	0	0	0	0	0.467	0.0198	0	0	0	0	0
0.9959	115.448	95.739	1.9137	-0.0108	0	0	0	0	0	0.4689	0.02	0	0	0	0	0
1.0001	115.46	95.7388	1.7123	-0.0113	0	0	0	0	0	0.4709	0.0201	0	0	0	0	0
1.0042	115.526	95.8019	1.9594	-0.0113	0	0	0	0	0	0.4728	0.0203	0	0	0	0	0
1.0084	115.55	95.8388	1.9159	-0.0092	0	0	0	0	0	0.4748	0.0204	0	0	0	0	0
1.0126	115.544	95.8858	1.9339	-0.0102	0	0	0	0	0	0.4767	0.0205	0	0	0	0	0
1.0167	115.642	95.8855	1.8627	-0.0113	0	0	0	0	0	0.4787	0.0207	0	0	0	0	0
1.0209	115.587	95.9142	1.672	-0.0102	0	0	0	0	0	0.4807	0.0208	0	0	0	0	0
1.0251	115.588	95.9157	1.6544	-0.0118	0	0	0	0	0	0.4827	0.0209	0	0	0	0	0
1.0292	115.638	95.9454	1.6295	-0.0097	0	0	0	0	0	0.4846	0.0211	0	0	0	0	0
1.0334	115.667	95.9575	1.8494	-0.0092	0	0	0	0	0	0.4866	0.0212	0	0	0	0	0
1.0376	115.726	95.9702	1.833	-0.0113	0	0	0	0	0	0.4886	0.0213	0	0	0	0	0
1.0417	115.733	95.9781	1.8128	-0.0102	0	0	0	0	0	0.4907	0.0215	0	0	0	0	0
1.0459	115.718	96.0017	1.8138	-0.0071	0	0	0	0	0	0.4927	0.0216	0	0	0	0	0
1.0501	115.748	96.0867	1.5375	-0.0097	0	0	0	0	0	0.4947	0.0218	0	0	0	0	0
1.0542	115.757	96.0846	1.7889	-0.0108	0	0	0	0	0	0.4967	0.0219	0	0	0	0	0
1.0584	115.76	96.0905	1.7867	-0.0118	0	0	0	0	0	0.4987	0.022	0	0	0	0	0
1.0626	115.854	96.1528	1.741	-0.0108	0	0	0	0	0	0.5007	0.0222	0	0	0	0	0
1.0667	115.828	96.1442	1.7384	-0.0118	0	0	0	0	0	0.5028	0.0223	0	0	0	0	0
1.0709	115.838	96.182	1.5652	-0.0102	0	0	0	0	0	0.5048	0.0225	0	0	0	0	0
1.0751	115.853	96.1533	1.5269	-0.0108	0	0	0	0	0	0.5069	0.0226	0	0	0	0	0
1.0792	115.885	96.2599	1.5412	-0.0113	0	0	0	0	0	0.5089	0.0228	0	0	0	0	0
1.0834	115.812	96.2372	1.7193	-0.0118	0	0	0	0	0	0.511	0.0229	0	0	0	0	0
1.0876	115.882	96.2524	1.6252	-0.0108	0	0	0	0	0	0.513	0.023	0	0	0	0	0
1.0917	115.895	96.266	1.6794	-0.0129	0	0	0	0	0	0.515	0.0232	0	0	0	0	0
1.0959	115.97	96.3003	1.597	-0.0108	0	0	0	0	0	0.5171	0.0233	0	0	0	0	0
1.1001	115.918	96.3398	1.5668	-0.0108	0	0	0	0	0	0.5192	0.0235	0	0	0	0	0
1.1042	115.9	96.3371	1.6332	-0.0081	0	0	0	0	0	0.5212	0.0236	0	0	0	0	0
1.1084	115.945	96.4176	1.5668	-0.0108	0	0	0	0	0	0.5233	0.0238	0	0	0	0	0
1.1126	115.989	96.4067	1.5051	-0.0123	0	0	0	0	0	0.5254	0.0239	0	0	0	0	0
1.1167	115.988	96.3686	1.5126	-0.0118	0	0	0	0	0	0.5275	0.0241	0	0	0	0	0
1.1209	116.01	96.4788	1.3893	-0.0129	0	0	0	0	0	0.5296	0.0242	0	0	0	0	0
1.1251	116.002	96.4535	1.6167	-0.0071	0	0	0	0	0	0.5316	0.0244	0	0	0	0	0
1.1292	116.011	96.4075	1.3468	-0.0097	0	0	0	0	0	0.5337	0.0245	0	0	0	0	0
1.1334	115.992	96.5252	1.4116	-0.0123	0	0	0	0	0	0.5358	0.0247	0	0	0	0	0
1.1376	116.021	96.4634	1.3802	-0.0123	0	0	0	0	0	0.5379	0.0248	0	0	0	0	0
1.1417	116.031	96.5388	1.3675	-0.0102	0	0	0	0	0	0.54	0.0249	0	0	0	0	0
1.1459	116.013	96.4753	1.3335	-0.0097	0	0	0	0	0	0.5421	0.0251	0	0	0	0	0
1.1501	116.066	96.5596	1.3473	-0.0102	0	0	0	0	0	0.5442	0.0252	0	0	0	0	0
1.1542	116.088	96.5695	1.3755	-0.0087	0	0	0	0	0	0.5463	0.0254	0	0	0	0	0
1.1584	116.048	96.5922	1.2745	-0.0102	0	0	0	0	0	0.5484	0.0255	0	0	0	0	0
1.1626	116.137	96.6592	1.342	-0.0092	0	0	0	0	0	0.5505	0.0257	0	0	0	0	0
1.1667	116.089	96.5305	1.2873	-0.0092	0	0	0	0	0	0.5526	0.0258	0	0	0	0	0
1.1709	116.124	96.6301	1.2331	-0.0092	0	0	0	0	0	0.5547	0.026	0	0	0	0	0
1.1751	116.148	96.5949	1.4642	-0.0102	0	0	0	0	0	0.5569	0.0261	0	0	0	0	0
1.1792	116.204	96.6769	1.2495	-0.0092	0	0	0	0	0	0.559	0.0263	0	0	0	0	0
1.1834	116.264	96.7365	1.2309	-0.0113	0	0	0	0	0	0.5612	0.0265	0	0	0	0	0
1.1876	116.202	96.6385	1.2633	-0.0097	0	0	0	0	0	0.5633	0.0266	0	0	0	0	0
1.1917	116.315	96.6254	1.2846	-0.0087	0	0	0	0	0	0.5655	0.0268	0	0	0	0	0
1.1959	116.28	96.7148	1.2777	-0.0108	0	0	0	0	0	0.5676	0.0269	0	0	0	0	0
1.2001	116.368	96.7356	1.3197	-0.0097	0	0	0	0	0	0.5698	0.0271	0	0	0	0	0
1.2042	116.367	96.7492	1.3298	-0.0097	0	0	0	0	0	0.572	0.0272	0	0	0	0	0
1.2084	116.388	96.7013	1.223	-0.0123	0	0	0	0	0	0.5742	0.0274	0	0	0	0	0
1.2126	116.457	96.7645	1.2803	-0.0108	0	0	0	0	0	0.5764	0.0275	0	0	0	0	0
1.2167	116.48	96.7303	1.3032	-0.0123	0	0	0	0	0	0.5786	0.0277	0	0	0	0	0
1.2209	116.518	96.7494	1.3223	-0.0102	0	0	0	0	0	0.5809	0.0278	0	0	0	0	0
1.2251	116.503	96.6489	1.2495	-0.0108	0	0	0	0	0	0.5831	0.028	0	0	0	0	0
1.2292	116.516	96.77	1.3537	-0.0092	0	0	0	0	0	0.5853	0.0281	0	0	0	0	0
1.2334	116.584	96.7879	1.2362	-0.0102	0	0	0	0	0	0.5876	0.0283	0	0	0	0	0
1.2376	116.567	96.7925	1.317	-0.0087	0	0	0	0	0	0.5898	0.0284	0	0	0	0	0
1.2417	116.653	96.7659	1.291	-0.0113	0	0	0	0	0	0.5921	0.0286	0	0	0	0	0
1.2459	116.624	96.768	1.292	-0.0108	0	0	0	0	0	0.5944	0.0288	0	0	0	0	0
1.2501	116.697	96.7759	1.3351	-0.0108	0	0	0	0	0	0.5967	0.0289	0	0	0	0	0
1.2542	116.701	96.7612	1.0928	-0.0113	0	0	0	0	0	0.5989	0.0291	0	0	0	0	0
1.2584	116.742	96.7863	1.1496	-0.0108	0	0	0	0	0	0.6012	0.0292	0	0	0	0	0
1.2626	116.741	96.7506	1.0976	-0.0108	0	0	0	0	0	0.6036	0.0294	0	0	0	0	0
1.2667	116.806	96.7797	1.342	-0.0123	0	0	0	0	0	0.6059	0.0295	0	0	0	0	0
1.2709	116.856	96.8263	1.2952	-0.0113	0	0	0	0	0	0.6082	0.0297	0	0	0	0	0
1.2751	116.776	96.707	1.0763	-0.0113	0	0	0	0	0	0.6105	0.0298	0	0	0	0	0
1.2792	116.906	96.7268	1.2644	-0.0102	0	0	0	0	0	0.6129	0.03	0	0	0	0	0
1.2834	116.911	96.7679	1.1241	-0.0108	0	0	0	0	0	0.6152	0.0301	0	0	0	0	0
1.2876	116.895	96.7699	1.266	-0.0108	0	0	0	0	0	0.6176	0.0303	0	0	0	0	0
1.2917	116.981	96.8114	1.2894	-0.0108	0	0	0	0	0	0.6199	0.0304	0	0	0	0	0
1.2959	116.962	96.7432	1.2208	-0.0102	0	0	0	0	0	0.6223	0.0306	0	0	0	0	0
1.3001	116.967	96.6962	1.2543	-0.0113	0	0	0	0	0	0.6247	0.0308	0	0	0	0	0
1.3042	117.034	96.7294	1.0986	-0.0102	0	0	0	0	0	0.6271	0.0309	0	0	0	0	0
1.3084	117.042	96.7801	1.1284	-0.0108	0	0	0	0	0	0.6295	0.0311	0	0	0	0	0
1.3126	117.065	96.7072	1.1379	-0.0118	0	0	0	0	0	0.6319	0.0312	0	0	0	0	0
1.3167	117.159	96.8116	1.164	-0.0118	0	0	0	0	0	0.6343	0.0314	0	0	0	0	0
1.3209	117.121	96.6401	1.1805	-0.0081	0	0	0	0	0	0.6368	0.0315	0	0	0	0	0
1.3251	117.179	96.6969	1.1895	-0.0118	0	0	0	0	0	0.6392	0.0317	0	0	0	0	0
1.3292	117.214	96.6803	1.0311	-0.0118	0	0	0	0	0	0.6416	0.0318	0	0	0	0	0
1.3334	117.202	96.6682	1.207	-0.0097	0	0	0	0	0	0.6441	0.032	0	0	0	0	0
1.3376	117.199	96.7187	1.0721	-0.0097	0	0	0	0	0	0.6466	0.0321	0	0	0	0	0
1.3417	117.234	96.7343	0.9817	-0.0123	0	0	0	0	0	0.649	0.0323	0	0	0	0	0
1.3459	117.267	96.7144	0.9865	-0.0097	0	0	0	0	0	0.6515	0.0324	0	0	0	0	0
1.3501	117.342	96.7101	0.9594	-0.0113	0	0	0	0	0	0.654	0.0326	0	0	0	0	0
1.3542	117.283	96.6067	1.1167	-0.0123	0	0	0	0	0	0.6565	0.0327	0	0	0	0	0
1.3584	117.285	96.6453	1.0949	-0.0102	0	0	0	0	0	0.659	0.0329	0	0	0	0	0
1.3626	117.397	96.6254	1.1263	-0.0092	0	0	0	0	0	0.6615	0.033	0	0	0	0	0
1.3667	117.407	96.6887	0.9227	-0.0118	0	0	0	0	0	0.664	0.0332	0	0	0	0	0
1.3709	117.416	96.6486	0.9142	-0.0118	0	0	0	0	0	0.6665	0.0334	0	0	0	0	0
1.3751	117.449	96.6229	1.1348	-0.0123	0	0	0	0	0	0.669	0.0335	0	0	0	0	0
1.3792	117.446	96.5708	0.9073	-0.0113	0	0	0	0	0	0.6716	0.0337	0	0	0	0	0
1.3834	117.54	96.612	1.1241	-0.0118	0	0	0	0	0	0.6741	0.0338	0	0	0	0	0
1.3876	117.533	96.6836	0.9291	-0.0108	0	0	0	0	0	0.6767	0.034	0	0	0	0	0
1.3917	117.588	96.6271	0.9095	-0.0102	0	0	0	0	0	0.6793	0.0341	0	0	0	0	0
1.3959	117.567	96.612	0.9429	-0.0113	0	0	0	0	0	0.6819	0.0343	0	0	0	0	0
1.4001	117.554	96.5967	0.9376	-0.0081	0	0	0	0	0	0.6844	0.0344	0	0	0	0	0
1.4042	117.661	96.5179	1.0577	-0.0139	0	0	0	0	0	0.687	0.0346	0	0	0	0	0
1.4084	117.608	96.5469	1.0864	-0.0108	0	0	0	0	0	0.6896	0.0347	0	0	0	0	0
1.4126	117.643	96.538	1.0885	-0.0118	0	0	0	0	0	0.6922	0.0349	0	0	0	0	0
1.4167	117.725	96.5955	0.9514	-0.0118	0	0	0	0	0	0.6948	0.035	0	0	0	0	0
1.4209	117.717	96.5122	0.9339	-0.0113	0	0	0	0	0	0.6975	0.0352	0	0	0	0	0
1.4251	117.771	96.5811	1.0715	-0.0113	0	0	0	0	0	0.7001	0.0353	0	0	0	0	0
1.4292	117.782	96.5168	0.9243	-0.0118	0	0	0	0	0	0.7028	0.0355	0	0	0	0	0
1.4334	117.813	96.4996	0.9897	-0.0097	0	0	0	0	0	0.7054	0.0356	0	0	0	0	0
1.4376	117.884	96.5988	0.9201	-0.0113	0	0	0	0	0	0.7081	0.0358	0	0	0	0	0
1.4417	117.847	96.5939	0.8425	-0.0123	0	0	0	0	0	0.7108	0.0359	0	0	0	0	0
1.4459	117.872	96.6189	0.8462	-0.0118	0	0	0	0	0	0.7135	0.0361	0	0	0	0	0
1.4501	117.906	96.532	1.0184	-0.0102	0	0	0	0	0	0.7162	0.0362	0	0	0	0	0
1.4542	117.986	96.4493	0.885	-0.0113	0	0	0	0	0	0.7189	0.0364	0	0	0	0	0
1.4584	117.967	96.5504	0.8813	-0.0113	0	0	0	0	0	0.7216	0.0365	0	0	0	0	0
1.4626	117.992	96.4663	0.834	-0.0081	0	0	0	0	0	0.7243	0.0367	0	0	0	0	0
1.4667	117.974	96.5054	0.808	-0.0076	0	0	0	0	0	0.7271	0.0368	0	0	0	0	0
1.4709	118.061	96.5937	1.0248	-0.0097	0	0	0	0	0	0.7298	0.037	0	0	0	0	0
1.4751	118.061	96.501	0.8064	-0.0113	0	0	0	0	0	0.7326	0.0371	0	0	0	0	0
1.4792	118.147	96.5059	1.0317	-0.0097	0	0	0	0	0	0.7353	0.0372	0	0	0	0	0
1.4834	118.11	96.4576	0.7771	-0.0092	0	0	0	0	0	0.7381	0.0374	0	0	0	0	0
1.4876	118.138	96.5466	0.7352	-0.0102	0	0	0	0	0	0.7409	0.0375	0	0	0	0	0
1.4917	118.188	96.4788	0.766	-0.0081	0	0	0	0	0	0.7437	0.0377	0	0	0	0	0
1.4959	118.219	96.5223	0.7872	-0.006	0	0	0	0	0	0.7465	0.0378	0	0	0	0	0
1.5001	118.188	96.4926	0.7846	-0.0092	0	0	0	0	0	0.7493	0.038	0	0	0	0	0
1.5042	118.206	96.43	0.7617	-0.0102	0	0	0	0	0	0.7521	0.0381	0	0	0	0	0
1.5084	118.256	96.4052	0.7803	-0.0118	0	0	0	0	0	0.7549	0.0383	0	0	0	0	0
1.5126	118.316	96.4499	0.7346	-0.0113	0	0	0	0	0	0.7578	0.0384	0	0	0	0	0
1.5167	118.283	96.4398	0.7564	-0.0092	0	0	0	0	0	0.7606	0.0386	0	0	0	0	0
1.5209	118.301	96.3981	0.9753	-0.0134	0	0	0	0	0	0.7635	0.0387	0	0	0	0	0
1.5251	118.311	96.3742	0.7995	-0.0102	0	0	0	0	0	0.7663	0.0389	0	0	0	0	0
1.5292	118.379	96.3976	0.9307	-0.0118	0	0	0	0	0	0.7692	0.039	0	0	0	0	0
1.5334	118.411	96.4003	0.7963	-0.0113	0	0	0	0	0	0.7721	0.0392	0	0	0	0	0
1.5376	118.453	96.3776	0.7851	-0.0113	0	0	0	0	0	0.775	0.0393	0	0	0	0	0
1.5417	118.449	96.3542	0.7803	-0.0087	0	0	0	0	0	0.7779	0.0395	0	0	0	0	0
1.5459	118.496	96.3886	0.7957	-0.0092	0	0	0	0	0	0.7808	0.0396	0	0	0	0	0
1.5501	118.475	96.3008	0.8925	-0.0118	0	0	0	0	0	0.7837	0.0398	0	0	0	0	0
1.5542	118.55	96.3608	0.7957	-0.0108	0	0	0	0	0	0.7867	0.0399	0	0	0	0	0
1.5584	118.603	96.2913	0.7771	-0.0145	0	0	0	0	0	0.7896	0.04	0	0	0	0	0
1.5626	118.61	96.2734	0.7957	-0.0113	0	0	0	0	0	0.7926	0.0402	0	0	0	0	0
1.5667	118.622	96.3158	0.8186	-0.0123	0	0	0	0	0	0.7955	0.0403	0	0	0	0	0
1.5709	118.694	96.3888	0.7984	-0.0108	0	0	0	0	0	0.7985	0.0405	0	0	0	0	0
1.5751	118.659	96.2772	0.7208	-0.0108	0	0	0	0	0	0.8015	0.0406	0	0	0	0	0
1.5792	118.722	96.3495	0.7522	-0.0118	0	0	0	0	0	0.8045	0.0408	0	0	0	0	0
1.5834	118.651	96.1888	0.8818	-0.0118	0	0	0	0	0	0.8075	0.0409	0	0	0	0	0
1.5876	118.733	96.2485	0.868	-0.0113	0	0	0	0	0	0.8105	0.0411	0	0	0	0	0
1.5917	118.789	96.2515	0.8834	-0.0118	0	0	0	0	0	0.8136	0.0412	0	0	0	0	0
1.5959	118.764	96.2049	0.8956	-0.0118	0	0	0	0	0	0.8166	0.0413	0	0	0	0	0
1.6001	118.838	96.3191	0.6884	-0.0123	0	0	0	0	0	0.8197	0.0415	0	0	0	0	0
1.6042	119.014	96.2397	0.8749	-0.0108	0	0	0	0	0	0.8228	0.0416	0	0	0	0	0
1.6084	119.518	96.2363	0.8808	-0.0123	0	0	0	0	0	0.826	0.0418	0	0	0	0	0
1.6126	120.009	96.2268	0.9769	-0.0108	0	0	0	0	0	0.8295	0.0419	0	0	0	0	0
1.6167	120.312	96.1606	0.952	-0.0108	0	0	0	0	0	0.8331	0.0421	0	0	0	0	0
1.6209	120.7	96.2627	0.8669	-0.0134	0	0	0	0	0	0.837	0.0422	0	0	0	0	0
1.6251	121.077	96.2094	1.0338	-0.0123	0	0	0	0	0	0.841	0.0423	0	0	0	0	0
1.6292	121.597	96.1843	1.2718	-0.0129	0	0	0	0	0	0.8453	0.0425	0	0	0	0	0
1.6334	121.863	96.1414	1.6964	-0.0102	0	0	0	0	0	0.8498	0.0426	0	0	0	0	0
1.6376	122.102	96.0823	1.9802	-0.0113	0	0	0	0	0	0.8545	0.0428	0	0	0	0	0
1.6417	122.633	96.1606	2.6964	-0.0108	0	0	0	0	0	0.8595	0.0429	0	0	0	0	0
1.6459	123.069	96.0699	3.2841	-0.0113	0	0	0	0	0	0.8648	0.0431	0	0	0	0	0
1.6501	123.377	96.123	3.4568	-0.0118	0	0	0	0	0	0.8703	0.0432	0	0	0	0	0
1.6542	123.597	96.1141	3.9037	-0.0108	0	0	0	0	0	0.8761	0.0433	0	0	0	0	0
1.6584	123.906	96.0846	4.29	-0.0113	0	0	0	0	0	0.882	0.0435	0	0	0	0	0
1.6626	124.391	96.0737	4.5966	-0.0129	0	0	0	0	0	0.8883	0.0436	0	0	0	0	0
1.6667	124.647	96.1211	4.8203	-0.0108	0	0	0	0	0	0.8949	0.0438	0	0	0	0	0
1.6709	124.848	96.1013	4.9558	-0.0118	0	0	0	0	0	0.9017	0.0439	0	0	0	0	0
1.6751	125.078	96.0806	5.1837	-0.0102	0	0	0	0	0	0.9088	0.044	0	0	0	0	0
1.6792	125.503	96.079	5.6482	-0.0108	0	0	0	0	0	0.9161	0.0442	0	0	0	0	0
1.6834	125.67	96.0842	5.9654	-0.0118	0	0	0	0	0	0.9237	0.0443	0	0	0	0	0
1.6876	125.859	95.98	6.1684	-0.0087	0	0	0	0	0	0.9316	0.0445	0	0	0	0	0
1.6917	126.203	96.0561	6.3921	-0.0113	0	0	0	0	0	0.9397	0.0446	0	0	0	0	0
1.6959	126.56	95.9919	6.7353	-0.0113	0	0	0	0	0	0.9482	0.0447	0	0	0	0	0
1.7001	126.809	96.0687	6.9564	-0.0118	0	0	0	0	0	0.957	0.0449	0	0	0	0	0
1.7042	126.971	96.0551	7.1902	-0.0123	0	0	0	0	0	0.9662	0.045	0	0	0	0	0
1.7084	127.285	96.0229	7.4442	-0.0129	0	0	0	0	0	0.9756	0.0452	0	0	0	0	0
1.7126	127.496	96.0936	7.7837	-0.0097	0	0	0	0	0	0.9853	0.0453	0	0	0	0	0
1.7167	127.773	95.9746	7.9665	-0.0108	0	0	0	0	0	0.9954	0.0454	0	0	0	0	0
1.7209	128.072	96.0218	8.1434	-0.0118	0	0	0	0	0	1.0059	0.0456	0	0	0	0	0
1.7251	128.314	95.9964	8.6004	-0.0097	0	0	0	0	0	1.0168	0.0457	0	0	0	0	0
1.7292	128.571	96.0558	8.8565	-0.0097	0	0	0	0	0	1.028	0.0459	0	0	0	0	0
1.7334	128.801	96.0374	9.0313	-0.0108	0	0	0	0	0	1.0396	0.046	0	0	0	0	0
1.7376	128.957	96.0587	9.1615	-0.0113	0	0	0	0	0	1.0516	0.0461	0	0	0	0	0
1.7417	129.239	96.0109	9.4803	-0.0123	0	0	0	0	0	1.0639	0.0463	0	0	0	0	0
1.7459	129.444	95.9902	9.7954	-0.0123	0	0	0	0	0	1.0766	0.0464	0	0	0	0	0
1.7501	129.707	96.0611	9.9596	-0.0102	0	0	0	0	0	1.0897	0.0466	0	0	0	0	0
1.7542	129.725	96.0603	10.1849	-0.0097	0	0	0	0	0	1.1031	0.0467	0	0	0	0	0
1.7584	130.132	96.0761	10.4559	-0.0102	0	0	0	0	0	1.1168	0.0468	0	0	0	0	0
1.7626	130.373	96.0094	10.8343	-0.0113	0	0	0	0	0	1.1312	0.047	0	0	0	0	0
1.7667	130.537	95.9609	11.0362	-0.0113	0	0	0	0	0	1.146	0.0471	0	0	0	0	0
1.7709	130.712	96.0247	11.2105	-0.0102	0	0	0	0	0	1.1611	0.0472	0	0	0	0	0
1.7751	131.048	96.0613	11.7487	-0.0118	0	0	0	0	0	1.1767	0.0474	0	0	0	0	0
1.7792	131.184	96.0588	11.8614	-0.0102	0	0	0	0	0	1.1929	0.0475	0	0	0	0	0
1.7834	131.391	96.0666	12.0033	-0.0118	0	0	0	0	0	1.2094	0.0477	0	0	0	0	0
1.7876	131.519	96.0343	12.2339	-0.0097	0	0	0	0	0	1.2263	0.0478	0	0	0	0	0
1.7917	131.746	96.0369	12.4921	-0.0108	0	0	0	0	0	1.2437	0.0479	0	0	0	0	0
1.7959	131.922	96.0398	12.7541	-0.0102	0	0	0	0	0	1.2615	0.0481	0	0	0	0	0
1.8001	132.041	96.1243	12.9145	-0.0102	0	0	0	0	0	1.2796	0.0482	0	0	0	0	0
1.8042	132.08	96.1136	13.1016	-0.0102	0	0	0	0	0	1.298	0.0484	0	0	0	0	0
1.8084	132.382	96.2096	13.2886	-0.0113	0	0	0	0	0	1.3168	0.0485	0	0	0	0	0
1.8126	132.597	96.2292	13.5426	-0.0108	0	0	0	0	0	1.3363	0.0487	0	0	0	0	0
1.8167	132.817	96.3513	13.7164	-0.0102	0	0	0	0	0	1.3563	0.0488	0	0	0	0	0
1.8209	132.952	96.4966	13.8896	-0.0108	0	0	0	0	0	1.3768	0.0489	0	0	0	0	0
1.8251	133.063	96.4432	14.1558	-0.0097	0	0	0	0	0	1.3977	0.0491	0	0	0	0	0
1.8292	133.272	96.6668	14.3971	-0.0102	0	0	0	0	0	1.419	0.0492	0	0	0	0	0
1.8334	133.314	96.7946	14.38	-0.0139	0	0	0	0	0	1.4407	0.0494	0	0	0	0	0
1.8376	133.38	96.8411	14.6303	-0.0102	0	0	0	0	0	1.4626	0.0496	0	0	0	0	0
1.8417	133.407	96.9303	14.7573	-0.0092	0	0	0	0	0	1.4846	0.0497	0	0	0	0	0
1.8459	133.351	97.0991	14.7977	-0.0129	0	0	0	0	0	1.5066	0.0499	0	0	0	0	0
1.8501	133.306	97.1191	14.7175	-0.0102	0	0	0	0	0	1.5284	0.05	0	0	0	0	0
1.8542	133.196	97.1341	14.5533	-0.0123	0	0	0	0	0	1.5499	0.0502	0	0	0	0	0
1.8584	133.128	97.091	14.3333	-0.0113	0	0	0	0	0	1.5713	0.0504	0	0	0	0	0
1.8626	133.009	97.1734	14.1271	-0.0092	0	0	0	0	0	1.5923	0.0505	0	0	0	0	0
1.8667	133.002	97.1324	14.024	-0.0108	0	0	0	0	0	1.6132	0.0507	0	0	0	0	0
1.8709	132.858	97.0963	13.8827	-0.0087	0	0	0	0	0	1.6338	0.0508	0	0	0	0	0
1.8751	132.758	97.1329	13.4061	-0.0097	0	0	0	0	0	1.6541	0.051	0	0	0	0	0
1.8792	132.626	97.3227	13.1223	-0.0113	0	0	0	0	0	1.6742	0.0512	0	0	0	0	0
1.8834	132.539	97.3403	12.7477	-0.0108	0	0	0	0	0	1.6939	0.0513	0	0	0	0	0
1.8876	132.506	97.3646	12.7891	-0.0113	0	0	0	0	0	1.7134	0.0515	0	0	0	0	0
1.8917	132.336	97.471	12.5787	-0.0108	0	0	0	0	0	1.7327	0.0517	0	0	0	0	0
1.8959	132.214	97.5363	12.3455	-0.0113	0	0	0	0	0	1.7516	0.0518	0	0	0	0	0
1.9001	132.155	97.6599	12.1701	-0.0113	0	0	0	0	0	1.7703	0.052	0	0	0	0	0
1.9042	132.009	97.7312	11.8205	-0.0108	0	0	0	0	0	1.7887	0.0522	0	0	0	0	0
1.9084	131.887	97.8296	11.7126	-0.0102	0	0	0	0	0	1.8068	0.0524	0	0	0	0	0
1.9126	131.737	98.0459	11.5112	-0.0118	0	0	0	0	0	1.8245	0.0525	0	0	0	0	0
1.9167	131.668	98.1236	11.5845	-0.0108	0	0	0	0	0	1.842	0.0527	0	0	0	0	0
1.9209	131.543	98.2133	11.4629	-0.0097	0	0	0	0	0	1.8593	0.0529	0	0	0	0	0
1.9251	131.364	98.4098	11.1276	-0.0102	0	0	0	0	0	1.8762	0.0531	0	0	0	0	0
1.9292	131.148	98.4563	11.0798	-0.0118	0	0	0	0	0	1.8927	0.0533	0	0	0	0	0
1.9334	131.093	98.6634	10.8699	-0.0113	0	0	0	0	0	1.9088	0.0535	0	0	0	0	0
1.9376	131.013	98.846	10.8895	-0.0123	0	0	0	0	0	1.9248	0.0537	0	0	0	0	0
1.9417	130.846	98.9332	10.7604	-0.0129	0	0	0	0	0	1.9406	0.0539	0	0	0	0	0
1.9459	130.68	99.1217	10.6212	-0.0118	0	0	0	0	0	1.956	0.0541	0	0	0	0	0
1.9501	130.651	99.1856	10.5213	-0.0113	0	0	0	0	0	1.9713	0.0543	0	0	0	0	0
1.9543	130.604	99.3831	10.2243	-0.0123	0	0	0	0	0	1.9864	0.0545	0	0	0	0	0
1.9584	130.403	99.439	10.1531	-0.0092	0	0	0	0	0	2.0013	0.0548	0	0	0	0	0
1.9626	130.286	99.6452	9.9846	-0.0123	0	0	0	0	0	2.0158	0.055	0	0	0	0	0
1.9668	130.096	99.7064	9.9129	-0.0108	0	0	0	0	0	2.0301	0.0552	0	0	0	0	0
1.9709	130.021	99.7616	9.8433	-0.0097	0	0	0	0	0	2.0441	0.0554	0	0	0	0	0
1.9751	129.851	99.923	9.7375	-0.0108	0	0	0	0	0	2.0578	0.0557	0	0	0	0	0
1.9793	129.732	100.057	9.5149	-0.0092	0	0	0	0	0	2.0714	0.0559	0	0	0	0	0
1.9835	129.591	100.161	9.4198	-0.0123	0	0	0	0	0	2.0847	0.0562	0	0	0	0	0
1.9876	129.46	100.261	9.2864	-0.0118	0	0	0	0	0	2.0977	0.0564	0	0	0	0	0
1.9918	129.214	100.329	9.17	-0.0113	0	0	0	0	0	2.1104	0.0567	0	0	0	0	0
1.996	128.979	100.399	9.0181	-0.0129	0	0	0	0	0	2.1227	0.0569	0	0	0	0	0
2.0001	128.941	100.447	8.8836	-0.0113	0	0	0	0	0	2.1348	0.0572	0	0	0	0	0
2.0043	128.722	100.538	8.9113	-0.0113	0	0	0	0	0	2.1466	0.0574	0	0	0	0	0
2.0085	128.583	100.554	8.9405	-0.0123	0	0	0	0	0	2.1582	0.0577	0	0	0	0	0
2.0126	128.502	100.66	8.8103	-0.0102	0	0	0	0	0	2.1696	0.0579	0	0	0	0	0
2.0168	128.195	100.748	8.5489	-0.0129	0	0	0	0	0	2.1807	0.0582	0	0	0	0	0
2.021	128.186	100.701	8.4591	-0.0108	0	0	0	0	0	2.1916	0.0585	0	0	0	0	0
2.0251	127.943	100.781	8.3592	-0.0097	0	0	0	0	0	2.2022	0.0587	0	0	0	0	0
2.0293	127.767	100.779	8.2486	-0.0092	0	0	0	0	0	2.2126	0.059	0	0	0	0	0
2.0335	127.674	100.871	8.1998	-0.0118	0	0	0	0	0	2.2228	0.0593	0	0	0	0	0
2.0376	127.606	100.957	8.0451	-0.0108	0	0	0	0	0	2.2329	0.0595	0	0	0	0	0
2.0418	127.453	101.001	7.9888	-0.0118	0	0	0	0	0	2.2429	0.0598	0	0	0	0	0
2.0459	127.285	101.049	7.9373	-0.0118	0	0	0	0	0	2.2526	0.0601	0	0	0	0	0
2.0501	127.386	101.016	7.9027	-0.0097	0	0	0	0	0	2.2623	0.0603	0	0	0	0	0
2.0543	127.309	101.064	7.857	-0.0102	0	0	0	0	0	2.272	0.0606	0	0	0	0	0
2.0585	127.196	101.051	7.8932	-0.0108	0	0	0	0	0	2.2816	0.0609	0	0	0	0	0
2.0626	127.041	101.07	7.6461	-0.0129	0	0	0	0	0	2.291	0.0612	0	0	0	0	0
2.0668	126.94	101.126	7.5664	-0.0123	0	0	0	0	0	2.3002	0.0614	0	0	0	0	0
2.071	126.84	101.105	7.5154	-0.0113	0	0	0	0	0	2.3093	0.0617	0	0	0	0	0
2.0751	126.776	101.115	7.4261	-0.0102	0	0	0	0	0	2.3183	0.062	0	0	0	0	0
2.0793	126.656	101.124	7.3597	-0.0113	0	0	0	0	0	2.3272	0.0623	0	0	0	0	0
2.0835	126.637	101.233	7.3368	-0.0123	0	0	0	0	0	2.336	0.0626	0	0	0	0	0
2.0876	126.544	101.224	7.153	-0.0113	0	0	0	0	0	2.3448	0.0628	0	0	0	0	0
2.0918	126.474	101.227	7.1604	-0.0113	0	0	0	0	0	2.3535	0.0631	0	0	0	0	0
2.096	126.386	101.239	6.9957	-0.0118	0	0	0	0	0	2.362	0.0634	0	0	0	0	0
2.1001	126.281	101.191	7.0462	-0.0113	0	0	0	0	0	2.3705	0.0637	0	0	0	0	0
2.1043	126.239	101.219	7.0759	-0.0102	0	0	0	0	0	2.3788	0.064	0	0	0	0	0
2.1084	126.176	101.259	6.8193	-0.0108	0	0	0	0	0	2.3872	0.0642	0	0	0	0	0
2.1126	126.046	101.243	6.9139	-0.0097	0	0	0	0	0	2.3954	0.0645	0	0	0	0	0
2.1168	126.01	101.219	6.7103	-0.0102	0	0	0	0	0	2.4035	0.0648	0	0	0	0	0
2.121	125.898	101.14	6.7438	-0.0129	0	0	0	0	0	2.4115	0.0651	0	0	0	0	0
2.1251	125.887	101.274	6.7858	-0.0102	0	0	0	0	0	2.4195	0.0654	0	0	0	0	0
2.1293	125.792	101.252	6.6285	-0.0108	0	0	0	0	0	2.4274	0.0657	0	0	0	0	0
2.1335	125.703	101.236	6.578	-0.0113	0	0	0	0	0	2.4352	0.0659	0	0	0	0	0
2.1376	125.683	101.223	6.255	-0.0108	0	0	0	0	0	2.443	0.0662	0	0	0	0	0
2.1418	125.6	101.269	6.2029	-0.0108	0	0	0	0	0	2.4507	0.0665	0	0	0	0	0
2.146	125.537	101.229	6.2157	-0.0118	0	0	0	0	0	2.4583	0.0668	0	0	0	0	0
2.1501	125.444	101.275	6.1391	-0.0102	0	0	0	0	0	2.4658	0.0671	0	0	0	0	0
2.1543	125.446	101.221	6.0743	-0.0118	0	0	0	0	0	2.4733	0.0674	0	0	0	0	0
2.1585	125.357	101.31	6.001	-0.0129	0	0	0	0	0	2.4808	0.0676	0	0	0	0	0
2.1626	125.213	101.198	5.9866	-0.0108	0	0	0	0	0	2.4881	0.0679	0	0	0	0	0
2.1668	125.189	101.238	5.8942	-0.0087	0	0	0	0	0	2.4954	0.0682	0	0	0	0	0
2.171	125.067	101.286	6.0621	-0.0113	0	0	0	0	0	2.5025	0.0685	0	0	0	0	0
2.1751	125.058	101.299	5.8108	-0.0102	0	0	0	0	0	2.5097	0.0688	0	0	0	0	0
2.1793	124.915	101.285	5.8979	-0.0129	0	0	0	0	0	2.5167	0.0691	0	0	0	0	0
2.1835	124.912	101.237	5.6891	-0.0113	0	0	0	0	0	2.5237	0.0693	0	0	0	0	0
2.1876	124.887	101.229	5.6136	-0.0123	0	0	0	0	0	2.5306	0.0696	0	0	0	0	0
2.1918	124.845	101.243	5.6221	-0.0113	0	0	0	0	0	2.5376	0.0699	0	0	0	0	0
2.196	124.707	101.246	5.5499	-0.0118	0	0	0	0	0	2.5444	0.0702	0	0	0	0	0
2.2001	124.642	101.239	5.6375	-0.0113	0	0	0	0	0	2.5512	0.0705	0	0	0	0	0
2.2043	124.672	101.228	5.4818	-0.0123	0	0	0	0	0	2.5579	0.0708	0	0	0	0	0
2.2085	124.571	101.252	5.4654	-0.0118	0	0	0	0	0	2.5646	0.071	0	0	0	0	0
2.2126	124.644	101.247	5.3501	-0.0102	0	0	0	0	0	2.5713	0.0713	0	0	0	0	0
2.2168	124.492	101.248	5.3989	-0.0108	0	0	0	0	0	2.578	0.0716	0	0	0	0	0
2.221	124.424	101.237	5.213	-0.0113	0	0	0	0	0	2.5845	0.0719	0	0	0	0	0
2.2251	124.373	101.219	5.1295	-0.0113	0	0	0	0	0	2.591	0.0722	0	0	0	0	0
2.2293	124.328	101.299	5.0764	-0.0113	0	0	0	0	0	2.5975	0.0724	0	0	0	0	0
2.2335	124.295	101.222	5.0769	-0.0113	0	0	0	0	0	2.6039	0.0727	0	0	0	0	0
2.2376	124.23	101.184	5.2007	-0.0087	0	0	0	0	0	2.6103	0.073	0	0	0	0	0
2.2418	124.201	101.216	4.9127	-0.0108	0	0	0	0	0	2.6166	0.0733	0	0	0	0	0
2.246	124.142	101.215	5.0445	-0.0113	0	0	0	0	0	2.6229	0.0736	0	0	0	0	0
2.2501	124.013	101.201	4.8203	-0.0108	0	0	0	0	0	2.6292	0.0739	0	0	0	0	0
2.2543	124.093	101.209	4.7932	-0.0118	0	0	0	0	0	2.6354	0.0741	0	0	0	0	0
2.2585	124.04	101.199	4.9287	-0.0123	0	0	0	0	0	2.6416	0.0744	0	0	0	0	0
2.2626	124.029	101.184	4.6508	-0.0102	0	0	0	0	0	2.6478	0.0747	0	0	0	0	0
2.2668	123.949	101.199	4.8532	-0.0102	0	0	0	0	0	2.6539	0.075	0	0	0	0	0
2.271	123.98	101.273	4.603	-0.0092	0	0	0	0	0	2.6601	0.0753	0	0	0	0	0
2.2751	123.846	101.276	4.5025	-0.0139	0	0	0	0	0	2.6662	0.0755	0	0	0	0	0
2.2793	123.836	101.279	4.5195	-0.0113	0	0	0	0	0	2.6722	0.0758	0	0	0	0	0
2.2835	123.8	101.189	4.4813	-0.0097	0	0	0	0	0	2.6782	0.0761	0	0	0	0	0
2.2876	123.802	101.233	4.6704	-0.0123	0	0	0	0	0	2.6842	0.0764	0	0	0	0	0
2.2918	123.675	101.221	4.6115	-0.0123	0	0	0	0	0	2.6902	0.0767	0	0	0	0	0
2.296	123.703	101.22	4.5583	-0.0102	0	0	0	0	0	2.6961	0.077	0	0	0	0	0
2.3001	123.695	101.287	4.3309	-0.0102	0	0	0	0	0	2.702	0.0772	0	0	0	0	0
2.3043	123.578	101.239	4.3022	-0.0118	0	0	0	0	0	2.7079	0.0775	0	0	0	0	0
2.3085	123.627	101.286	4.4053	-0.0118	0	0	0	0	0	2.7137	0.0778	0	0	0	0	0
2.3126	123.538	101.224	4.2586	-0.0108	0	0	0	0	0	2.7195	0.0781	0	0	0	0	0
2.3168	123.534	101.178	4.2645	-0.0118	0	0	0	0	0	2.7253	0.0784	0	0	0	0	0
2.321	123.515	101.31	4.0801	-0.0134	0	0	0	0	0	2.7311	0.0787	0	0	0	0	0
2.3251	123.481	101.336	4.1386	-0.0108	0	0	0	0	0	2.7368	0.0789	0	0	0	0	0
2.3293	123.431	101.324	4.1327	-0.0118	0	0	0	0	0	2.7426	0.0792	0	0	0	0	0
2.3335	123.394	101.337	4.1359	-0.0102	0	0	0	0	0	2.7483	0.0795	0	0	0	0	0
2.3376	123.304	101.279	4.0291	-0.0113	0	0	0	0	0	2.7539	0.0798	0	0	0	0	0
2.3418	123.311	101.287	3.9712	-0.0118	0	0	0	0	0	2.7595	0.0801	0	0	0	0	0
2.346	123.232	101.252	3.9048	-0.0118	0	0	0	0	0	2.7651	0.0804	0	0	0	0	0
2.3501	123.247	101.317	3.8877	-0.0139	0	0	0	0	0	2.7707	0.0806	0	0	0	0	0
2.3543	123.26	101.325	3.9568	-0.0108	0	0	0	0	0	2.7762	0.0809	0	0	0	0	0
2.3585	123.159	101.349	3.756	-0.0102	0	0	0	0	0	2.7818	0.0812	0	0	0	0	0
2.3626	123.156	101.297	3.8989	-0.0097	0	0	0	0	0	2.7873	0.0815	0	0	0	0	0
2.3668	123.126	101.312	3.7161	-0.0087	0	0	0	0	0	2.7927	0.0818	0	0	0	0	0
2.371	123.122	101.375	3.706	-0.0102	0	0	0	0	0	2.7982	0.0821	0	0	0	0	0
2.3751	123.091	101.334	3.5386	-0.0123	0	0	0	0	0	2.8037	0.0824	0	0	0	0	0
2.3793	123.045	101.354	3.4983	-0.0108	0	0	0	0	0	2.8091	0.0826	0	0	0	0	0
2.3835	122.999	101.321	3.7044	-0.0118	0	0	0	0	0	2.8145	0.0829	0	0	0	0	0
2.3876	123.061	101.306	3.4781	-0.0108	0	0	0	0	0	2.8199	0.0832	0	0	0	0	0
2.3918	123.06	101.451	3.6795	-0.0108	0	0	0	0	0	2.8253	0.0835	0	0	0	0	0
2.396	122.986	101.368	3.4526	-0.0097	0	0	0	0	0	2.8307	0.0838	0	0	0	0	0
2.4001	122.946	101.394	3.3128	-0.0134	0	0	0	0	0	2.8361	0.0841	0	0	0	0	0
2.4043	122.885	101.345	3.6072	-0.0118	0	0	0	0	0	2.8414	0.0844	0	0	0	0	0
2.4085	122.833	101.367	3.3176	-0.0108	0	0	0	0	0	2.8467	0.0847	0	0	0	0	0
2.4126	122.887	101.421	3.486	-0.0113	0	0	0	0	0	2.852	0.0849	0	0	0	0	0
2.4168	122.938	101.407	3.3048	-0.0102	0	0	0	0	0	2.8573	0.0852	0	0	0	0	0
2.421	122.811	101.316	3.181	-0.0097	0	0	0	0	0	2.8626	0.0855	0	0	0	0	0
2.4251	122.823	101.393	3.1901	-0.0108	0	0	0	0	0	2.8678	0.0858	0	0	0	0	0
2.4293	122.76	101.375	3.2076	-0.0113	0	0	0	0	0	2.8731	0.0861	0	0	0	0	0
2.4335	122.824	101.449	3.3176	-0.0118	0	0	0	0	0	2.8783	0.0864	0	0	0	0	0
2.4376	122.761	101.388	3.198	-0.0092	0	0	0	0	0	2.8835	0.0867	0	0	0	0	0
2.4418	122.744	101.425	3.1151	-0.0102	0	0	0	0	0	2.8887	0.087	0	0	0	0	0
2.446	122.765	101.411	3.0806	-0.0118	0	0	0	0	0	2.8939	0.0873	0	0	0	0	0
2.4501	122.728	101.418	3.0174	-0.0118	0	0	0	0	0	2.8991	0.0875	0	0	0	0	0
2.4543	122.67	101.427	3.197	-0.0113	0	0	0	0	0	2.9043	0.0878	0	0	0	0	0
2.4585	122.607	101.403	3.0307	-0.0092	0	0	0	0	0	2.9095	0.0881	0	0	0	0	0
2.4626	122.654	101.416	3.1205	-0.0123	0	0	0	0	0	2.9146	0.0884	0	0	0	0	0
2.4668	122.55	101.373	3.0062	-0.0108	0	0	0	0	0	2.9197	0.0887	0	0	0	0	0
2.471	122.567	101.458	2.9818	-0.0118	0	0	0	0	0	2.9248	0.089	0	0	0	0	0
2.4751	122.599	101.495	3.0105	-0.0092	0	0	0	0	0	2.9298	0.0893	0	0	0	0	0
2.4793	122.458	101.385	2.9589	-0.0087	0	0	0	0	0	2.9349	0.0896	0	0	0	0	0
2.4835	122.542	101.505	2.934	-0.0108	0	0	0	0	0	2.9399	0.0899	0	0	0	0	0
2.4876	122.488	101.432	2.968	-0.0118	0	0	0	0	0	2.945	0.0902	0	0	0	0	0
2.4918	122.512	101.532	2.8649	-0.0092	0	0	0	0	0	2.95	0.0904	0	0	0	0	0
2.496	122.438	101.454	2.8893	-0.0113	0	0	0	0	0	2.955	0.0907	0	0	0	0	0
2.5001	122.48	101.456	2.8994	-0.0081	0	0	0	0	0	2.96	0.091	0	0	0	0	0
2.5043	122.403	101.542	2.6975	-0.0123	0	0	0	0	0	2.965	0.0913	0	0	0	0	0
2.5085	122.412	101.589	2.7565	-0.0097	0	0	0	0	0	2.97	0.0916	0	0	0	0	0
2.5126	122.329	101.523	2.6582	-0.0108	0	0	0	0	0	2.9749	0.0919	0	0	0	0	0
2.5168	122.405	101.546	2.7931	-0.0102	0	0	0	0	0	2.9798	0.0922	0	0	0	0	0
2.521	122.4	101.546	2.8054	-0.0108	0	0	0	0	0	2.9848	0.0925	0	0	0	0	0
2.5251	122.36	101.545	2.7421	-0.0092	0	0	0	0	0	2.9898	0.0928	0	0	0	0	0
2.5293	122.323	101.494	2.7565	-0.0102	0	0	0	0	0	2.9947	0.0931	0	0	0	0	0
2.5335	122.361	101.599	2.5089	-0.0113	0	0	0	0	0	2.9996	0.0934	0	0	0	0	0
2.5376	122.315	101.547	2.6651	-0.0118	0	0	0	0	0	3.0045	0.0937	0	0	0	0	0
2.5418	122.27	101.547	2.6529	-0.0129	0	0	0	0	0	3.0094	0.094	0	0	0	0	0
2.546	122.324	101.648	2.6587	-0.0118	0	0	0	0	0	3.0143	0.0943	0	0	0	0	0
2.5501	122.298	101.579	2.6741	-0.0087	0	0	0	0	0	3.0192	0.0946	0	0	0	0	0
2.5543	122.284	101.61	2.4281	-0.0097	0	0	0	0	0	3.0241	0.0949	0	0	0	0	0
2.5585	122.308	101.707	2.3436	-0.0113	0	0	0	0	0	3.029	0.0952	0	0	0	0	0
2.5626	122.285	101.702	2.3064	-0.0108	0	0	0	0	0	3.0339	0.0955	0	0	0	0	0
2.5668	122.246	101.641	2.5514	-0.0123	0	0	0	0	0	3.0388	0.0958	0	0	0	0	0
2.571	122.276	101.574	2.5306	-0.0092	0	0	0	0	0	3.0436	0.0961	0	0	0	0	0
2.5751	122.239	101.607	2.4828	-0.0087	0	0	0	0	0	3.0485	0.0964	0	0	0	0	0
2.5793	122.194	101.582	2.4573	-0.0108	0	0	0	0	0	3.0533	0.0967	0	0	0	0	0
2.5835	122.221	101.699	2.2953	-0.0108	0	0	0	0	0	3.0582	0.097	0	0	0	0	0
2.5876	122.206	101.613	2.4228	-0.0129	0	0	0	0	0	3.063	0.0973	0	0	0	0	0
2.5918	122.207	101.659	2.4095	-0.0108	0	0	0	0	0	3.0678	0.0975	0	0	0	0	0
2.596	122.201	101.629	2.4037	-0.0123	0	0	0	0	0	3.0727	0.0978	0	0	0	0	0
2.6001	122.152	101.605	2.4037	-0.0113	0	0	0	0	0	3.0775	0.0981	0	0	0	0	0
2.6043	122.192	101.67	2.2549	-0.0108	0	0	0	0	0	3.0823	0.0984	0	0	0	0	0
2.6085	122.198	101.666	2.2341	-0.0102	0	0	0	0	0	3.0871	0.0987	0	0	0	0	0
2.6126	122.194	101.645	2.2373	-0.0108	0	0	0	0	0	3.0919	0.099	0	0	0	0	0
2.6168	122.187	101.695	2.2437	-0.0118	0	0	0	0	0	3.0968	0.0993	0	0	0	0	0
2.621	122.137	101.565	2.2883	-0.0092	0	0	0	0	0	3.1016	0.0996	0	0	0	0	0
2.6251	122.162	101.683	2.2437	-0.0108	0	0	0	0	0	3.1064	0.0999	0	0	0	0	0
2.6293	122.191	101.713	2.1629	-0.0102	0	0	0	0	0	3.1112	0.1002	0	0	0	0	0
2.6335	122.14	101.711	2.155	-0.0113	0	0	0	0	0	3.116	0.1005	0	0	0	0	0
2.6376	122.172	101.8	2.1342	-0.0123	0	0	0	0	0	3.1208	0.1008	0	0	0	0	0
2.6418	122.198	101.806	2.1087	-0.0123	0	0	0	0	0	3.1256	0.1011	0	0	0	0	0
2.646	122.191	101.83	2.0662	-0.0102	0	0	0	0	0	3.1304	0.1014	0	0	0	0	0
2.6501	122.148	101.661	2.0423	-0.0108	0	0	0	0	0	3.1353	0.1018	0	0	0	0	0
2.6543	122.124	101.758	2.0508	-0.0123	0	0	0	0	0	3.14	0.1021	0	0	0	0	0
2.6585	122.112	101.737	2.1321	-0.0102	0	0	0	0	0	3.1448	0.1024	0	0	0	0	0
2.6626	122.134	101.782	1.9908	-0.0134	0	0	0	0	0	3.1496	0.1027	0	0	0	0	0
2.6668	122.119	101.768	1.9536	-0.0092	0	0	0	0	0	3.1544	0.103	0	0	0	0	0
2.671	122.155	101.82	1.884	-0.0102	0	0	0	0	0	3.1592	0.1033	0	0	0	0	0
2.6751	122.181	101.745	1.926	-0.0102	0	0	0	0	0	3.164	0.1036	0	0	0	0	0
2.6793	122.2	101.763	1.8122	-0.0102	0	0	0	0	0	3.1688	0.1039	0	0	0	0	0
2.6835	122.121	101.789	1.868	-0.0108	0	0	0	0	0	3.1736	0.1042	0	0	0	0	0
2.6876	122.156	101.824	1.8393	-0.0108	0	0	0	0	0	3.1784	0.1045	0	0	0	0	0
2.6918	122.115	101.818	1.817	-0.0108	0	0	0	0	0	3.1832	0.1048	0	0	0	0	0
2.696	122.116	101.837	1.7883	-0.0102	0	0	0	0	0	3.188	0.1051	0	0	0	0	0
2.7001	122.117	101.757	1.7958	-0.0108	0	0	0	0	0	3.1927	0.1054	0	0	0	0	0
2.7043	122.113	101.814	1.833	-0.0092	0	0	0	0	0	3.1975	0.1057	0	0	0	0	0
2.7085	122.162	101.801	1.9663	-0.0097	0	0	0	0	0	3.2023	0.106	0	0	0	0	0
2.7126	122.133	101.818	1.7687	-0.0071	0	0	0	0	0	3.2071	0.1063	0	0	0	0	0
2.7168	122.184	101.907	1.74	-0.0108	0	0	0	0	0	3.2119	0.1066	0	0	0	0	0
2.721	122.102	101.831	1.7724	-0.0102	0	0	0	0	0	3.2167	0.1069	0	0	0	0	0
2.7251	122.102	101.784	1.7745	-0.0087	0	0	0	0	0	3.2214	0.1072	0	0	0	0	0
2.7293	122.145	101.88	1.7538	-0.0097	0	0	0	0	0	3.2262	0.1075	0	0	0	0	0
2.7335	122.134	101.897	1.7113	-0.0087	0	0	0	0	0	3.231	0.1078	0	0	0	0	0
2.7376	122.193	101.928	1.8181	-0.0097	0	0	0	0	0	3.2358	0.1082	0	0	0	0	0
2.7418	122.192	101.981	1.6868	-0.0097	0	0	0	0	0	3.2406	0.1085	0	0	0	0	0
2.746	122.139	101.917	1.6225	-0.0118	0	0	0	0	0	3.2455	0.1088	0	0	0	0	0
2.7501	122.211	101.941	1.6916	-0.0113	0	0	0	0	0	3.2503	0.1091	0	0	0	0	0
2.7543	122.193	101.954	1.7118	-0.0102	0	0	0	0	0	3.2551	0.1094	0	0	0	0	0
2.7585	122.131	101.865	1.7065	-0.0097	0	0	0	0	0	3.2599	0.1097	0	0	0	0	0
2.7626	122.191	101.936	1.7262	-0.0102	0	0	0	0	0	3.2647	0.11	0	0	0	0	0
2.7668	122.216	101.964	1.5721	-0.0097	0	0	0	0	0	3.2695	0.1103	0	0	0	0	0
2.771	122.181	101.923	1.7506	-0.0102	0	0	0	0	0	3.2744	0.1106	0	0	0	0	0
2.7751	122.153	101.967	1.7564	-0.0097	0	0	0	0	0	3.2792	0.111	0	0	0	0	0
2.7793	122.163	101.963	1.732	-0.0097	0	0	0	0	0	3.284	0.1113	0	0	0	0	0
2.7835	122.173	102.006	1.7522	-0.0076	0	0	0	0	0	3.2888	0.1116	0	0	0	0	0
2.7876	122.21	102.017	1.5657	-0.0097	0	0	0	0	0	3.2936	0.1119	0	0	0	0	0
2.7918	122.175	102.018	1.4371	-0.0118	0	0	0	0	0	3.2984	0.1122	0	0	0	0	0
2.796	122.134	101.963	1.5274	-0.0102	0	0	0	0	0	3.3032	0.1125	0	0	0	0	0
2.8001	122.22	102.002	1.6736	-0.0145	0	0	0	0	0	3.308	0.1128	0	0	0	0	0
2.8043	122.239	102.065	1.631	-0.0113	0	0	0	0	0	3.3129	0.1131	0	0	0	0	0
2.8085	122.204	102.013	1.4472	-0.0123	0	0	0	0	0	3.3177	0.1135	0	0	0	0	0
2.8126	122.18	102.02	1.6295	-0.0102	0	0	0	0	0	3.3226	0.1138	0	0	0	0	0
2.8168	122.248	102.072	1.3909	-0.0102	0	0	0	0	0	3.3274	0.1141	0	0	0	0	0
2.821	122.234	102.103	1.6183	-0.0123	0	0	0	0	0	3.3323	0.1144	0	0	0	0	0
2.8251	122.24	102.115	1.6194	-0.0129	0	0	0	0	0	3.3371	0.1147	0	0	0	0	0
2.8293	122.266	102.074	1.6045	-0.0123	0	0	0	0	0	3.342	0.115	0	0	0	0	0
2.8335	122.289	102.046	1.5784	-0.0092	0	0	0	0	0	3.3469	0.1154	0	0	0	0	0
2.8376	122.245	102.112	1.4084	-0.0113	0	0	0	0	0	3.3517	0.1157	0	0	0	0	0
2.8418	122.249	102.151	1.3861	-0.0108	0	0	0	0	0	3.3566	0.116	0	0	0	0	0
2.846	122.235	102.086	1.4047	-0.0113	0	0	0	0	0	3.3615	0.1163	0	0	0	0	0
2.8501	122.218	102.129	1.571	-0.0129	0	0	0	0	0	3.3663	0.1166	0	0	0	0	0
2.8543	122.269	102.084	1.4727	-0.0113	0	0	0	0	0	3.3712	0.1169	0	0	0	0	0
2.8585	122.28	102.131	1.4015	-0.0108	0	0	0	0	0	3.376	0.1173	0	0	0	0	0
2.8626	122.316	102.204	1.4212	-0.0108	0	0	0	0	0	3.3809	0.1176	0	0	0	0	0
2.8668	122.253	102.143	1.4132	-0.0108	0	0	0	0	0	3.3858	0.1179	0	0	0	0	0
2.871	122.269	102.152	1.3834	-0.0102	0	0	0	0	0	3.3907	0.1182	0	0	0	0	0
2.8751	122.303	102.21	1.308	-0.0113	0	0	0	0	0	3.3956	0.1185	0	0	0	0	0
2.8793	122.298	102.203	1.35	-0.0113	0	0	0	0	0	3.4005	0.1189	0	0	0	0	0
2.8835	122.257	102.18	1.2389	-0.0113	0	0	0	0	0	3.4053	0.1192	0	0	0	0	0
2.8876	122.377	102.233	1.4307	-0.0118	0	0	0	0	0	3.4103	0.1195	0	0	0	0	0
2.8918	122.353	102.238	1.4387	-0.0092	0	0	0	0	0	3.4152	0.1198	0	0	0	0	0
2.896	122.279	102.204	1.4429	-0.0087	0	0	0	0	0	3.4201	0.1202	0	0	0	0	0
2.9001	122.342	102.212	1.2134	-0.0092	0	0	0	0	0	3.425	0.1205	0	0	0	0	0
2.9043	122.369	102.203	1.206	-0.0102	0	0	0	0	0	3.4299	0.1208	0	0	0	0	0
2.9085	122.308	102.277	1.368	-0.0102	0	0	0	0	0	3.4349	0.1211	0	0	0	0	0
2.9126	122.374	102.241	1.1895	-0.0108	0	0	0	0	0	3.4398	0.1214	0	0	0	0	0
2.9168	122.316	102.204	1.4366	-0.0102	0	0	0	0	0	3.4447	0.1218	0	0	0	0	0
2.921	122.382	102.325	1.1613	-0.0118	0	0	0	0	0	3.4496	0.1221	0	0	0	0	0
2.9251	122.308	102.298	1.1449	-0.0102	0	0	0	0	0	3.4546	0.1224	0	0	0	0	0
2.9293	122.353	102.294	1.1645	-0.0097	0	0	0	0	0	3.4595	0.1227	0	0	0	0	0
2.9335	122.441	102.301	1.1613	-0.0092	0	0	0	0	0	3.4644	0.1231	0	0	0	0	0
2.9376	122.394	102.271	1.3632	-0.0129	0	0	0	0	0	3.4694	0.1234	0	0	0	0	0
2.9418	122.441	102.336	1.343	-0.0113	0	0	0	0	0	3.4744	0.1237	0	0	0	0	0
2.946	122.434	102.284	1.3069	-0.0108	0	0	0	0	0	3.4794	0.124	0	0	0	0	0
2.9501	122.45	102.36	1.1799	-0.0102	0	0	0	0	0	3.4844	0.1244	0	0	0	0	0
2.9543	122.415	102.309	1.2091	-0.0102	0	0	0	0	0	3.4893	0.1247	0	0	0	0	0
2.9585	122.467	102.364	1.2989	-0.0123	0	0	0	0	0	3.4943	0.125	0	0	0	0	0
2.9626	122.455	102.341	1.1151	-0.0108	0	0	0	0	0	3.4993	0.1254	0	0	0	0	0
2.9668	122.455	102.355	1.1852	-0.0113	0	0	0	0	0	3.5043	0.1257	0	0	0	0	0
2.971	122.482	102.39	1.1762	-0.0113	0	0	0	0	0	3.5093	0.126	0	0	0	0	0
2.9751	122.396	102.313	1.0986	-0.0108	0	0	0	0	0	3.5143	0.1263	0	0	0	0	0
2.9793	122.43	102.33	1.1693	-0.0097	0	0	0	0	0	3.5193	0.1267	0	0	0	0	0
2.9835	122.451	102.448	1.2288	-0.0113	0	0	0	0	0	3.5243	0.127	0	0	0	0	0
2.9876	122.517	102.342	1.1162	-0.0097	0	0	0	0	0	3.5293	0.1273	0	0	0	0	0
2.9918	122.473	102.376	1.1002	-0.0108	0	0	0	0	0	3.5343	0.1277	0	0	0	0	0
2.996	122.499	102.341	1.0577	-0.0092	0	0	0	0	0	3.5394	0.128	0	0	0	0	0
3.0001	122.506	102.462	1.0513	-0.0118	0	0	0	0	0	3.5444	0.1283	0	0	0	0	0
3.0043	122.524	102.406	1.2798	-0.0123	0	0	0	0	0	3.5494	0.1287	0	0	0	0	0
3.0085	122.513	102.447	1.0109	-0.0123	0	0	0	0	0	3.5545	0.129	0	0	0	0	0
3.0126	122.511	102.341	1.2261	-0.0102	0	0	0	0	0	3.5595	0.1293	0	0	0	0	0
3.0168	122.543	102.368	0.9998	-0.0102	0	0	0	0	0	3.5646	0.1296	0	0	0	0	0
3.021	122.57	102.515	1.004	-0.0123	0	0	0	0	0	3.5696	0.13	0	0	0	0	0
3.0251	122.658	102.545	0.9998	-0.0097	0	0	0	0	0	3.5747	0.1303	0	0	0	0	0
3.0293	122.624	102.469	1.0163	-0.0118	0	0	0	0	0	3.5799	0.1306	0	0	0	0	0
3.0335	122.645	102.513	1.2076	-0.0118	0	0	0	0	0	3.585	0.131	0	0	0	0	0
3.0376	122.572	102.434	1.0131	-0.0081	0	0	0	0	0	3.5901	0.1313	0	0	0	0	0
3.0418	122.624	102.475	0.9939	-0.0108	0	0	0	0	0	3.5952	0.1316	0	0	0	0	0
3.046	122.653	102.543	0.9727	-0.0113	0	0	0	0	0	3.6003	0.132	0	0	0	0	0
3.0501	122.61	102.505	0.9642	-0.0102	0	0	0	0	0	3.6054	0.1323	0	0	0	0	0
3.0543	122.64	102.544	1.173	-0.0097	0	0	0	0	0	3.6105	0.1327	0	0	0	0	0
3.0585	122.667	102.504	1.0125	-0.0081	0	0	0	0	0	3.6157	0.133	0	0	0	0	0
3.0626	122.671	102.619	1.1502	-0.0129	0	0	0	0	0	3.6208	0.1333	0	0	0	0	0
3.0668	122.758	102.514	0.9823	-0.0118	0	0	0	0	0	3.626	0.1337	0	0	0	0	0
3.071	122.696	102.541	0.9961	-0.0108	0	0	0	0	0	3.6312	0.134	0	0	0	0	0
3.0751	122.665	102.517	0.9838	-0.0118	0	0	0	0	0	3.6363	0.1343	0	0	0	0	0
3.0793	122.749	102.572	0.9796	-0.0087	0	0	0	0	0	3.6415	0.1347	0	0	0	0	0
3.0835	122.728	102.518	1.097	-0.0123	0	0	0	0	0	3.6467	0.135	0	0	0	0	0
3.0876	122.751	102.543	1.021	-0.0118	0	0	0	0	0	3.6519	0.1353	0	0	0	0	0
3.0918	122.762	102.531	0.9977	-0.0108	0	0	0	0	0	3.6571	0.1357	0	0	0	0	0
3.096	122.757	102.563	1.0163	-0.0139	0	0	0	0	0	3.6623	0.136	0	0	0	0	0
3.1001	122.786	102.587	0.9982	-0.0108	0	0	0	0	0	3.6675	0.1364	0	0	0	0	0
3.1043	122.776	102.578	0.9865	-0.0123	0	0	0	0	0	3.6728	0.1367	0	0	0	0	0
3.1085	122.784	102.578	0.9376	-0.0108	0	0	0	0	0	3.678	0.137	0	0	0	0	0
3.1126	122.856	102.622	0.9408	-0.0134	0	0	0	0	0	3.6832	0.1374	0	0	0	0	0
3.1168	122.829	102.525	1.1092	-0.0102	0	0	0	0	0	3.6885	0.1377	0	0	0	0	0
3.121	122.834	102.577	1.0444	-0.0113	0	0	0	0	0	3.6938	0.1381	0	0	0	0	0
3.1251	122.871	102.576	0.9828	-0.0113	0	0	0	0	0	3.6991	0.1384	0	0	0	0	0
3.1293	122.835	102.546	1.0386	-0.0092	0	0	0	0	0	3.7043	0.1387	0	0	0	0	0
3.1335	122.784	102.579	0.8462	-0.0123	0	0	0	0	0	3.7096	0.1391	0	0	0	0	0
3.1376	122.816	102.495	1.037	-0.0113	0	0	0	0	0	3.7148	0.1394	0	0	0	0	0
3.1418	122.828	102.491	1.0343	-0.0118	0	0	0	0	0	3.7201	0.1397	0	0	0	0	0
3.146	122.886	102.575	1.0864	-0.0108	0	0	0	0	0	3.7253	0.1401	0	0	0	0	0
3.1501	122.867	102.528	1.0242	-0.0113	0	0	0	0	0	3.7306	0.1404	0	0	0	0	0
3.1543	122.913	102.593	0.8335	-0.0113	0	0	0	0	0	3.7359	0.1408	0	0	0	0	0
3.1585	122.83	102.506	0.7835	-0.0123	0	0	0	0	0	3.7412	0.1411	0	0	0	0	0
3.1626	122.915	102.617	0.7803	-0.0108	0	0	0	0	0	3.7465	0.1414	0	0	0	0	0
3.1668	122.915	102.532	1.021	-0.0102	0	0	0	0	0	3.7518	0.1418	0	0	0	0	0
3.171	122.93	102.579	0.9902	-0.0092	0	0	0	0	0	3.7572	0.1421	0	0	0	0	0
3.1751	122.886	102.545	1.0152	-0.0092	0	0	0	0	0	3.7625	0.1424	0	0	0	0	0
3.1793	122.999	102.592	0.9892	-0.0102	0	0	0	0	0	3.7678	0.1428	0	0	0	0	0
3.1835	122.978	102.573	0.7554	-0.0118	0	0	0	0	0	3.7732	0.1431	0	0	0	0	0
3.1876	123.021	102.563	0.9838	-0.0113	0	0	0	0	0	3.7786	0.1435	0	0	0	0	0
3.1918	123.026	102.599	0.9573	-0.0102	0	0	0	0	0	3.784	0.1438	0	0	0	0	0
3.196	123.048	102.578	0.9902	-0.0118	0	0	0	0	0	3.7894	0.1441	0	0	0	0	0
3.2001	123.05	102.534	0.953	-0.0102	0	0	0	0	0	3.7948	0.1445	0	0	0	0	0
3.2043	122.986	102.524	0.8074	-0.0097	0	0	0	0	0	3.8002	0.1448	0	0	0	0	0
3.2085	123.053	102.518	0.8228	-0.0081	0	0	0	0	0	3.8056	0.1451	0	0	0	0	0
3.2126	123.067	102.547	0.766	-0.0092	0	0	0	0	0	3.811	0.1455	0	0	0	0	0
3.2168	123.071	102.557	0.9504	-0.0087	0	0	0	0	0	3.8165	0.1458	0	0	0	0	0
3.221	123.083	102.423	0.987	-0.0081	0	0	0	0	0	3.8219	0.1462	0	0	0	0	0
3.2251	123.087	102.515	0.9344	-0.0097	0	0	0	0	0	3.8273	0.1465	0	0	0	0	0
3.2293	123.08	102.475	0.944	-0.0097	0	0	0	0	0	3.8328	0.1468	0	0	0	0	0
3.2335	123.142	102.578	0.7787	-0.0108	0	0	0	0	0	3.8382	0.1472	0	0	0	0	0
3.2376	123.107	102.532	0.8797	-0.0118	0	0	0	0	0	3.8437	0.1475	0	0	0	0	0
3.2418	123.138	102.531	0.9004	-0.0118	0	0	0	0	0	3.8492	0.1478	0	0	0	0	0
3.246	123.119	102.516	0.8792	-0.0102	0	0	0	0	0	3.8547	0.1482	0	0	0	0	0
3.2501	123.168	102.494	0.9137	-0.0092	0	0	0	0	0	3.8602	0.1485	0	0	0	0	0
3.2543	123.152	102.522	0.8058	-0.0102	0	0	0	0	0	3.8657	0.1488	0	0	0	0	0
3.2585	123.174	102.566	0.8143	-0.0108	0	0	0	0	0	3.8712	0.1492	0	0	0	0	0
3.2627	123.233	102.581	0.7028	-0.0129	0	0	0	0	0	3.8767	0.1495	0	0	0	0	0
3.2668	123.188	102.514	0.7495	-0.0123	0	0	0	0	0	3.8823	0.1499	0	0	0	0	0
3.271	123.16	102.501	0.7883	-0.0102	0	0	0	0	0	3.8878	0.1502	0	0	0	0	0
3.2752	123.248	102.484	0.7208	-0.0102	0	0	0	0	0	3.8933	0.1505	0	0	0	0	0
3.2793	123.251	102.467	0.7362	-0.0113	0	0	0	0	0	3.8989	0.1509	0	0	0	0	0
3.2835	123.238	102.477	0.6916	-0.0108	0	0	0	0	0	3.9044	0.1512	0	0	0	0	0
3.2877	123.296	102.556	0.716	-0.0113	0	0	0	0	0	3.91	0.1515	0	0	0	0	0
3.2918	123.418	102.511	0.6905	-0.0097	0	0	0	0	0	3.9157	0.1519	0	0	0	0	0
3.296	123.735	102.478	0.7283	-0.0118	0	0	0	0	0	3.9215	0.1522	0	0	0	0	0
3.3002	123.94	102.452	0.7888	-0.0108	0	0	0	0	0	3.9275	0.1525	0	0	0	0	0
3.3043	124.252	102.437	0.8404	-0.0113	0	0	0	0	0	3.9337	0.1529	0	0	0	0	0
3.3085	124.583	102.429	1.2655	-0.0108	0	0	0	0	0	3.9403	0.1532	0	0	0	0	0
3.3127	125.012	102.513	1.5126	-0.0097	0	0	0	0	0	3.9471	0.1535	0	0	0	0	0
3.3168	125.224	102.509	1.757	-0.0102	0	0	0	0	0	3.9543	0.1539	0	0	0	0	0
3.321	125.457	102.447	2.0248	-0.0102	0	0	0	0	0	3.9617	0.1542	0	0	0	0	0
3.3252	125.8	102.475	2.3213	-0.0113	0	0	0	0	0	3.9694	0.1545	0	0	0	0	0
3.3293	126.103	102.4	2.6789	-0.0108	0	0	0	0	0	3.9774	0.1549	0	0	0	0	0
3.3335	126.27	102.489	2.8367	-0.0097	0	0	0	0	0	3.9857	0.1552	0	0	0	0	0
3.3377	126.526	102.498	3.036	-0.0118	0	0	0	0	0	3.9942	0.1555	0	0	0	0	0
3.3418	126.924	102.467	3.4228	-0.0102	0	0	0	0	0	4.0031	0.1559	0	0	0	0	0
3.346	127.277	102.511	3.6561	-0.0118	0	0	0	0	0	4.0126	0.1562	0	0	0	0	0
3.3502	127.426	102.458	3.8819	-0.0108	0	0	0	0	0	4.0223	0.1565	0	0	0	0	0
3.3543	127.6	102.46	4.1481	-0.0102	0	0	0	0	0	4.0322	0.1569	0	0	0	0	0
3.3585	127.915	102.375	4.6152	-0.0108	0	0	0	0	0	4.0424	0.1572	0	0	0	0	0
3.3627	128.207	102.465	4.7868	-0.0092	0	0	0	0	0	4.0531	0.1575	0	0	0	0	0
3.3668	128.426	102.523	5.0148	-0.0123	0	0	0	0	0	4.0642	0.1579	0	0	0	0	0
3.371	128.625	102.459	5.1917	-0.0118	0	0	0	0	0	4.0755	0.1582	0	0	0	0	0
3.3752	128.918	102.494	5.536	-0.0145	0	0	0	0	0	4.0873	0.1585	0	0	0	0	0
3.3794	129.127	102.451	5.8777	-0.0113	0	0	0	0	0	4.0995	0.1589	0	0	0	0	0
3.3835	129.204	102.432	6.0483	-0.0108	0	0	0	0	0	4.1119	0.1592	0	0	0	0	0
3.3877	129.466	102.51	6.1944	-0.0118	0	0	0	0	0	4.1246	0.1595	0	0	0	0	0
3.3918	129.587	102.498	6.5185	-0.0097	0	0	0	0	0	4.1376	0.1599	0	0	0	0	0
3.396	129.829	102.438	6.866	-0.0113	0	0	0	0	0	4.151	0.1602	0	0	0	0	0
3.4002	129.996	102.425	7.0919	-0.0108	0	0	0	0	0	4.1647	0.1605	0	0	0	0	0
3.4043	130.249	102.517	7.229	-0.0108	0	0	0	0	0	4.1788	0.1609	0	0	0	0	0
3.4085	130.414	102.36	7.6679	-0.0118	0	0	0	0	0	4.1933	0.1612	0	0	0	0	0
3.4127	130.715	102.449	7.865	-0.0118	0	0	0	0	0	4.2083	0.1615	0	0	0	0	0
3.4168	130.924	102.483	7.916	-0.0113	0	0	0	0	0	4.2239	0.1619	0	0	0	0	0
3.421	131.065	102.4	8.2593	-0.0108	0	0	0	0	0	4.2397	0.1622	0	0	0	0	0
3.4252	131.204	102.508	8.6344	-0.0123	0	0	0	0	0	4.2559	0.1625	0	0	0	0	0
3.4293	131.341	102.5	8.8454	-0.0118	0	0	0	0	0	4.2724	0.1629	0	0	0	0	0
3.4335	131.603	102.555	8.9649	-0.0118	0	0	0	0	0	4.2894	0.1632	0	0	0	0	0
3.4377	131.633	102.457	9.0191	-0.0123	0	0	0	0	0	4.3067	0.1635	0	0	0	0	0
3.4419	131.821	102.602	9.3225	-0.0118	0	0	0	0	0	4.3243	0.1639	0	0	0	0	0
3.446	132.111	102.609	9.5144	-0.0113	0	0	0	0	0	4.3424	0.1642	0	0	0	0	0
3.4502	132.25	102.66	9.9113	-0.0123	0	0	0	0	0	4.361	0.1646	0	0	0	0	0
3.4543	132.365	102.661	10.0245	-0.0108	0	0	0	0	0	4.38	0.1649	0	0	0	0	0
3.4585	132.557	102.741	10.1302	-0.0092	0	0	0	0	0	4.3994	0.1652	0	0	0	0	0
3.4627	132.735	102.781	10.626	-0.0108	0	0	0	0	0	4.4193	0.1656	0	0	0	0	0
3.4668	132.875	102.811	10.5989	-0.0129	0	0	0	0	0	4.4396	0.1659	0	0	0	0	0
3.471	133.143	102.908	10.9894	-0.0118	0	0	0	0	0	4.4605	0.1663	0	0	0	0	0
3.4752	133.271	102.925	11.2769	-0.0129	0	0	0	0	0	4.4819	0.1666	0	0	0	0	0
3.4793	133.471	103.059	11.4746	-0.0108	0	0	0	0	0	4.5039	0.167	0	0	0	0	0
3.4835	133.579	103.064	11.6765	-0.0108	0	0	0	0	0	4.5263	0.1674	0	0	0	0	0
3.4877	133.634	103.076	11.6255	-0.0113	0	0	0	0	0	4.5489	0.1677	0	0	0	0	0
3.4918	133.807	103.158	11.7583	-0.0113	0	0	0	0	0	4.5719	0.1681	0	0	0	0	0
3.496	133.997	103.311	12.075	-0.0118	0	0	0	0	0	4.5955	0.1685	0	0	0	0	0
3.5002	134.023	103.322	12.4783	-0.0113	0	0	0	0	0	4.6194	0.1688	0	0	0	0	0
3.5044	134.158	103.383	12.6552	-0.0113	0	0	0	0	0	4.6435	0.1692	0	0	0	0	0
3.5085	134.27	103.501	12.6361	-0.0108	0	0	0	0	0	4.6681	0.1696	0	0	0	0	0
3.5127	134.435	103.556	13.0304	-0.0118	0	0	0	0	0	4.6932	0.17	0	0	0	0	0
3.5168	134.541	103.729	12.9549	-0.0092	0	0	0	0	0	4.7187	0.1704	0	0	0	0	0
3.521	134.6	103.755	13.3343	-0.0129	0	0	0	0	0	4.7445	0.1708	0	0	0	0	0
3.5252	134.894	103.856	13.5352	-0.0129	0	0	0	0	0	4.7709	0.1712	0	0	0	0	0
3.5293	134.966	104.004	13.7073	-0.0123	0	0	0	0	0	4.798	0.1716	0	0	0	0	0
3.5335	135.187	104.061	13.8386	-0.0123	0	0	0	0	0	4.8256	0.172	0	0	0	0	0
3.5377	135.185	104.221	13.7376	-0.0123	0	0	0	0	0	4.8537	0.1724	0	0	0	0	0
3.5418	135.317	104.335	14.0448	-0.0123	0	0	0	0	0	4.8819	0.1728	0	0	0	0	0
3.546	135.382	104.526	14.3014	-0.0102	0	0	0	0	0	4.9106	0.1733	0	0	0	0	0
3.5502	135.43	104.641	14.6521	-0.0129	0	0	0	0	0	4.9395	0.1737	0	0	0	0	0
3.5543	135.455	104.599	14.7775	-0.0113	0	0	0	0	0	4.9685	0.1742	0	0	0	0	0
3.5585	135.466	104.822	14.7791	-0.0118	0	0	0	0	0	4.9976	0.1746	0	0	0	0	0
3.5627	135.546	104.883	15.0017	-0.0108	0	0	0	0	0	5.0269	0.1751	0	0	0	0	0
3.5669	135.465	104.889	14.8317	-0.0108	0	0	0	0	0	5.0562	0.1755	0	0	0	0	0
3.571	135.448	104.905	14.8774	-0.0108	0	0	0	0	0	5.0853	0.176	0	0	0	0	0
3.5752	135.348	104.88	14.7244	-0.0118	0	0	0	0	0	5.1141	0.1765	0	0	0	0	0
3.5793	135.254	104.754	14.5262	-0.0092	0	0	0	0	0	5.1426	0.1769	0	0	0	0	0
3.5835	135.126	104.697	14.3195	-0.0108	0	0	0	0	0	5.1707	0.1774	0	0	0	0	0
3.5877	135.034	104.688	14.0713	-0.0102	0	0	0	0	0	5.1983	0.1778	0	0	0	0	0
3.5918	134.993	104.676	13.753	-0.0087	0	0	0	0	0	5.2257	0.1783	0	0	0	0	0
3.596	134.891	104.639	13.4486	-0.0123	0	0	0	0	0	5.2528	0.1787	0	0	0	0	0
3.6002	134.738	104.682	13.3434	-0.0113	0	0	0	0	0	5.2795	0.1792	0	0	0	0	0
3.6043	134.682	104.646	13.1027	-0.0113	0	0	0	0	0	5.3058	0.1796	0	0	0	0	0
3.6085	134.47	104.633	12.8173	-0.0113	0	0	0	0	0	5.3316	0.1801	0	0	0	0	0
3.6127	134.324	104.766	12.676	-0.0102	0	0	0	0	0	5.3568	0.1805	0	0	0	0	0
3.6168	134.205	104.844	12.4783	-0.0108	0	0	0	0	0	5.3816	0.181	0	0	0	0	0
3.621	134.099	104.931	12.3943	-0.0092	0	0	0	0	0	5.4059	0.1814	0	0	0	0	0
3.6252	133.927	105.029	12.1404	-0.0118	0	0	0	0	0	5.4299	0.1819	0	0	0	0	0
3.6294	133.746	105.129	11.99	-0.0118	0	0	0	0	0	5.4532	0.1824	0	0	0	0	0
3.6335	133.718	105.168	11.8183	-0.0113	0	0	0	0	0	5.4762	0.1829	0	0	0	0	0
3.6377	133.627	105.258	11.7142	-0.0113	0	0	0	0	0	5.4991	0.1833	0	0	0	0	0
3.6418	133.387	105.32	11.6186	-0.0097	0	0	0	0	0	5.5214	0.1838	0	0	0	0	0
3.646	133.272	105.462	11.4682	-0.0118	0	0	0	0	0	5.5432	0.1843	0	0	0	0	0
3.6502	133.07	105.525	11.1812	-0.0097	0	0	0	0	0	5.5646	0.1848	0	0	0	0	0
3.6543	133.006	105.527	11.1201	-0.0113	0	0	0	0	0	5.5855	0.1853	0	0	0	0	0
3.6585	132.92	105.73	11.0739	-0.0118	0	0	0	0	0	5.6063	0.1858	0	0	0	0	0
3.6627	132.756	105.787	10.8438	-0.0097	0	0	0	0	0	5.6267	0.1864	0	0	0	0	0
3.6668	132.586	105.872	10.8289	-0.0123	0	0	0	0	0	5.6466	0.1869	0	0	0	0	0
3.671	132.546	106.02	10.5558	-0.0102	0	0	0	0	0	5.6663	0.1874	0	0	0	0	0
3.6752	132.344	106.079	10.3969	-0.0123	0	0	0	0	0	5.6856	0.188	0	0	0	0	0
3.6793	132.195	106.11	10.3443	-0.0097	0	0	0	0	0	5.7045	0.1885	0	0	0	0	0
3.6835	132.068	106.123	10.1483	-0.0097	0	0	0	0	0	5.7231	0.1891	0	0	0	0	0
3.6877	132.06	106.244	10.2981	-0.0108	0	0	0	0	0	5.7414	0.1896	0	0	0	0	0
3.6919	131.964	106.264	10.1265	-0.0108	0	0	0	0	0	5.7597	0.1902	0	0	0	0	0
3.696	131.685	106.315	10.0595	-0.0092	0	0	0	0	0	5.7775	0.1907	0	0	0	0	0
3.7002	131.565	106.396	9.7136	-0.0102	0	0	0	0	0	5.7948	0.1913	0	0	0	0	0
3.7043	131.425	106.387	9.6578	-0.0113	0	0	0	0	0	5.8118	0.1919	0	0	0	0	0
3.7085	131.315	106.476	9.7242	-0.0113	0	0	0	0	0	5.8285	0.1924	0	0	0	0	0
3.7127	131.062	106.462	9.4506	-0.0097	0	0	0	0	0	5.8449	0.193	0	0	0	0	0
3.7169	130.904	106.485	9.5186	-0.0113	0	0	0	0	0	5.8608	0.1936	0	0	0	0	0
3.721	130.87	106.649	9.1748	-0.0113	0	0	0	0	0	5.8764	0.1942	0	0	0	0	0
3.7252	130.609	106.582	9.1456	-0.0102	0	0	0	0	0	5.8918	0.1947	0	0	0	0	0
3.7294	130.526	106.691	8.9766	-0.0129	0	0	0	0	0	5.9068	0.1953	0	0	0	0	0
3.7335	130.285	106.591	8.9219	-0.0097	0	0	0	0	0	5.9215	0.1959	0	0	0	0	0
3.7377	130.208	106.628	9.0781	-0.0134	0	0	0	0	0	5.9358	0.1965	0	0	0	0	0
3.7419	130.035	106.605	8.957	-0.0097	0	0	0	0	0	5.9499	0.1971	0	0	0	0	0
3.746	129.895	106.606	8.8502	-0.0097	0	0	0	0	0	5.9638	0.1977	0	0	0	0	0
3.7502	129.759	106.634	8.5972	-0.0102	0	0	0	0	0	5.9773	0.1983	0	0	0	0	0
3.7544	129.67	106.623	8.5026	-0.0097	0	0	0	0	0	5.9907	0.1988	0	0	0	0	0
3.7585	129.483	106.618	8.6695	-0.0129	0	0	0	0	0	6.0038	0.1994	0	0	0	0	0
3.7627	129.375	106.583	8.3252	-0.0123	0	0	0	0	0	6.0167	0.2	0	0	0	0	0
3.7669	129.266	106.573	8.4809	-0.0118	0	0	0	0	0	6.0293	0.2006	0	0	0	0	0
3.771	129.162	106.595	8.2715	-0.0108	0	0	0	0	0	6.0418	0.2012	0	0	0	0	0
3.7752	129.062	106.649	8.1371	-0.0123	0	0	0	0	0	6.0541	0.2018	0	0	0	0	0
3.7794	128.912	106.613	8.0775	-0.0092	0	0	0	0	0	6.0663	0.2024	0	0	0	0	0
3.7835	128.814	106.529	7.9617	-0.0123	0	0	0	0	0	6.0782	0.2029	0	0	0	0	0
3.7877	128.783	106.583	8.0483	-0.0118	0	0	0	0	0	6.09	0.2035	0	0	0	0	0
3.7919	128.597	106.496	8.0265	-0.0113	0	0	0	0	0	6.1016	0.2041	0	0	0	0	0
3.796	128.467	106.447	7.8958	-0.0113	0	0	0	0	0	6.113	0.2047	0	0	0	0	0
3.8002	128.451	106.501	7.7306	-0.0108	0	0	0	0	0	6.1243	0.2052	0	0	0	0	0
3.8044	128.321	106.463	7.6663	-0.0123	0	0	0	0	0	6.1354	0.2058	0	0	0	0	0
3.8085	128.134	106.441	7.6153	-0.0113	0	0	0	0	0	6.1463	0.2064	0	0	0	0	0
3.8127	128.087	106.384	7.5499	-0.0118	0	0	0	0	0	6.1571	0.207	0	0	0	0	0
3.8169	127.979	106.445	7.4798	-0.0108	0	0	0	0	0	6.1677	0.2075	0	0	0	0	0
3.821	127.874	106.418	7.3682	-0.0134	0	0	0	0	0	6.1782	0.2081	0	0	0	0	0
3.8252	127.713	106.319	7.2263	-0.0097	0	0	0	0	0	6.1885	0.2087	0	0	0	0	0
3.8294	127.585	106.336	7.1779	-0.0123	0	0	0	0	0	6.1986	0.2092	0	0	0	0	0
3.8335	127.583	106.251	7.2571	-0.0123	0	0	0	0	0	6.2087	0.2098	0	0	0	0	0
3.8377	127.575	106.27	7.1365	-0.0102	0	0	0	0	0	6.2187	0.2103	0	0	0	0	0
3.8419	127.462	106.244	7.0026	-0.0118	0	0	0	0	0	6.2286	0.2109	0	0	0	0	0
3.846	127.322	106.156	6.9399	-0.0123	0	0	0	0	0	6.2383	0.2115	0	0	0	0	0
3.8502	127.279	106.145	6.9643	-0.0097	0	0	0	0	0	6.248	0.212	0	0	0	0	0
3.8544	127.251	106.122	7.0286	-0.0108	0	0	0	0	0	6.2576	0.2125	0	0	0	0	0
3.8585	127.124	106.104	6.7226	-0.0102	0	0	0	0	0	6.2671	0.2131	0	0	0	0	0
3.8627	127.106	106.055	6.8597	-0.0097	0	0	0	0	0	6.2765	0.2136	0	0	0	0	0
3.8669	126.993	105.962	6.6269	-0.0108	0	0	0	0	0	6.2858	0.2142	0	0	0	0	0
3.871	127.021	106.069	6.4989	-0.0118	0	0	0	0	0	6.295	0.2147	0	0	0	0	0
3.8752	126.909	106.022	6.4951	-0.0134	0	0	0	0	0	6.3042	0.2153	0	0	0	0	0
3.8794	126.844	105.97	6.4367	-0.0129	0	0	0	0	0	6.3133	0.2158	0	0	0	0	0
3.8835	126.762	105.86	6.5966	-0.0139	0	0	0	0	0	6.3224	0.2163	0	0	0	0	0
3.8877	126.803	105.892	6.348	-0.0118	0	0	0	0	0	6.3313	0.2169	0	0	0	0	0
3.8919	126.746	105.808	6.2635	-0.0108	0	0	0	0	0	6.3403	0.2174	0	0	0	0	0
3.896	126.713	105.817	6.1694	-0.0108	0	0	0	0	0	6.3492	0.2179	0	0	0	0	0
3.9002	126.584	105.842	6.1933	-0.0108	0	0	0	0	0	6.3581	0.2184	0	0	0	0	0
3.9044	126.522	105.808	6.3251	-0.0123	0	0	0	0	0	6.3668	0.219	0	0	0	0	0
3.9085	126.519	105.735	6.036	-0.0118	0	0	0	0	0	6.3754	0.2195	0	0	0	0	0
3.9127	126.447	105.668	6.1731	-0.0118	0	0	0	0	0	6.3841	0.22	0	0	0	0	0
3.9169	126.388	105.633	5.9978	-0.0097	0	0	0	0	0	6.3926	0.2205	0	0	0	0	0
3.921	126.348	105.62	5.9452	-0.0108	0	0	0	0	0	6.4011	0.221	0	0	0	0	0
3.9252	126.276	105.65	5.8363	-0.0097	0	0	0	0	0	6.4095	0.2215	0	0	0	0	0
3.9294	126.179	105.566	5.7714	-0.0097	0	0	0	0	0	6.4179	0.222	0	0	0	0	0
3.9335	126.16	105.556	5.9271	-0.0118	0	0	0	0	0	6.4261	0.2226	0	0	0	0	0
3.9377	126.149	105.553	5.8155	-0.0113	0	0	0	0	0	6.4344	0.2231	0	0	0	0	0
3.9419	126.092	105.475	5.7528	-0.0113	0	0	0	0	0	6.4426	0.2236	0	0	0	0	0
3.946	125.925	105.436	5.6646	-0.0108	0	0	0	0	0	6.4507	0.2241	0	0	0	0	0
3.9502	125.908	105.477	5.6721	-0.0113	0	0	0	0	0	6.4587	0.2246	0	0	0	0	0
3.9544	125.867	105.434	5.7608	-0.0118	0	0	0	0	0	6.4666	0.2251	0	0	0	0	0
3.9585	125.777	105.419	5.4611	-0.0123	0	0	0	0	0	6.4745	0.2256	0	0	0	0	0
3.9627	125.723	105.411	5.527	-0.0129	0	0	0	0	0	6.4823	0.2261	0	0	0	0	0
3.9669	125.637	105.355	5.4383	-0.0102	0	0	0	0	0	6.4901	0.2266	0	0	0	0	0
3.971	125.548	105.318	5.4207	-0.0113	0	0	0	0	0	6.4977	0.227	0	0	0	0	0
3.9752	125.559	105.281	5.3532	-0.0108	0	0	0	0	0	6.5053	0.2275	0	0	0	0	0
3.9794	125.422	105.283	5.2996	-0.0108	0	0	0	0	0	6.5129	0.228	0	0	0	0	0
3.9835	125.383	105.211	5.248	-0.0113	0	0	0	0	0	6.5203	0.2285	0	0	0	0	0
3.9877	125.448	105.25	5.2252	-0.0113	0	0	0	0	0	6.5278	0.229	0	0	0	0	0
3.9919	125.344	105.189	5.2448	-0.0123	0	0	0	0	0	6.5352	0.2295	0	0	0	0	0
3.996	125.36	105.197	5.1333	-0.0113	0	0	0	0	0	6.5426	0.23	0	0	0	0	0
4.0002	125.33	105.168	5.0621	-0.0097	0	0	0	0	0	6.55	0.2304	0	0	0	0	0
4.0044	125.271	105.197	5.002	-0.0123	0	0	0	0	0	6.5574	0.2309	0	0	0	0	0
4.0085	125.264	105.195	4.9712	-0.0097	0	0	0	0	0	6.5647	0.2314	0	0	0	0	0
4.0127	125.24	105.114	4.8671	-0.0139	0	0	0	0	0	6.572	0.2319	0	0	0	0	0
4.0169	125.122	105.052	4.9462	-0.0108	0	0	0	0	0	6.5792	0.2324	0	0	0	0	0
4.021	125.148	105.058	4.9239	-0.0108	0	0	0	0	0	6.5864	0.2328	0	0	0	0	0
4.0252	125.06	105.075	4.8872	-0.0134	0	0	0	0	0	6.5936	0.2333	0	0	0	0	0
4.0294	125.062	105.053	4.7757	-0.0113	0	0	0	0	0	6.6007	0.2338	0	0	0	0	0
4.0335	124.953	105.045	4.7183	-0.0092	0	0	0	0	0	6.6078	0.2343	0	0	0	0	0
4.0377	124.917	104.982	4.7852	-0.0118	0	0	0	0	0	6.6147	0.2347	0	0	0	0	0
4.0419	124.888	104.938	4.7517	-0.0113	0	0	0	0	0	6.6217	0.2352	0	0	0	0	0
4.046	124.901	105.015	4.6896	-0.0097	0	0	0	0	0	6.6287	0.2357	0	0	0	0	0
4.0502	124.896	104.939	4.6178	-0.0087	0	0	0	0	0	6.6356	0.2361	0	0	0	0	0
4.0544	124.772	104.934	4.4042	-0.0102	0	0	0	0	0	6.6425	0.2366	0	0	0	0	0
4.0585	124.764	104.951	4.3878	-0.0102	0	0	0	0	0	6.6494	0.2371	0	0	0	0	0
4.0627	124.747	104.941	4.3144	-0.0118	0	0	0	0	0	6.6562	0.2375	0	0	0	0	0
4.0669	124.651	104.883	4.519	-0.0129	0	0	0	0	0	6.663	0.238	0	0	0	0	0
4.071	124.654	104.83	4.4393	-0.0087	0	0	0	0	0	6.6697	0.2385	0	0	0	0	0
4.0752	124.574	104.865	4.4361	-0.0134	0	0	0	0	0	6.6764	0.2389	0	0	0	0	0
4.0794	124.615	104.923	4.3288	-0.0113	0	0	0	0	0	6.6831	0.2394	0	0	0	0	0
4.0835	124.494	104.886	4.112	-0.0108	0	0	0	0	0	6.6897	0.2398	0	0	0	0	0
4.0877	124.525	104.864	4.3081	-0.0123	0	0	0	0	0	6.6963	0.2403	0	0	0	0	0
4.0919	124.432	104.853	4.2762	-0.0123	0	0	0	0	0	6.7029	0.2408	0	0	0	0	0
4.096	124.421	104.81	4.1874	-0.0134	0	0	0	0	0	6.7094	0.2412	0	0	0	0	0
4.1002	124.35	104.768	4.1731	-0.0113	0	0	0	0	0	6.7159	0.2417	0	0	0	0	0
4.1044	124.427	104.849	3.9388	-0.0108	0	0	0	0	0	6.7224	0.2421	0	0	0	0	0
4.1085	124.316	104.856	3.8862	-0.0108	0	0	0	0	0	6.7289	0.2426	0	0	0	0	0
4.1127	124.321	104.823	4.0116	-0.0129	0	0	0	0	0	6.7353	0.2431	0	0	0	0	0
4.1169	124.29	104.754	4.0131	-0.0118	0	0	0	0	0	6.7418	0.2435	0	0	0	0	0
4.121	124.21	104.689	3.993	-0.0113	0	0	0	0	0	6.7481	0.244	0	0	0	0	0
4.1252	124.267	104.727	3.9616	-0.0118	0	0	0	0	0	6.7545	0.2444	0	0	0	0	0
4.1294	124.243	104.795	3.9101	-0.0102	0	0	0	0	0	6.7609	0.2449	0	0	0	0	0
4.1335	124.144	104.772	3.6996	-0.0102	0	0	0	0	0	6.7672	0.2453	0	0	0	0	0
4.1377	124.174	104.766	3.8808	-0.0123	0	0	0	0	0	6.7735	0.2458	0	0	0	0	0
4.1419	124.106	104.711	3.8075	-0.0118	0	0	0	0	0	6.7798	0.2462	0	0	0	0	0
4.146	124.055	104.677	3.79	-0.0118	0	0	0	0	0	6.786	0.2467	0	0	0	0	0
4.1502	124.068	104.692	3.7379	-0.0097	0	0	0	0	0	6.7922	0.2471	0	0	0	0	0
4.1544	123.989	104.736	3.6141	-0.0097	0	0	0	0	0	6.7984	0.2476	0	0	0	0	0
4.1585	123.984	104.658	3.4929	-0.0097	0	0	0	0	0	6.8046	0.2481	0	0	0	0	0
4.1627	123.904	104.705	3.4951	-0.0102	0	0	0	0	0	6.8107	0.2485	0	0	0	0	0
4.1669	123.907	104.707	3.6566	-0.0102	0	0	0	0	0	6.8168	0.249	0	0	0	0	0
4.171	123.847	104.603	3.6178	-0.0123	0	0	0	0	0	6.8228	0.2494	0	0	0	0	0
4.1752	123.824	104.657	3.5891	-0.0092	0	0	0	0	0	6.8289	0.2499	0	0	0	0	0
4.1794	123.853	104.652	3.5578	-0.0097	0	0	0	0	0	6.8349	0.2503	0	0	0	0	0
4.1835	123.855	104.7	3.3357	-0.0108	0	0	0	0	0	6.8409	0.2507	0	0	0	0	0
4.1877	123.872	104.772	3.4935	-0.0134	0	0	0	0	0	6.847	0.2512	0	0	0	0	0
4.1919	123.818	104.661	3.4324	-0.0081	0	0	0	0	0	6.853	0.2517	0	0	0	0	0
4.196	123.751	104.622	3.291	-0.0123	0	0	0	0	0	6.859	0.2521	0	0	0	0	0
4.2002	123.74	104.65	3.3373	-0.0097	0	0	0	0	0	6.865	0.2526	0	0	0	0	0
4.2044	123.702	104.678	3.1598	-0.0108	0	0	0	0	0	6.8709	0.253	0	0	0	0	0
4.2085	123.669	104.657	3.2405	-0.0076	0	0	0	0	0	6.8768	0.2534	0	0	0	0	0
4.2127	123.609	104.671	3.1678	-0.0097	0	0	0	0	0	6.8827	0.2539	0	0	0	0	0
4.2169	123.676	104.659	3.1688	-0.0097	0	0	0	0	0	6.8885	0.2543	0	0	0	0	0
4.221	123.633	104.618	3.0944	-0.0092	0	0	0	0	0	6.8944	0.2548	0	0	0	0	0
4.2252	123.652	104.628	3.087	-0.0081	0	0	0	0	0	6.9003	0.2552	0	0	0	0	0
4.2294	123.581	104.641	3.019	-0.0092	0	0	0	0	0	6.9061	0.2557	0	0	0	0	0
4.2335	123.61	104.748	2.9881	-0.0123	0	0	0	0	0	6.912	0.2561	0	0	0	0	0
4.2377	123.592	104.691	3.0062	-0.0108	0	0	0	0	0	6.9178	0.2566	0	0	0	0	0
4.2419	123.53	104.7	3.0062	-0.0113	0	0	0	0	0	6.9236	0.257	0	0	0	0	0
4.246	123.531	104.671	2.9244	-0.0129	0	0	0	0	0	6.9294	0.2575	0	0	0	0	0
4.2502	123.518	104.683	2.9185	-0.0102	0	0	0	0	0	6.9352	0.2579	0	0	0	0	0
4.2544	123.498	104.773	2.859	-0.0118	0	0	0	0	0	6.9409	0.2584	0	0	0	0	0
4.2585	123.532	104.712	2.9621	-0.0097	0	0	0	0	0	6.9467	0.2589	0	0	0	0	0
4.2627	123.465	104.633	2.783	-0.0113	0	0	0	0	0	6.9525	0.2593	0	0	0	0	0
4.2669	123.467	104.65	2.7565	-0.0118	0	0	0	0	0	6.9582	0.2597	0	0	0	0	0
4.271	123.363	104.573	2.7395	-0.0092	0	0	0	0	0	6.9639	0.2602	0	0	0	0	0
4.2752	123.476	104.626	2.7756	-0.0102	0	0	0	0	0	6.9696	0.2606	0	0	0	0	0
4.2794	123.386	104.633	2.7145	-0.0092	0	0	0	0	0	6.9753	0.2611	0	0	0	0	0
4.2835	123.402	104.673	2.7209	-0.0118	0	0	0	0	0	6.981	0.2615	0	0	0	0	0
4.2877	123.356	104.699	2.664	-0.0097	0	0	0	0	0	6.9866	0.262	0	0	0	0	0
4.2919	123.372	104.695	2.6475	-0.0108	0	0	0	0	0	6.9923	0.2624	0	0	0	0	0
4.296	123.326	104.723	2.6715	-0.0081	0	0	0	0	0	6.9979	0.2629	0	0	0	0	0
4.3002	123.25	104.594	2.6167	-0.0097	0	0	0	0	0	7.0035	0.2633	0	0	0	0	0
4.3044	123.321	104.677	2.5763	-0.0108	0	0	0	0	0	7.0091	0.2638	0	0	0	0	0
4.3085	123.326	104.655	2.7458	-0.0108	0	0	0	0	0	7.0148	0.2642	0	0	0	0	0
4.3127	123.27	104.69	2.5434	-0.0118	0	0	0	0	0	7.0204	0.2647	0	0	0	0	0
4.3169	123.267	104.71	2.5678	-0.0113	0	0	0	0	0	7.0259	0.2651	0	0	0	0	0
4.321	123.289	104.698	2.5269	-0.0113	0	0	0	0	0	7.0315	0.2656	0	0	0	0	0
4.3252	123.235	104.633	2.4802	-0.0113	0	0	0	0	0	7.0371	0.266	0	0	0	0	0
4.3294	123.212	104.673	2.4935	-0.0113	0	0	0	0	0	7.0427	0.2665	0	0	0	0	0
4.3335	123.164	104.636	2.4982	-0.0087	0	0	0	0	0	7.0482	0.2669	0	0	0	0	0
4.3377	123.19	104.676	2.5524	-0.0097	0	0	0	0	0	7.0537	0.2674	0	0	0	0	0
4.3419	123.229	104.698	2.4063	-0.0108	0	0	0	0	0	7.0592	0.2678	0	0	0	0	0
4.346	123.181	104.679	2.4632	-0.0123	0	0	0	0	0	7.0648	0.2683	0	0	0	0	0
4.3502	123.165	104.697	2.4095	-0.0087	0	0	0	0	0	7.0703	0.2687	0	0	0	0	0
4.3544	123.162	104.638	2.4042	-0.0102	0	0	0	0	0	7.0758	0.2692	0	0	0	0	0
4.3585	123.13	104.611	2.4329	-0.0097	0	0	0	0	0	7.0813	0.2696	0	0	0	0	0
4.3627	123.171	104.738	2.3537	-0.0113	0	0	0	0	0	7.0868	0.2701	0	0	0	0	0
4.3669	123.167	104.706	2.3675	-0.0097	0	0	0	0	0	7.0923	0.2705	0	0	0	0	0
4.371	123.052	104.646	2.3813	-0.0118	0	0	0	0	0	7.0977	0.271	0	0	0	0	0
4.3752	123.114	104.702	2.3946	-0.0087	0	0	0	0	0	7.1032	0.2714	0	0	0	0	0
4.3794	123.164	104.76	2.3914	-0.0108	0	0	0	0	0	7.1087	0.2719	0	0	0	0	0
4.3835	123.092	104.715	2.3649	-0.0097	0	0	0	0	0	7.1142	0.2723	0	0	0	0	0
4.3877	123.072	104.759	2.2363	-0.0102	0	0	0	0	0	7.1196	0.2728	0	0	0	0	0
4.3919	123.07	104.739	2.1853	-0.0108	0	0	0	0	0	7.125	0.2732	0	0	0	0	0
4.396	123.142	104.833	2.1869	-0.0092	0	0	0	0	0	7.1305	0.2737	0	0	0	0	0
4.4002	123.124	104.761	2.2947	-0.0092	0	0	0	0	0	7.136	0.2742	0	0	0	0	0
4.4044	123.088	104.72	2.24	-0.0087	0	0	0	0	0	7.1414	0.2746	0	0	0	0	0
4.4085	123.092	104.793	2.1358	-0.0071	0	0	0	0	0	7.1469	0.2751	0	0	0	0	0
4.4127	123.011	104.739	2.2729	-0.0087	0	0	0	0	0	7.1523	0.2755	0	0	0	0	0
4.4169	123.072	104.812	2.0492	-0.0108	0	0	0	0	0	7.1577	0.276	0	0	0	0	0
4.421	123.087	104.793	2.2522	-0.0097	0	0	0	0	0	7.1631	0.2764	0	0	0	0	0
4.4252	122.999	104.764	2.1996	-0.0118	0	0	0	0	0	7.1686	0.2769	0	0	0	0	0
4.4294	123.052	104.779	2.24	-0.0102	0	0	0	0	0	7.174	0.2774	0	0	0	0	0
4.4335	123.044	104.755	2.2155	-0.0092	0	0	0	0	0	7.1794	0.2778	0	0	0	0	0
4.4377	123.021	104.866	1.994	-0.0081	0	0	0	0	0	7.1848	0.2783	0	0	0	0	0
4.4419	123.099	104.886	1.9839	-0.0108	0	0	0	0	0	7.1902	0.2787	0	0	0	0	0
4.446	123.079	104.86	1.9748	-0.0113	0	0	0	0	0	7.1957	0.2792	0	0	0	0	0
4.4502	122.971	104.816	2.122	-0.0113	0	0	0	0	0	7.2011	0.2796	0	0	0	0	0
4.4544	123.035	104.838	2.1475	-0.0081	0	0	0	0	0	7.2064	0.2801	0	0	0	0	0
4.4585	123.003	104.793	1.8888	-0.0108	0	0	0	0	0	7.2118	0.2806	0	0	0	0	0
4.4627	123.053	104.825	2.0806	-0.0092	0	0	0	0	0	7.2172	0.281	0	0	0	0	0
4.4669	123.043	104.866	1.9488	-0.0108	0	0	0	0	0	7.2227	0.2815	0	0	0	0	0
4.471	122.994	104.804	2.0673	-0.0123	0	0	0	0	0	7.2281	0.2819	0	0	0	0	0
4.4752	123.005	104.885	2.1125	-0.0108	0	0	0	0	0	7.2334	0.2824	0	0	0	0	0
4.4794	123.019	104.902	2.0322	-0.0081	0	0	0	0	0	7.2388	0.2829	0	0	0	0	0
4.4835	123.047	104.892	1.9892	-0.0097	0	0	0	0	0	7.2442	0.2833	0	0	0	0	0
4.4877	122.978	104.906	1.7772	-0.0102	0	0	0	0	0	7.2496	0.2838	0	0	0	0	0
4.4919	122.989	104.889	1.8702	-0.0108	0	0	0	0	0	7.255	0.2843	0	0	0	0	0
4.496	122.953	104.878	1.7086	-0.0113	0	0	0	0	0	7.2604	0.2847	0	0	0	0	0
4.5002	123.001	104.909	1.9573	-0.0118	0	0	0	0	0	7.2657	0.2852	0	0	0	0	0
4.5044	122.973	104.877	1.9233	-0.0102	0	0	0	0	0	7.2711	0.2856	0	0	0	0	0
4.5085	122.973	104.859	1.7357	-0.0129	0	0	0	0	0	7.2765	0.2861	0	0	0	0	0
4.5127	122.979	104.897	1.8914	-0.0102	0	0	0	0	0	7.2818	0.2866	0	0	0	0	0
4.5169	123.005	104.984	1.6114	-0.0113	0	0	0	0	0	7.2872	0.287	0	0	0	0	0
4.521	122.996	104.93	1.9058	-0.0108	0	0	0	0	0	7.2926	0.2875	0	0	0	0	0
4.5252	122.965	105.001	1.8914	-0.0118	0	0	0	0	0	7.298	0.288	0	0	0	0	0
4.5294	123.004	105.015	1.8707	-0.0123	0	0	0	0	0	7.3033	0.2884	0	0	0	0	0
4.5335	122.939	104.936	1.8383	-0.0118	0	0	0	0	0	7.3087	0.2889	0	0	0	0	0
4.5377	122.966	104.975	1.6672	-0.0092	0	0	0	0	0	7.314	0.2894	0	0	0	0	0
4.5419	122.968	105.013	1.7501	-0.0097	0	0	0	0	0	7.3194	0.2898	0	0	0	0	0
4.546	123.056	105.035	1.6794	-0.0108	0	0	0	0	0	7.3248	0.2903	0	0	0	0	0
4.5502	122.925	104.979	1.8011	-0.0108	0	0	0	0	0	7.3302	0.2908	0	0	0	0	0
4.5544	122.946	104.995	1.8021	-0.0108	0	0	0	0	0	7.3355	0.2913	0	0	0	0	0
4.5585	122.932	104.972	1.6943	-0.0097	0	0	0	0	0	7.3408	0.2917	0	0	0	0	0
4.5627	122.96	104.936	1.7655	-0.0092	0	0	0	0	0	7.3462	0.2922	0	0	0	0	0
4.5669	122.92	105.056	1.6093	-0.0118	0	0	0	0	0	7.3515	0.2927	0	0	0	0	0
4.571	122.961	105.082	1.7442	-0.0102	0	0	0	0	0	7.3569	0.2931	0	0	0	0	0
4.5752	122.922	105.047	1.6895	-0.0102	0	0	0	0	0	7.3622	0.2936	0	0	0	0	0
4.5794	122.937	105.081	1.6613	-0.0092	0	0	0	0	0	7.3675	0.2941	0	0	0	0	0
4.5835	122.91	105.037	1.6194	-0.0113	0	0	0	0	0	7.3729	0.2946	0	0	0	0	0
4.5877	122.97	105.053	1.5779	-0.0092	0	0	0	0	0	7.3782	0.295	0	0	0	0	0
4.5919	122.998	105.101	1.6172	-0.0102	0	0	0	0	0	7.3836	0.2955	0	0	0	0	0
4.596	123.007	105.124	1.4658	-0.0092	0	0	0	0	0	7.3889	0.296	0	0	0	0	0
4.6002	122.93	105.169	1.5545	-0.0092	0	0	0	0	0	7.3943	0.2965	0	0	0	0	0
4.6044	122.99	105.085	1.4791	-0.0113	0	0	0	0	0	7.3997	0.2969	0	0	0	0	0
4.6085	122.964	105.051	1.5131	-0.0102	0	0	0	0	0	7.405	0.2974	0	0	0	0	0
4.6127	122.969	105.067	1.487	-0.0113	0	0	0	0	0	7.4104	0.2979	0	0	0	0	0
4.6169	122.935	105.092	1.4722	-0.0108	0	0	0	0	0	7.4157	0.2984	0	0	0	0	0
4.621	122.935	105.162	1.495	-0.0102	0	0	0	0	0	7.4211	0.2988	0	0	0	0	0
4.6252	122.971	105.185	1.3882	-0.0113	0	0	0	0	0	7.4264	0.2993	0	0	0	0	0
4.6294	123	105.148	1.4196	-0.0102	0	0	0	0	0	7.4318	0.2998	0	0	0	0	0
4.6335	123.012	105.154	1.4095	-0.0102	0	0	0	0	0	7.4372	0.3003	0	0	0	0	0
4.6377	122.981	105.169	1.3744	-0.0113	0	0	0	0	0	7.4425	0.3008	0	0	0	0	0
4.6419	122.992	105.176	1.5816	-0.0097	0	0	0	0	0	7.4479	0.3013	0	0	0	0	0
4.646	123.009	105.201	1.3181	-0.0087	0	0	0	0	0	7.4533	0.3017	0	0	0	0	0
4.6502	122.938	105.189	1.4148	-0.0097	0	0	0	0	0	7.4587	0.3022	0	0	0	0	0
4.6544	122.974	105.22	1.3802	-0.0102	0	0	0	0	0	7.464	0.3027	0	0	0	0	0
4.6585	123.052	105.165	1.3494	-0.0102	0	0	0	0	0	7.4694	0.3032	0	0	0	0	0
4.6627	123.022	105.235	1.3138	-0.0108	0	0	0	0	0	7.4748	0.3037	0	0	0	0	0
4.6669	122.97	105.229	1.2713	-0.0102	0	0	0	0	0	7.4802	0.3041	0	0	0	0	0
4.671	122.964	105.202	1.3175	-0.0118	0	0	0	0	0	7.4856	0.3046	0	0	0	0	0
4.6752	122.981	105.26	1.2548	-0.0108	0	0	0	0	0	7.4909	0.3051	0	0	0	0	0
4.6794	122.985	105.245	1.3165	-0.0129	0	0	0	0	0	7.4963	0.3056	0	0	0	0	0
4.6835	122.991	105.25	1.2633	-0.0118	0	0	0	0	0	7.5017	0.3061	0	0	0	0	0
4.6877	123.038	105.293	1.3234	-0.0108	0	0	0	0	0	7.5071	0.3066	0	0	0	0	0
4.6919	123.078	105.21	1.469	-0.0097	0	0	0	0	0	7.5125	0.3071	0	0	0	0	0
4.696	123.046	105.298	1.3255	-0.0102	0	0	0	0	0	7.5179	0.3076	0	0	0	0	0
4.7002	123.06	105.357	1.2862	-0.0118	0	0	0	0	0	7.5233	0.308	0	0	0	0	0
4.7044	123.046	105.26	1.2681	-0.0102	0	0	0	0	0	7.5287	0.3085	0	0	0	0	0
4.7085	123.096	105.318	1.2246	-0.0123	0	0	0	0	0	7.5342	0.309	0	0	0	0	0
4.7127	123.109	105.325	1.2703	-0.0097	0	0	0	0	0	7.5396	0.3095	0	0	0	0	0
4.7169	123.084	105.371	1.291	-0.0071	0	0	0	0	0	7.5451	0.31	0	0	0	0	0
4.721	123.106	105.398	1.266	-0.0087	0	0	0	0	0	7.5505	0.3105	0	0	0	0	0
4.7252	123.124	105.351	1.2899	-0.0108	0	0	0	0	0	7.556	0.311	0	0	0	0	0
4.7294	123.145	105.455	1.2485	-0.0134	0	0	0	0	0	7.5615	0.3115	0	0	0	0	0
4.7335	123.108	105.407	1.2628	-0.0097	0	0	0	0	0	7.567	0.312	0	0	0	0	0
4.7377	123.105	105.387	1.3144	-0.0092	0	0	0	0	0	7.5724	0.3125	0	0	0	0	0
4.7419	123.172	105.358	1.198	-0.0113	0	0	0	0	0	7.5779	0.313	0	0	0	0	0
4.746	123.167	105.414	1.258	-0.0118	0	0	0	0	0	7.5834	0.3135	0	0	0	0	0
4.7502	123.174	105.442	1.1975	-0.0081	0	0	0	0	0	7.5889	0.314	0	0	0	0	0
4.7544	123.144	105.499	1.3723	-0.0092	0	0	0	0	0	7.5944	0.3145	0	0	0	0	0
4.7585	123.143	105.434	1.1512	-0.0102	0	0	0	0	0	7.5999	0.315	0	0	0	0	0
4.7627	123.145	105.457	1.2883	-0.0123	0	0	0	0	0	7.6054	0.3155	0	0	0	0	0
4.7669	123.102	105.399	1.2384	-0.0108	0	0	0	0	0	7.6109	0.316	0	0	0	0	0
4.771	123.086	105.39	1.1395	-0.0113	0	0	0	0	0	7.6163	0.3165	0	0	0	0	0
4.7752	123.122	105.434	1.2703	-0.0108	0	0	0	0	0	7.6218	0.317	0	0	0	0	0
4.7794	123.142	105.487	1.1092	-0.0129	0	0	0	0	0	7.6273	0.3175	0	0	0	0	0
4.7835	123.163	105.456	1.2713	-0.0123	0	0	0	0	0	7.6328	0.318	0	0	0	0	0
4.7877	123.214	105.477	1.3611	-0.0092	0	0	0	0	0	7.6383	0.3185	0	0	0	0	0
4.7919	123.152	105.49	1.2904	-0.0113	0	0	0	0	0	7.6438	0.319	0	0	0	0	0
4.796	123.159	105.479	1.257	-0.0102	0	0	0	0	0	7.6493	0.3195	0	0	0	0	0
4.8002	123.214	105.622	1.0503	-0.0092	0	0	0	0	0	7.6548	0.32	0	0	0	0	0
4.8044	123.149	105.453	1.2315	-0.0113	0	0	0	0	0	7.6603	0.3205	0	0	0	0	0
4.8085	123.22	105.624	1.0848	-0.0097	0	0	0	0	0	7.6659	0.321	0	0	0	0	0
4.8127	123.178	105.544	1.2299	-0.0123	0	0	0	0	0	7.6714	0.3215	0	0	0	0	0
4.8169	123.269	105.588	1.2341	-0.0108	0	0	0	0	0	7.6769	0.322	0	0	0	0	0
4.821	123.209	105.526	1.0651	-0.0102	0	0	0	0	0	7.6825	0.3225	0	0	0	0	0
4.8252	123.246	105.536	1.2724	-0.0097	0	0	0	0	0	7.688	0.323	0	0	0	0	0
4.8294	123.248	105.582	1.0529	-0.0123	0	0	0	0	0	7.6936	0.3235	0	0	0	0	0
4.8335	123.245	105.576	1.2341	-0.0134	0	0	0	0	0	7.6992	0.324	0	0	0	0	0
4.8377	123.238	105.55	1.2671	-0.0118	0	0	0	0	0	7.7047	0.3245	0	0	0	0	0
4.8419	123.229	105.573	1.2261	-0.0108	0	0	0	0	0	7.7103	0.325	0	0	0	0	0
4.846	123.302	105.544	1.1911	-0.0108	0	0	0	0	0	7.7159	0.3256	0	0	0	0	0
4.8502	123.273	105.594	0.9971	-0.0081	0	0	0	0	0	7.7215	0.3261	0	0	0	0	0
4.8544	123.297	105.625	1.2341	-0.0118	0	0	0	0	0	7.7271	0.3266	0	0	0	0	0
4.8585	123.342	105.699	0.9993	-0.0118	0	0	0	0	0	7.7327	0.3271	0	0	0	0	0
4.8627	123.255	105.516	1.1826	-0.0108	0	0	0	0	0	7.7383	0.3276	0	0	0	0	0
4.8669	123.3	105.588	1.1581	-0.0092	0	0	0	0	0	7.7439	0.3281	0	0	0	0	0
4.871	123.283	105.556	1.0051	-0.0118	0	0	0	0	0	7.7495	0.3286	0	0	0	0	0
4.8752	123.36	105.643	1.1783	-0.0118	0	0	0	0	0	7.7551	0.3291	0	0	0	0	0
4.8794	123.287	105.605	0.9939	-0.0102	0	0	0	0	0	7.7607	0.3296	0	0	0	0	0
4.8835	123.347	105.593	1.1975	-0.0113	0	0	0	0	0	7.7663	0.3301	0	0	0	0	0
4.8877	123.355	105.609	1.1268	-0.0113	0	0	0	0	0	7.772	0.3307	0	0	0	0	0
4.8919	123.334	105.706	1.1023	-0.0108	0	0	0	0	0	7.7776	0.3312	0	0	0	0	0
4.896	123.344	105.589	1.1544	-0.0102	0	0	0	0	0	7.7833	0.3317	0	0	0	0	0
4.9002	123.375	105.682	1.0301	-0.0113	0	0	0	0	0	7.7889	0.3322	0	0	0	0	0
4.9044	123.374	105.7	1.097	-0.0102	0	0	0	0	0	7.7946	0.3327	0	0	0	0	0
4.9085	123.401	105.699	0.9461	-0.0118	0	0	0	0	0	7.8002	0.3332	0	0	0	0	0
4.9127	123.37	105.703	1.0407	-0.0134	0	0	0	0	0	7.8059	0.3337	0	0	0	0	0
4.9169	123.428	105.641	1.0519	-0.0108	0	0	0	0	0	7.8116	0.3343	0	0	0	0	0
4.921	123.412	105.689	0.9722	-0.0113	0	0	0	0	0	7.8173	0.3348	0	0	0	0	0
4.9252	123.407	105.643	0.9823	-0.0087	0	0	0	0	0	7.823	0.3353	0	0	0	0	0
4.9294	123.446	105.713	1.0359	-0.0097	0	0	0	0	0	7.8287	0.3358	0	0	0	0	0
4.9336	123.436	105.778	0.969	-0.0113	0	0	0	0	0	7.8344	0.3363	0	0	0	0	0
4.9377	123.443	105.677	0.9366	-0.0113	0	0	0	0	0	7.8401	0.3368	0	0	0	0	0
4.9419	123.452	105.697	1.0434	-0.0102	0	0	0	0	0	7.8458	0.3374	0	0	0	0	0
4.9461	123.471	105.672	0.9504	-0.0102	0	0	0	0	0	7.8516	0.3379	0	0	0	0	0
4.9502	123.544	105.722	1.0386	-0.0102	0	0	0	0	0	7.8573	0.3384	0	0	0	0	0
4.9544	123.463	105.776	0.9036	-0.0102	0	0	0	0	0	7.8631	0.3389	0	0	0	0	0
4.9586	123.502	105.771	0.8909	-0.0123	0	0	0	0	0	7.8688	0.3394	0	0	0	0	0
4.9627	123.495	105.777	0.8574	-0.0113	0	0	0	0	0	7.8746	0.34	0	0	0	0	0
4.9669	123.526	105.685	0.8871	-0.0123	0	0	0	0	0	7.8804	0.3405	0	0	0	0	0
4.9711	123.544	105.662	1.0795	-0.0097	0	0	0	0	0	7.8862	0.341	0	0	0	0	0
4.9752	123.544	105.724	1.0423	-0.0087	0	0	0	0	0	7.892	0.3415	0	0	0	0	0
4.9794	123.558	105.701	1.0104	-0.0108	0	0	0	0	0	7.8978	0.342	0	0	0	0	0
4.9836	123.576	105.797	0.8329	-0.0108	0	0	0	0	0	7.9036	0.3425	0	0	0	0	0
4.9877	123.563	105.772	0.8271	-0.0102	0	0	0	0	0	7.9094	0.3431	0	0	0	0	0
4.9919	123.566	105.764	1.0301	-0.0118	0	0	0	0	0	7.9152	0.3436	0	0	0	0	0
4.9961	123.6	105.714	0.7984	-0.0092	0	0	0	0	0	7.921	0.3441	0	0	0	0	0
5.0002	123.574	105.694	1.0216	-0.0102	0	0	0	0	0	7.9268	0.3446	0	0	0	0	0
5.0044	123.588	105.749	0.8133	-0.0092	0	0	0	0	0	7.9327	0.3451	0	0	0	0	0
5.0086	123.662	105.777	0.7803	-0.0113	0	0	0	0	0	7.9385	0.3457	0	0	0	0	0
5.0127	123.664	105.81	0.7835	-0.0118	0	0	0	0	0	7.9444	0.3462	0	0	0	0	0
5.0169	123.629	105.738	0.8016	-0.0108	0	0	0	0	0	7.9503	0.3467	0	0	0	0	0
5.0211	123.641	105.756	1.0056	-0.0102	0	0	0	0	0	7.9562	0.3472	0	0	0	0	0
5.0252	123.666	105.714	0.8053	-0.0081	0	0	0	0	0	7.962	0.3477	0	0	0	0	0
5.0294	123.688	105.757	0.9684	-0.0092	0	0	0	0	0	7.9679	0.3483	0	0	0	0	0
5.0336	123.648	105.797	0.7819	-0.0102	0	0	0	0	0	7.9738	0.3488	0	0	0	0	0
5.0377	123.671	105.69	0.7671	-0.0097	0	0	0	0	0	7.9797	0.3493	0	0	0	0	0
5.0419	123.686	105.747	0.7336	-0.0102	0	0	0	0	0	7.9856	0.3498	0	0	0	0	0
5.0461	123.699	105.713	0.7745	-0.0129	0	0	0	0	0	7.9915	0.3503	0	0	0	0	0
5.0502	123.684	105.71	0.9536	-0.0102	0	0	0	0	0	7.9974	0.3509	0	0	0	0	0
5.0544	123.657	105.707	0.757	-0.0097	0	0	0	0	0	8.0033	0.3514	0	0	0	0	0
5.0586	123.716	105.764	0.7426	-0.0113	0	0	0	0	0	8.0092	0.3519	0	0	0	0	0
5.0627	123.731	105.766	0.7426	-0.0129	0	0	0	0	0	8.0152	0.3524	0	0	0	0	0
5.0669	123.79	105.703	0.7373	-0.0092	0	0	0	0	0	8.0211	0.3529	0	0	0	0	0
5.0711	123.702	105.673	0.969	-0.0108	0	0	0	0	0	8.0271	0.3535	0	0	0	0	0
5.0752	123.753	105.684	0.757	-0.0097	0	0	0	0	0	8.033	0.354	0	0	0	0	0
5.0794	123.876	105.772	0.9504	-0.0097	0	0	0	0	0	8.039	0.3545	0	0	0	0	0
5.0836	123.824	105.746	0.7628	-0.0102	0	0	0	0	0	8.0451	0.355	0	0	0	0	0
5.0877	123.829	105.728	0.758	-0.0108	0	0	0	0	0	8.0511	0.3555	0	0	0	0	0
5.0919	123.864	105.81	0.7771	-0.0102	0	0	0	0	0	8.0571	0.3561	0	0	0	0	0
5.0961	123.765	105.669	0.7394	-0.0092	0	0	0	0	0	8.0631	0.3566	0	0	0	0	0
5.1002	123.887	105.732	0.9339	-0.0123	0	0	0	0	0	8.0692	0.3571	0	0	0	0	0
5.1044	123.823	105.713	0.7607	-0.0092	0	0	0	0	0	8.0752	0.3576	0	0	0	0	0
5.1086	123.85	105.689	0.6953	-0.0087	0	0	0	0	0	8.0812	0.3581	0	0	0	0	0
5.1127	123.823	105.73	0.682	-0.0134	0	0	0	0	0	8.0873	0.3586	0	0	0	0	0
5.1169	123.873	105.634	0.7155	-0.0123	0	0	0	0	0	8.0933	0.3592	0	0	0	0	0
5.1211	123.811	105.615	0.9121	-0.0092	0	0	0	0	0	8.0993	0.3597	0	0	0	0	0
5.1252	123.91	105.672	0.7336	-0.0113	0	0	0	0	0	8.1054	0.3602	0	0	0	0	0
5.1294	123.88	105.629	0.8866	-0.0108	0	0	0	0	0	8.1115	0.3607	0	0	0	0	0
5.1336	123.962	105.705	0.7235	-0.0129	0	0	0	0	0	8.1176	0.3612	0	0	0	0	0
5.1377	124.015	105.632	0.7442	-0.0123	0	0	0	0	0	8.1237	0.3617	0	0	0	0	0
5.1419	124.399	105.727	0.7299	-0.0092	0	0	0	0	0	8.13	0.3622	0	0	0	0	0
5.1461	124.736	105.673	0.8021	-0.0113	0	0	0	0	0	8.1367	0.3628	0	0	0	0	0
5.1502	124.969	105.62	0.9934	-0.0097	0	0	0	0	0	8.1436	0.3633	0	0	0	0	0
5.1544	125.184	105.616	0.8956	-0.0118	0	0	0	0	0	8.1507	0.3638	0	0	0	0	0
5.1586	125.569	105.724	0.9647	-0.0113	0	0	0	0	0	8.1582	0.3643	0	0	0	0	0
5.1627	125.96	105.707	1.1502	-0.0108	0	0	0	0	0	8.166	0.3648	0	0	0	0	0
5.1669	126.133	105.564	1.4344	-0.0097	0	0	0	0	0	8.1741	0.3653	0	0	0	0	0
5.1711	126.394	105.656	1.7596	-0.0108	0	0	0	0	0	8.1825	0.3658	0	0	0	0	0
5.1752	126.71	105.643	2.1385	-0.0087	0	0	0	0	0	8.1912	0.3663	0	0	0	0	0
5.1794	127.072	105.664	2.8574	-0.0097	0	0	0	0	0	8.2003	0.3669	0	0	0	0	0
5.1836	127.275	105.656	2.977	-0.0097	0	0	0	0	0	8.2098	0.3674	0	0	0	0	0
5.1877	127.43	105.672	3.239	-0.0118	0	0	0	0	0	8.2195	0.3679	0	0	0	0	0
5.1919	127.685	105.71	3.4983	-0.0129	0	0	0	0	0	8.2295	0.3684	0	0	0	0	0
5.1961	128.045	105.677	3.8692	-0.0108	0	0	0	0	0	8.2399	0.3689	0	0	0	0	0
5.2002	128.231	105.726	4.2034	-0.0113	0	0	0	0	0	8.2507	0.3694	0	0	0	0	0
5.2044	128.426	105.742	4.2416	-0.0139	0	0	0	0	0	8.2618	0.37	0	0	0	0	0
5.2086	128.65	105.721	4.4579	-0.0113	0	0	0	0	0	8.2732	0.3705	0	0	0	0	0
5.2127	129.004	105.732	4.9335	-0.0097	0	0	0	0	0	8.285	0.371	0	0	0	0	0
5.2169	129.26	105.683	5.1179	-0.0118	0	0	0	0	0	8.2974	0.3715	0	0	0	0	0
5.2211	129.496	105.808	5.3745	-0.0118	0	0	0	0	0	8.3101	0.372	0	0	0	0	0
5.2252	129.703	105.82	5.5748	-0.0118	0	0	0	0	0	8.3233	0.3726	0	0	0	0	0
5.2294	129.97	105.787	5.9962	-0.0118	0	0	0	0	0	8.3369	0.3731	0	0	0	0	0
5.2336	130.094	105.812	6.1205	-0.0108	0	0	0	0	0	8.3508	0.3736	0	0	0	0	0
5.2377	130.338	105.77	6.3086	-0.0113	0	0	0	0	0	8.3651	0.3741	0	0	0	0	0
5.2419	130.493	105.827	6.4659	-0.0113	0	0	0	0	0	8.3798	0.3747	0	0	0	0	0
5.2461	130.825	105.806	6.8708	-0.0118	0	0	0	0	0	8.395	0.3752	0	0	0	0	0
5.2502	131.018	105.813	7.0871	-0.0129	0	0	0	0	0	8.4107	0.3757	0	0	0	0	0
5.2544	131.165	105.868	7.2236	-0.0113	0	0	0	0	0	8.4268	0.3762	0	0	0	0	0
5.2586	131.264	105.77	7.4755	-0.0118	0	0	0	0	0	8.4432	0.3768	0	0	0	0	0
5.2627	131.499	105.862	7.6647	-0.0118	0	0	0	0	0	8.46	0.3773	0	0	0	0	0
5.2669	131.645	105.855	7.9436	-0.0118	0	0	0	0	0	8.4772	0.3778	0	0	0	0	0
5.2711	131.831	105.796	8.093	-0.0118	0	0	0	0	0	8.4947	0.3783	0	0	0	0	0
5.2752	131.929	105.773	8.3315	-0.0123	0	0	0	0	0	8.5127	0.3789	0	0	0	0	0
5.2794	132.155	105.922	8.5749	-0.0113	0	0	0	0	0	8.531	0.3794	0	0	0	0	0
5.2836	132.365	105.926	8.7683	-0.0108	0	0	0	0	0	8.5498	0.3799	0	0	0	0	0
5.2877	132.437	105.921	8.9655	-0.0113	0	0	0	0	0	8.5691	0.3804	0	0	0	0	0
5.2919	132.607	105.903	9.1196	-0.0108	0	0	0	0	0	8.5886	0.381	0	0	0	0	0
5.2961	132.766	105.997	9.5452	-0.0108	0	0	0	0	0	8.6086	0.3815	0	0	0	0	0
5.3002	132.871	106.021	9.542	-0.0102	0	0	0	0	0	8.6289	0.3821	0	0	0	0	0
5.3044	132.947	106.118	9.6764	-0.0123	0	0	0	0	0	8.6495	0.3826	0	0	0	0	0
5.3086	133.133	106.088	10.0648	-0.0113	0	0	0	0	0	8.6705	0.3831	0	0	0	0	0
5.3127	133.266	106.154	10.2083	-0.0123	0	0	0	0	0	8.6919	0.3837	0	0	0	0	0
5.3169	133.341	106.236	10.5457	-0.0108	0	0	0	0	0	8.7137	0.3842	0	0	0	0	0
5.3211	133.579	106.197	10.5553	-0.0102	0	0	0	0	0	8.7359	0.3848	0	0	0	0	0
5.3252	133.704	106.322	10.9049	-0.0092	0	0	0	0	0	8.7586	0.3854	0	0	0	0	0
5.3294	133.799	106.391	11.0218	-0.0092	0	0	0	0	0	8.7817	0.3859	0	0	0	0	0
5.3336	133.854	106.411	11.1531	-0.0102	0	0	0	0	0	8.805	0.3865	0	0	0	0	0
5.3377	134.114	106.525	11.601	-0.0129	0	0	0	0	0	8.8289	0.3871	0	0	0	0	0
5.3419	134.285	106.644	11.5436	-0.0113	0	0	0	0	0	8.8534	0.3876	0	0	0	0	0
5.3461	134.524	106.674	12.1021	-0.0097	0	0	0	0	0	8.8786	0.3882	0	0	0	0	0
5.3502	134.624	106.68	12.0479	-0.0102	0	0	0	0	0	8.9044	0.3888	0	0	0	0	0
5.3544	134.798	106.791	12.1499	-0.0092	0	0	0	0	0	8.9307	0.3894	0	0	0	0	0
5.3586	134.915	106.895	12.6212	-0.0087	0	0	0	0	0	8.9575	0.39	0	0	0	0	0
5.3627	135.045	106.931	12.6643	-0.0102	0	0	0	0	0	8.9848	0.3906	0	0	0	0	0
5.3669	135.213	107.008	12.9953	-0.0092	0	0	0	0	0	9.0126	0.3912	0	0	0	0	0
5.3711	135.382	107.075	12.871	-0.0097	0	0	0	0	0	9.0411	0.3919	0	0	0	0	0
5.3752	135.516	107.246	13.3258	-0.0123	0	0	0	0	0	9.0701	0.3925	0	0	0	0	0
5.3794	135.641	107.305	13.3333	-0.0092	0	0	0	0	0	9.0997	0.3931	0	0	0	0	0
5.3836	135.719	107.44	13.422	-0.0102	0	0	0	0	0	9.1297	0.3938	0	0	0	0	0
5.3877	135.828	107.493	13.8184	-0.0113	0	0	0	0	0	9.1601	0.3944	0	0	0	0	0
5.3919	135.969	107.608	13.7706	-0.0113	0	0	0	0	0	9.1909	0.3951	0	0	0	0	0
5.3961	135.973	107.787	14.328	-0.0123	0	0	0	0	0	9.2221	0.3958	0	0	0	0	0
5.4002	136.07	107.85	14.2509	-0.0097	0	0	0	0	0	9.2535	0.3965	0	0	0	0	0
5.4044	136.137	108.041	14.4598	-0.0123	0	0	0	0	0	9.2853	0.3972	0	0	0	0	0
5.4086	136.281	108.103	14.8184	-0.0102	0	0	0	0	0	9.3175	0.3979	0	0	0	0	0
5.4127	136.231	108.209	14.8142	-0.0113	0	0	0	0	0	9.3499	0.3986	0	0	0	0	0
5.4169	136.134	108.235	15.0517	-0.0108	0	0	0	0	0	9.382	0.3993	0	0	0	0	0
5.4211	136.149	108.345	14.8163	-0.0123	0	0	0	0	0	9.4139	0.4001	0	0	0	0	0
5.4252	136.144	108.531	14.921	-0.0097	0	0	0	0	0	9.4459	0.4008	0	0	0	0	0
5.4294	136.042	108.614	14.4847	-0.0097	0	0	0	0	0	9.4776	0.4016	0	0	0	0	0
5.4336	135.96	108.77	14.3418	-0.0118	0	0	0	0	0	9.5089	0.4023	0	0	0	0	0
5.4377	135.863	108.822	14.3519	-0.0113	0	0	0	0	0	9.5398	0.4031	0	0	0	0	0
5.4419	135.824	109.083	13.981	-0.0113	0	0	0	0	0	9.5705	0.4039	0	0	0	0	0
5.4461	135.638	109.207	13.7344	-0.0123	0	0	0	0	0	9.6006	0.4048	0	0	0	0	0
5.4502	135.602	109.28	13.3588	-0.0113	0	0	0	0	0	9.6304	0.4056	0	0	0	0	0
5.4544	135.454	109.444	13.1521	-0.0108	0	0	0	0	0	9.6598	0.4064	0	0	0	0	0
5.4586	135.359	109.524	13.1616	-0.0102	0	0	0	0	0	9.6886	0.4073	0	0	0	0	0
5.4627	135.25	109.852	12.7493	-0.0092	0	0	0	0	0	9.7171	0.4082	0	0	0	0	0
5.4669	135.084	109.898	12.7642	-0.0092	0	0	0	0	0	9.7451	0.4091	0	0	0	0	0
5.4711	134.983	109.916	12.5293	-0.0087	0	0	0	0	0	9.7726	0.41	0	0	0	0	0
5.4752	134.88	110.178	12.464	-0.0113	0	0	0	0	0	9.7997	0.4109	0	0	0	0	0
5.4794	134.764	110.291	12.1388	-0.0113	0	0	0	0	0	9.8264	0.4119	0	0	0	0	0
5.4836	134.634	110.341	12.0644	-0.0123	0	0	0	0	0	9.8526	0.4129	0	0	0	0	0
5.4877	134.499	110.475	12.042	-0.0108	0	0	0	0	0	9.8784	0.4138	0	0	0	0	0
5.4919	134.415	110.647	11.7737	-0.0108	0	0	0	0	0	9.9038	0.4148	0	0	0	0	0
5.4961	134.208	110.715	11.6589	-0.0113	0	0	0	0	0	9.9287	0.4159	0	0	0	0	0
5.5002	134.053	110.778	11.4857	-0.0087	0	0	0	0	0	9.9531	0.4169	0	0	0	0	0
5.5044	134.085	110.916	11.3571	-0.0123	0	0	0	0	0	9.9772	0.4179	0	0	0	0	0
5.5086	133.888	110.936	11.2902	-0.0113	0	0	0	0	0	10.0011	0.419	0	0	0	0	0
5.5127	133.73	111.088	11.127	-0.0118	0	0	0	0	0	10.0243	0.42	0	0	0	0	0
5.5169	133.593	111.177	10.9044	-0.0123	0	0	0	0	0	10.0471	0.4211	0	0	0	0	0
5.5211	133.497	111.066	10.94	-0.0134	0	0	0	0	0	10.0696	0.4222	0	0	0	0	0
5.5252	133.384	111.285	10.7237	-0.0145	0	0	0	0	0	10.0917	0.4233	0	0	0	0	0
5.5294	133.224	111.285	10.694	-0.0113	0	0	0	0	0	10.1135	0.4244	0	0	0	0	0
5.5336	133.112	111.332	10.5261	-0.0102	0	0	0	0	0	10.1348	0.4255	0	0	0	0	0
5.5377	132.921	111.349	10.3587	-0.0108	0	0	0	0	0	10.1557	0.4266	0	0	0	0	0
5.5419	132.794	111.365	10.4007	-0.0108	0	0	0	0	0	10.1761	0.4277	0	0	0	0	0
5.5461	132.518	111.381	10.0431	-0.0118	0	0	0	0	0	10.196	0.4288	0	0	0	0	0
5.5503	132.469	111.401	10.1988	-0.0113	0	0	0	0	0	10.2155	0.4299	0	0	0	0	0
5.5544	132.324	111.429	10.0792	-0.0087	0	0	0	0	0	10.2347	0.4311	0	0	0	0	0
5.5586	132.113	111.352	9.7853	-0.0097	0	0	0	0	0	10.2535	0.4322	0	0	0	0	0
5.5627	131.974	111.414	9.8656	-0.0092	0	0	0	0	0	10.2718	0.4333	0	0	0	0	0
5.5669	131.863	111.425	9.5574	-0.0123	0	0	0	0	0	10.2898	0.4344	0	0	0	0	0
5.5711	131.809	111.396	9.7476	-0.0118	0	0	0	0	0	10.3076	0.4355	0	0	0	0	0
5.5752	131.646	111.45	9.4453	-0.0102	0	0	0	0	0	10.3252	0.4367	0	0	0	0	0
5.5794	131.504	111.31	9.441	-0.0118	0	0	0	0	0	10.3424	0.4378	0	0	0	0	0
5.5836	131.401	111.302	9.3937	-0.0102	0	0	0	0	0	10.3593	0.4389	0	0	0	0	0
5.5877	131.255	111.257	9.1174	-0.0118	0	0	0	0	0	10.3759	0.44	0	0	0	0	0
5.5919	131.172	111.24	9.2226	-0.0087	0	0	0	0	0	10.3923	0.4411	0	0	0	0	0
5.5961	130.897	111.206	8.9235	-0.0123	0	0	0	0	0	10.4083	0.4422	0	0	0	0	0
5.6002	130.827	111.146	9.0728	-0.0129	0	0	0	0	0	10.4239	0.4432	0	0	0	0	0
5.6044	130.699	111.157	9.0149	-0.0108	0	0	0	0	0	10.4393	0.4443	0	0	0	0	0
5.6086	130.606	111.094	8.738	-0.0108	0	0	0	0	0	10.4545	0.4454	0	0	0	0	0
5.6128	130.451	111.035	8.7657	-0.0113	0	0	0	0	0	10.4694	0.4465	0	0	0	0	0
5.6169	130.298	111.09	8.5404	-0.0097	0	0	0	0	0	10.484	0.4475	0	0	0	0	0
5.6211	130.236	110.962	8.6381	-0.0123	0	0	0	0	0	10.4984	0.4486	0	0	0	0	0
5.6253	130.051	110.889	8.4192	-0.0118	0	0	0	0	0	10.5126	0.4497	0	0	0	0	0
5.6294	129.966	110.873	8.4899	-0.0129	0	0	0	0	0	10.5265	0.4507	0	0	0	0	0
5.6336	129.863	110.776	8.3905	-0.0087	0	0	0	0	0	10.5403	0.4517	0	0	0	0	0
5.6378	129.75	110.762	8.22	-0.0097	0	0	0	0	0	10.5538	0.4528	0	0	0	0	0
5.6419	129.67	110.658	8.2545	-0.0113	0	0	0	0	0	10.5672	0.4538	0	0	0	0	0
5.6461	129.528	110.654	8.119	-0.0097	0	0	0	0	0	10.5803	0.4548	0	0	0	0	0
5.6503	129.465	110.591	8.0675	-0.0118	0	0	0	0	0	10.5933	0.4558	0	0	0	0	0
5.6544	129.346	110.479	8.0228	-0.0102	0	0	0	0	0	10.6061	0.4568	0	0	0	0	0
5.6586	129.285	110.397	7.8661	-0.0108	0	0	0	0	0	10.6188	0.4578	0	0	0	0	0
5.6628	129.182	110.331	7.8055	-0.0097	0	0	0	0	0	10.6313	0.4587	0	0	0	0	0
5.6669	129.111	110.335	7.7433	-0.0092	0	0	0	0	0	10.6437	0.4597	0	0	0	0	0
5.6711	129.047	110.319	7.6567	-0.0097	0	0	0	0	0	10.6559	0.4607	0	0	0	0	0
5.6753	128.958	110.26	7.5754	-0.0102	0	0	0	0	0	10.6681	0.4616	0	0	0	0	0
5.6794	128.873	110.234	7.4941	-0.0108	0	0	0	0	0	10.68	0.4626	0	0	0	0	0
5.6836	128.763	110.094	7.4017	-0.0097	0	0	0	0	0	10.6919	0.4635	0	0	0	0	0
5.6878	128.603	110.051	7.3087	-0.0102	0	0	0	0	0	10.7035	0.4645	0	0	0	0	0
5.6919	128.551	109.945	7.2784	-0.0108	0	0	0	0	0	10.715	0.4654	0	0	0	0	0
5.6961	128.394	109.88	7.2003	-0.0102	0	0	0	0	0	10.7263	0.4663	0	0	0	0	0
5.7003	128.312	109.849	7.1099	-0.0087	0	0	0	0	0	10.7374	0.4672	0	0	0	0	0
5.7044	128.269	109.779	6.9957	-0.0108	0	0	0	0	0	10.7484	0.4681	0	0	0	0	0
5.7086	128.151	109.727	7.1535	-0.0081	0	0	0	0	0	10.7593	0.469	0	0	0	0	0
5.7128	128.025	109.68	6.8783	-0.0097	0	0	0	0	0	10.77	0.4699	0	0	0	0	0
5.7169	127.98	109.637	6.8368	-0.0076	0	0	0	0	0	10.7806	0.4708	0	0	0	0	0
5.7211	127.886	109.614	6.7757	-0.0087	0	0	0	0	0	10.7911	0.4717	0	0	0	0	0
5.7253	127.708	109.504	6.6716	-0.0087	0	0	0	0	0	10.8014	0.4725	0	0	0	0	0
5.7294	127.659	109.438	6.6264	-0.0102	0	0	0	0	0	10.8116	0.4734	0	0	0	0	0
5.7336	127.609	109.352	6.6073	-0.0087	0	0	0	0	0	10.8216	0.4743	0	0	0	0	0
5.7378	127.542	109.372	6.5578	-0.0102	0	0	0	0	0	10.8316	0.4751	0	0	0	0	0
5.7419	127.469	109.211	6.5063	-0.0087	0	0	0	0	0	10.8416	0.476	0	0	0	0	0
5.7461	127.284	109.228	6.4138	-0.0076	0	0	0	0	0	10.8513	0.4768	0	0	0	0	0
5.7503	127.245	109.195	6.3676	-0.0113	0	0	0	0	0	10.8609	0.4776	0	0	0	0	0
5.7544	127.227	109.15	6.383	-0.0092	0	0	0	0	0	10.8704	0.4784	0	0	0	0	0
5.7586	127.138	109.045	6.4882	-0.0102	0	0	0	0	0	10.8799	0.4793	0	0	0	0	0
5.7628	126.985	108.88	6.205	-0.0113	0	0	0	0	0	10.8892	0.4801	0	0	0	0	0
5.7669	126.971	108.904	6.2056	-0.0076	0	0	0	0	0	10.8985	0.4809	0	0	0	0	0
5.7711	126.963	108.992	6.1933	-0.0108	0	0	0	0	0	10.9077	0.4817	0	0	0	0	0
5.7753	126.919	108.851	6.0972	-0.0123	0	0	0	0	0	10.9169	0.4825	0	0	0	0	0
5.7794	126.769	108.793	6.0658	-0.0102	0	0	0	0	0	10.9259	0.4833	0	0	0	0	0
5.7836	126.829	108.704	5.9702	-0.0097	0	0	0	0	0	10.9349	0.484	0	0	0	0	0
5.7878	126.76	108.708	5.899	-0.0108	0	0	0	0	0	10.9439	0.4848	0	0	0	0	0
5.7919	126.729	108.647	5.9255	-0.0102	0	0	0	0	0	10.9529	0.4856	0	0	0	0	0
5.7961	126.645	108.594	5.8262	-0.0113	0	0	0	0	0	10.9617	0.4864	0	0	0	0	0
5.8003	126.581	108.603	5.8203	-0.0081	0	0	0	0	0	10.9705	0.4871	0	0	0	0	0
5.8044	126.604	108.542	5.7475	-0.0118	0	0	0	0	0	10.9793	0.4879	0	0	0	0	0
5.8086	126.436	108.514	5.8432	-0.0129	0	0	0	0	0	10.9879	0.4886	0	0	0	0	0
5.8128	126.409	108.42	5.654	-0.0097	0	0	0	0	0	10.9965	0.4894	0	0	0	0	0
5.8169	126.386	108.436	5.6327	-0.0102	0	0	0	0	0	11.005	0.4901	0	0	0	0	0
5.8211	126.36	108.343	5.5626	-0.0102	0	0	0	0	0	11.0135	0.4909	0	0	0	0	0
5.8253	126.337	108.335	5.6104	-0.0097	0	0	0	0	0	11.022	0.4916	0	0	0	0	0
5.8294	126.204	108.244	5.4149	-0.0123	0	0	0	0	0	11.0304	0.4924	0	0	0	0	0
5.8336	126.186	108.238	5.5158	-0.0108	0	0	0	0	0	11.0387	0.4931	0	0	0	0	0
5.8378	126.174	108.244	5.4808	-0.0092	0	0	0	0	0	11.0469	0.4938	0	0	0	0	0
5.8419	126.08	108.115	5.4531	-0.0118	0	0	0	0	0	11.0552	0.4945	0	0	0	0	0
5.8461	126.082	108.121	5.3803	-0.0097	0	0	0	0	0	11.0633	0.4953	0	0	0	0	0
5.8503	125.963	108.075	5.2087	-0.0113	0	0	0	0	0	11.0714	0.496	0	0	0	0	0
5.8544	125.989	108.143	5.2964	-0.0108	0	0	0	0	0	11.0795	0.4967	0	0	0	0	0
5.8586	125.887	108.039	5.1072	-0.0102	0	0	0	0	0	11.0875	0.4974	0	0	0	0	0
5.8628	125.766	107.976	5.2278	-0.0092	0	0	0	0	0	11.0954	0.4981	0	0	0	0	0
5.8669	125.741	108.006	5.1997	-0.0092	0	0	0	0	0	11.1032	0.4988	0	0	0	0	0
5.8711	125.728	107.901	4.9866	-0.0113	0	0	0	0	0	11.111	0.4995	0	0	0	0	0
5.8753	125.687	107.903	5.1051	-0.0097	0	0	0	0	0	11.1188	0.5002	0	0	0	0	0
5.8794	125.606	107.866	4.8713	-0.0113	0	0	0	0	0	11.1265	0.5009	0	0	0	0	0
5.8836	125.566	107.779	5.036	-0.0102	0	0	0	0	0	11.1341	0.5016	0	0	0	0	0
5.8878	125.577	107.797	4.9558	-0.0092	0	0	0	0	0	11.1417	0.5023	0	0	0	0	0
5.8919	125.49	107.79	4.9584	-0.0118	0	0	0	0	0	11.1493	0.503	0	0	0	0	0
5.8961	125.462	107.714	4.8458	-0.0087	0	0	0	0	0	11.1569	0.5036	0	0	0	0	0
5.9003	125.439	107.718	4.6444	-0.0118	0	0	0	0	0	11.1644	0.5043	0	0	0	0	0
5.9044	125.435	107.747	4.8155	-0.0087	0	0	0	0	0	11.1719	0.505	0	0	0	0	0
5.9086	125.338	107.703	4.5583	-0.0118	0	0	0	0	0	11.1793	0.5057	0	0	0	0	0
5.9128	125.337	107.612	4.6938	-0.0113	0	0	0	0	0	11.1867	0.5064	0	0	0	0	0
5.9169	125.215	107.587	4.637	-0.0108	0	0	0	0	0	11.194	0.507	0	0	0	0	0
5.9211	125.262	107.652	4.4558	-0.0097	0	0	0	0	0	11.2013	0.5077	0	0	0	0	0
5.9253	125.201	107.599	4.4722	-0.0087	0	0	0	0	0	11.2086	0.5084	0	0	0	0	0
5.9295	125.093	107.534	4.3187	-0.0092	0	0	0	0	0	11.2158	0.509	0	0	0	0	0
5.9336	125.167	107.578	4.5121	-0.0118	0	0	0	0	0	11.223	0.5097	0	0	0	0	0
5.9378	125.117	107.509	4.5009	-0.0092	0	0	0	0	0	11.2302	0.5104	0	0	0	0	0
5.942	125.06	107.528	4.2533	-0.0113	0	0	0	0	0	11.2373	0.511	0	0	0	0	0
5.9461	125.059	107.534	4.3575	-0.0102	0	0	0	0	0	11.2445	0.5117	0	0	0	0	0
5.9503	124.995	107.429	4.1768	-0.0092	0	0	0	0	0	11.2515	0.5123	0	0	0	0	0
5.9545	125.039	107.512	4.3102	-0.0102	0	0	0	0	0	11.2586	0.513	0	0	0	0	0
5.9586	124.961	107.455	4.2544	-0.0108	0	0	0	0	0	11.2657	0.5137	0	0	0	0	0
5.9628	124.943	107.412	4.2299	-0.0129	0	0	0	0	0	11.2727	0.5143	0	0	0	0	0
5.967	124.824	107.331	4.1189	-0.0118	0	0	0	0	0	11.2796	0.515	0	0	0	0	0
5.9711	124.867	107.427	4.0796	-0.0092	0	0	0	0	0	11.2865	0.5156	0	0	0	0	0
5.9753	124.911	107.355	4.0062	-0.0118	0	0	0	0	0	11.2935	0.5163	0	0	0	0	0
5.9795	124.851	107.337	3.9504	-0.0102	0	0	0	0	0	11.3004	0.5169	0	0	0	0	0
5.9836	124.826	107.365	4.0201	-0.0092	0	0	0	0	0	11.3073	0.5176	0	0	0	0	0
5.9878	124.763	107.316	3.9733	-0.0087	0	0	0	0	0	11.3142	0.5182	0	0	0	0	0
5.992	124.743	107.293	3.8723	-0.0129	0	0	0	0	0	11.321	0.5188	0	0	0	0	0
5.9961	124.646	107.298	3.8506	-0.0118	0	0	0	0	0	11.3278	0.5195	0	0	0	0	0
6.0003	124.677	107.337	3.7491	-0.0102	0	0	0	0	0	11.3345	0.5201	0	0	0	0	0
6.0045	124.639	107.339	3.8038	-0.0108	0	0	0	0	0	11.3413	0.5208	0	0	0	0	0
6.0086	124.564	107.319	3.7793	-0.0118	0	0	0	0	0	11.348	0.5214	0	0	0	0	0
6.0128	124.513	107.23	3.7097	-0.0113	0	0	0	0	0	11.3546	0.5221	0	0	0	0	0
6.017	124.565	107.268	3.6667	-0.0102	0	0	0	0	0	11.3612	0.5227	0	0	0	0	0
6.0211	124.481	107.226	3.7124	-0.0092	0	0	0	0	0	11.3678	0.5233	0	0	0	0	0
6.0253	124.543	107.24	3.6168	-0.0113	0	0	0	0	0	11.3744	0.524	0	0	0	0	0
6.0295	124.496	107.259	3.6146	-0.0123	0	0	0	0	0	11.3811	0.5246	0	0	0	0	0
6.0336	124.442	107.257	3.4839	-0.0113	0	0	0	0	0	11.3876	0.5252	0	0	0	0	0
6.0378	124.442	107.139	3.4674	-0.0113	0	0	0	0	0	11.3942	0.5259	0	0	0	0	0
6.042	124.481	107.253	3.6614	-0.0123	0	0	0	0	0	11.4007	0.5265	0	0	0	0	0
6.0461	124.44	107.196	3.3915	-0.0108	0	0	0	0	0	11.4073	0.5271	0	0	0	0	0
6.0503	124.379	107.166	3.5211	-0.0108	0	0	0	0	0	11.4138	0.5278	0	0	0	0	0
6.0545	124.331	107.158	3.3022	-0.0102	0	0	0	0	0	11.4203	0.5284	0	0	0	0	0
6.0586	124.332	107.177	3.2809	-0.0113	0	0	0	0	0	11.4267	0.529	0	0	0	0	0
6.0628	124.34	107.195	3.2453	-0.0123	0	0	0	0	0	11.4332	0.5297	0	0	0	0	0
6.067	124.278	107.188	3.2421	-0.0102	0	0	0	0	0	11.4396	0.5303	0	0	0	0	0
6.0711	124.287	107.148	3.4058	-0.0092	0	0	0	0	0	11.446	0.5309	0	0	0	0	0
6.0753	124.24	107.095	3.418	-0.0092	0	0	0	0	0	11.4524	0.5316	0	0	0	0	0
6.0795	124.181	107.046	3.3133	-0.0097	0	0	0	0	0	11.4587	0.5322	0	0	0	0	0
6.0836	124.176	107.191	3.1013	-0.0118	0	0	0	0	0	11.465	0.5328	0	0	0	0	0
6.0878	124.16	107.061	3.0865	-0.0118	0	0	0	0	0	11.4713	0.5334	0	0	0	0	0
6.092	124.095	107.051	3.2023	-0.0102	0	0	0	0	0	11.4776	0.5341	0	0	0	0	0
6.0961	124.092	107.052	3.036	-0.0113	0	0	0	0	0	11.4838	0.5347	0	0	0	0	0
6.1003	124.115	107.157	3.2012	-0.0092	0	0	0	0	0	11.4901	0.5353	0	0	0	0	0
6.1045	124.131	107.165	2.9977	-0.0102	0	0	0	0	0	11.4964	0.5359	0	0	0	0	0
6.1086	124.004	107.083	3.0301	-0.0113	0	0	0	0	0	11.5026	0.5366	0	0	0	0	0
6.1128	124.027	107.134	2.8909	-0.0123	0	0	0	0	0	11.5088	0.5372	0	0	0	0	0
6.117	123.945	107.035	2.9053	-0.0108	0	0	0	0	0	11.5149	0.5378	0	0	0	0	0
6.1211	123.975	107.059	3.071	-0.0092	0	0	0	0	0	11.521	0.5384	0	0	0	0	0
6.1253	123.917	107.071	3.0562	-0.0087	0	0	0	0	0	11.5272	0.539	0	0	0	0	0
6.1295	123.9	107.022	3.0264	-0.0102	0	0	0	0	0	11.5332	0.5397	0	0	0	0	0
6.1336	123.868	107.094	2.782	-0.0118	0	0	0	0	0	11.5393	0.5403	0	0	0	0	0
6.1378	123.817	106.95	2.8463	-0.0092	0	0	0	0	0	11.5453	0.5409	0	0	0	0	0
6.142	123.855	107.058	2.9632	-0.0123	0	0	0	0	0	11.5514	0.5415	0	0	0	0	0
6.1461	123.841	107.03	2.7225	-0.0123	0	0	0	0	0	11.5574	0.5421	0	0	0	0	0
6.1503	123.861	107.019	2.9026	-0.0118	0	0	0	0	0	11.5634	0.5428	0	0	0	0	0
6.1545	123.805	107.067	2.7108	-0.0113	0	0	0	0	0	11.5695	0.5434	0	0	0	0	0
6.1586	123.84	107.125	2.8011	-0.0087	0	0	0	0	0	11.5755	0.544	0	0	0	0	0
6.1628	123.804	107.109	2.7007	-0.0118	0	0	0	0	0	11.5815	0.5446	0	0	0	0	0
6.167	123.774	107.078	2.7076	-0.0102	0	0	0	0	0	11.5875	0.5453	0	0	0	0	0
6.1711	123.745	107.028	2.8006	-0.0123	0	0	0	0	0	11.5935	0.5459	0	0	0	0	0
6.1753	123.806	107.064	2.663	-0.0097	0	0	0	0	0	11.5994	0.5465	0	0	0	0	0
6.1795	123.731	106.999	2.689	-0.0102	0	0	0	0	0	11.6054	0.5471	0	0	0	0	0
6.1836	123.664	107.026	2.5747	-0.0118	0	0	0	0	0	11.6113	0.5477	0	0	0	0	0
6.1878	123.756	107.061	2.6305	-0.0108	0	0	0	0	0	11.6173	0.5484	0	0	0	0	0
6.192	123.734	107.109	2.6029	-0.0102	0	0	0	0	0	11.6232	0.549	0	0	0	0	0
6.1961	123.642	107.016	2.5795	-0.0102	0	0	0	0	0	11.6291	0.5496	0	0	0	0	0
6.2003	123.735	107.073	2.6725	-0.0108	0	0	0	0	0	11.635	0.5502	0	0	0	0	0
6.2045	123.668	107.074	2.5142	-0.0113	0	0	0	0	0	11.6409	0.5508	0	0	0	0	0
6.2086	123.739	107.116	2.5498	-0.0113	0	0	0	0	0	11.6469	0.5515	0	0	0	0	0
6.2128	123.664	107.12	2.3665	-0.0097	0	0	0	0	0	11.6528	0.5521	0	0	0	0	0
6.217	123.666	107.028	2.5593	-0.0129	0	0	0	0	0	11.6587	0.5527	0	0	0	0	0
6.2211	123.626	107.025	2.4573	-0.0087	0	0	0	0	0	11.6645	0.5533	0	0	0	0	0
6.2253	123.574	107.056	2.5248	-0.0129	0	0	0	0	0	11.6704	0.554	0	0	0	0	0
6.2295	123.639	107.083	2.3463	-0.0087	0	0	0	0	0	11.6762	0.5546	0	0	0	0	0
6.2336	123.537	107.037	2.3303	-0.0097	0	0	0	0	0	11.6821	0.5552	0	0	0	0	0
6.2378	123.565	107.057	2.5413	-0.0092	0	0	0	0	0	11.6879	0.5558	0	0	0	0	0
6.242	123.526	107.052	2.2666	-0.0118	0	0	0	0	0	11.6936	0.5564	0	0	0	0	0
6.2461	123.525	107.067	2.4148	-0.0097	0	0	0	0	0	11.6994	0.5571	0	0	0	0	0
6.2503	123.579	107	2.2246	-0.0097	0	0	0	0	0	11.7052	0.5577	0	0	0	0	0
6.2545	123.535	107.03	2.2634	-0.0108	0	0	0	0	0	11.711	0.5583	0	0	0	0	0
6.2586	123.579	107.072	2.3808	-0.0087	0	0	0	0	0	11.7168	0.5589	0	0	0	0	0
6.2628	123.533	107.113	2.1507	-0.0092	0	0	0	0	0	11.7226	0.5595	0	0	0	0	0
6.267	123.489	107.057	2.3739	-0.0113	0	0	0	0	0	11.7284	0.5602	0	0	0	0	0
6.2711	123.535	107.059	2.1571	-0.0102	0	0	0	0	0	11.7342	0.5608	0	0	0	0	0
6.2753	123.547	107.03	2.3181	-0.0123	0	0	0	0	0	11.74	0.5614	0	0	0	0	0
6.2795	123.52	107.061	2.1428	-0.0102	0	0	0	0	0	11.7458	0.562	0	0	0	0	0
6.2836	123.551	107.132	2.1768	-0.0102	0	0	0	0	0	11.7515	0.5626	0	0	0	0	0
6.2878	123.564	107.081	2.3096	-0.0087	0	0	0	0	0	11.7573	0.5633	0	0	0	0	0
6.292	123.523	107.097	2.0514	-0.0102	0	0	0	0	0	11.7631	0.5639	0	0	0	0	0
6.2961	123.539	107.085	2.266	-0.0118	0	0	0	0	0	11.7689	0.5645	0	0	0	0	0
6.3003	123.545	107.133	2.0646	-0.0071	0	0	0	0	0	11.7747	0.5651	0	0	0	0	0
6.3045	123.505	107.097	2.0492	-0.0092	0	0	0	0	0	11.7805	0.5658	0	0	0	0	0
6.3086	123.547	107.104	2.2017	-0.0108	0	0	0	0	0	11.7863	0.5664	0	0	0	0	0
6.3128	123.527	107.165	2.02	-0.0097	0	0	0	0	0	11.7921	0.567	0	0	0	0	0
6.317	123.477	107.105	2.207	-0.0113	0	0	0	0	0	11.7978	0.5677	0	0	0	0	0
6.3211	123.489	107.062	1.9105	-0.0087	0	0	0	0	0	11.8036	0.5683	0	0	0	0	0
6.3253	123.472	107.102	2.1778	-0.0113	0	0	0	0	0	11.8093	0.5689	0	0	0	0	0
6.3295	123.499	107.145	1.9456	-0.0097	0	0	0	0	0	11.8151	0.5695	0	0	0	0	0
6.3336	123.494	107.155	1.9812	-0.0108	0	0	0	0	0	11.8208	0.5702	0	0	0	0	0
6.3378	123.507	107.102	2.0912	-0.0102	0	0	0	0	0	11.8266	0.5708	0	0	0	0	0
6.342	123.509	107.151	1.9297	-0.0097	0	0	0	0	0	11.8323	0.5714	0	0	0	0	0
6.3461	123.45	107.149	2.105	-0.0134	0	0	0	0	0	11.8381	0.572	0	0	0	0	0
6.3503	123.482	107.153	1.9238	-0.0102	0	0	0	0	0	11.8438	0.5727	0	0	0	0	0
6.3545	123.497	107.165	1.9004	-0.0081	0	0	0	0	0	11.8496	0.5733	0	0	0	0	0
6.3586	123.475	107.127	2.0407	-0.0108	0	0	0	0	0	11.8553	0.5739	0	0	0	0	0
6.3628	123.421	107.147	1.893	-0.0113	0	0	0	0	0	11.861	0.5746	0	0	0	0	0
6.367	123.546	107.238	2.003	-0.0118	0	0	0	0	0	11.8668	0.5752	0	0	0	0	0
6.3711	123.463	107.133	1.8989	-0.0081	0	0	0	0	0	11.8725	0.5758	0	0	0	0	0
6.3753	123.429	107.182	2.0062	-0.0102	0	0	0	0	0	11.8783	0.5764	0	0	0	0	0
6.3795	123.443	107.159	1.8643	-0.0108	0	0	0	0	0	11.884	0.5771	0	0	0	0	0
6.3836	123.45	107.204	1.842	-0.0102	0	0	0	0	0	11.8897	0.5777	0	0	0	0	0
6.3878	123.501	107.256	1.994	-0.0113	0	0	0	0	0	11.8954	0.5783	0	0	0	0	0
6.392	123.453	107.198	1.8579	-0.0108	0	0	0	0	0	11.9012	0.579	0	0	0	0	0
6.3961	123.43	107.227	1.8749	-0.0123	0	0	0	0	0	11.9069	0.5796	0	0	0	0	0
6.4003	123.474	107.203	1.7878	-0.0102	0	0	0	0	0	11.9126	0.5802	0	0	0	0	0
6.4045	123.434	107.23	1.7936	-0.0102	0	0	0	0	0	11.9183	0.5809	0	0	0	0	0
6.4086	123.454	107.197	1.9042	-0.0076	0	0	0	0	0	11.924	0.5815	0	0	0	0	0
6.4128	123.439	107.23	1.8165	-0.0097	0	0	0	0	0	11.9298	0.5822	0	0	0	0	0
6.417	123.436	107.286	1.7713	-0.0123	0	0	0	0	0	11.9355	0.5828	0	0	0	0	0
6.4211	123.435	107.198	1.8085	-0.0087	0	0	0	0	0	11.9412	0.5834	0	0	0	0	0
6.4253	123.428	107.253	1.7007	-0.0108	0	0	0	0	0	11.9469	0.5841	0	0	0	0	0
6.4295	123.405	107.193	1.8011	-0.0092	0	0	0	0	0	11.9526	0.5847	0	0	0	0	0
6.4336	123.428	107.279	1.7559	-0.0087	0	0	0	0	0	11.9583	0.5853	0	0	0	0	0
6.4378	123.417	107.292	1.6507	-0.0097	0	0	0	0	0	11.964	0.586	0	0	0	0	0
6.442	123.414	107.28	1.8037	-0.0092	0	0	0	0	0	11.9697	0.5866	0	0	0	0	0
6.4461	123.427	107.407	1.6385	-0.0102	0	0	0	0	0	11.9754	0.5873	0	0	0	0	0
6.4503	123.415	107.303	1.8372	-0.0087	0	0	0	0	0	11.9811	0.5879	0	0	0	0	0
6.4545	123.378	107.282	1.7543	-0.0097	0	0	0	0	0	11.9868	0.5885	0	0	0	0	0
6.4586	123.478	107.296	1.631	-0.0092	0	0	0	0	0	11.9925	0.5892	0	0	0	0	0
6.4628	123.468	107.376	1.7511	-0.0108	0	0	0	0	0	11.9982	0.5898	0	0	0	0	0
6.467	123.389	107.392	1.4966	-0.0118	0	0	0	0	0	12.0039	0.5905	0	0	0	0	0
6.4711	123.456	107.314	1.6985	-0.0113	0	0	0	0	0	12.0096	0.5911	0	0	0	0	0
6.4753	123.425	107.393	1.5418	-0.0097	0	0	0	0	0	12.0153	0.5918	0	0	0	0	0
6.4795	123.472	107.332	1.7538	-0.0087	0	0	0	0	0	12.021	0.5924	0	0	0	0	0
6.4836	123.43	107.338	1.7086	-0.0076	0	0	0	0	0	12.0267	0.5931	0	0	0	0	0
6.4878	123.4	107.439	1.47	-0.0097	0	0	0	0	0	12.0324	0.5937	0	0	0	0	0
6.492	123.406	107.406	1.7065	-0.0087	0	0	0	0	0	12.0381	0.5944	0	0	0	0	0
6.4961	123.474	107.431	1.5046	-0.0081	0	0	0	0	0	12.0438	0.595	0	0	0	0	0
6.5003	123.415	107.429	1.724	-0.0097	0	0	0	0	0	12.0496	0.5957	0	0	0	0	0
6.5045	123.434	107.373	1.6401	-0.0108	0	0	0	0	0	12.0553	0.5963	0	0	0	0	0
6.5086	123.404	107.382	1.4934	-0.0087	0	0	0	0	0	12.061	0.597	0	0	0	0	0
6.5128	123.444	107.445	1.6693	-0.0092	0	0	0	0	0	12.0667	0.5976	0	0	0	0	0
6.517	123.417	107.477	1.4392	-0.0113	0	0	0	0	0	12.0724	0.5983	0	0	0	0	0
6.5211	123.452	107.485	1.596	-0.0081	0	0	0	0	0	12.0781	0.5989	0	0	0	0	0
6.5253	123.444	107.48	1.35	-0.0129	0	0	0	0	0	12.0838	0.5996	0	0	0	0	0
6.5295	123.541	107.478	1.5981	-0.0113	0	0	0	0	0	12.0895	0.6003	0	0	0	0	0
6.5336	123.469	107.413	1.6114	-0.0118	0	0	0	0	0	12.0953	0.6009	0	0	0	0	0
6.5378	123.428	107.484	1.3988	-0.0102	0	0	0	0	0	12.101	0.6016	0	0	0	0	0
6.542	123.543	107.502	1.563	-0.0113	0	0	0	0	0	12.1068	0.6022	0	0	0	0	0
6.5461	123.456	107.517	1.4079	-0.0113	0	0	0	0	0	12.1125	0.6029	0	0	0	0	0
6.5503	123.432	107.445	1.528	-0.0118	0	0	0	0	0	12.1182	0.6035	0	0	0	0	0
6.5545	123.487	107.46	1.5827	-0.0097	0	0	0	0	0	12.124	0.6042	0	0	0	0	0
6.5586	123.494	107.538	1.3585	-0.0102	0	0	0	0	0	12.1297	0.6049	0	0	0	0	0
6.5628	123.504	107.466	1.5545	-0.0076	0	0	0	0	0	12.1355	0.6055	0	0	0	0	0
6.567	123.491	107.58	1.3037	-0.0108	0	0	0	0	0	12.1412	0.6062	0	0	0	0	0
6.5711	123.476	107.566	1.5306	-0.0118	0	0	0	0	0	12.147	0.6068	0	0	0	0	0
6.5753	123.468	107.495	1.3632	-0.0123	0	0	0	0	0	12.1527	0.6075	0	0	0	0	0
6.5795	123.476	107.569	1.4833	-0.0118	0	0	0	0	0	12.1585	0.6082	0	0	0	0	0
6.5836	123.502	107.6	1.4488	-0.0113	0	0	0	0	0	12.1642	0.6088	0	0	0	0	0
6.5878	123.545	107.592	1.2904	-0.0097	0	0	0	0	0	12.17	0.6095	0	0	0	0	0
6.592	123.544	107.559	1.4727	-0.0092	0	0	0	0	0	12.1758	0.6102	0	0	0	0	0
6.5961	123.478	107.657	1.3765	-0.0113	0	0	0	0	0	12.1816	0.6108	0	0	0	0	0
6.6003	123.487	107.65	1.4435	-0.0113	0	0	0	0	0	12.1873	0.6115	0	0	0	0	0
6.6045	123.576	107.608	1.4573	-0.0092	0	0	0	0	0	12.1931	0.6122	0	0	0	0	0
6.6086	123.518	107.604	1.2883	-0.0129	0	0	0	0	0	12.1989	0.6129	0	0	0	0	0
6.6128	123.518	107.576	1.4174	-0.0092	0	0	0	0	0	12.2047	0.6135	0	0	0	0	0
6.617	123.488	107.614	1.2904	-0.0113	0	0	0	0	0	12.2104	0.6142	0	0	0	0	0
6.6211	123.54	107.66	1.3919	-0.0139	0	0	0	0	0	12.2162	0.6149	0	0	0	0	0
6.6253	123.574	107.683	1.2857	-0.0113	0	0	0	0	0	12.222	0.6155	0	0	0	0	0
6.6295	123.597	107.729	1.4089	-0.0129	0	0	0	0	0	12.2278	0.6162	0	0	0	0	0
6.6336	123.571	107.668	1.4095	-0.0102	0	0	0	0	0	12.2336	0.6169	0	0	0	0	0
6.6378	123.569	107.718	1.2591	-0.0118	0	0	0	0	0	12.2395	0.6176	0	0	0	0	0
6.642	123.592	107.631	1.3319	-0.0113	0	0	0	0	0	12.2453	0.6182	0	0	0	0	0
6.6461	123.555	107.716	1.2447	-0.0113	0	0	0	0	0	12.2511	0.6189	0	0	0	0	0
6.6503	123.601	107.697	1.3324	-0.0108	0	0	0	0	0	12.2569	0.6196	0	0	0	0	0
6.6545	123.58	107.618	1.3282	-0.0102	0	0	0	0	0	12.2627	0.6203	0	0	0	0	0
6.6586	123.622	107.675	1.2416	-0.0118	0	0	0	0	0	12.2686	0.6209	0	0	0	0	0
6.6628	123.57	107.651	1.3011	-0.0102	0	0	0	0	0	12.2744	0.6216	0	0	0	0	0
6.667	123.618	107.749	1.1693	-0.0123	0	0	0	0	0	12.2803	0.6223	0	0	0	0	0
6.6711	123.698	107.848	1.2761	-0.0118	0	0	0	0	0	12.2861	0.623	0	0	0	0	0
6.6753	123.658	107.805	1.1789	-0.0102	0	0	0	0	0	12.292	0.6237	0	0	0	0	0
6.6795	123.695	107.843	1.2208	-0.0108	0	0	0	0	0	12.2979	0.6244	0	0	0	0	0
6.6836	123.631	107.79	1.1634	-0.0118	0	0	0	0	0	12.3038	0.6251	0	0	0	0	0
6.6878	123.703	107.846	1.105	-0.0145	0	0	0	0	0	12.3097	0.6257	0	0	0	0	0
6.692	123.683	107.809	1.2485	-0.0118	0	0	0	0	0	12.3156	0.6264	0	0	0	0	0
6.6961	123.69	107.799	1.0901	-0.0102	0	0	0	0	0	12.3215	0.6271	0	0	0	0	0
6.7003	123.693	107.822	1.1188	-0.0118	0	0	0	0	0	12.3274	0.6278	0	0	0	0	0
6.7045	123.668	107.793	1.1284	-0.0102	0	0	0	0	0	12.3333	0.6285	0	0	0	0	0
6.7086	123.657	107.818	1.2171	-0.0118	0	0	0	0	0	12.3392	0.6292	0	0	0	0	0
6.7128	123.689	107.804	1.1549	-0.0097	0	0	0	0	0	12.3451	0.6299	0	0	0	0	0
6.717	123.692	107.94	1.1023	-0.0097	0	0	0	0	0	12.351	0.6306	0	0	0	0	0
6.7211	123.706	107.898	1.1241	-0.0102	0	0	0	0	0	12.357	0.6313	0	0	0	0	0
6.7253	123.774	107.892	1.0232	-0.0113	0	0	0	0	0	12.3629	0.632	0	0	0	0	0
6.7295	123.699	107.895	1.1193	-0.0118	0	0	0	0	0	12.3689	0.6326	0	0	0	0	0
6.7336	123.66	107.763	1.122	-0.0118	0	0	0	0	0	12.3748	0.6333	0	0	0	0	0
6.7378	123.715	107.867	1.0678	-0.0102	0	0	0	0	0	12.3807	0.634	0	0	0	0	0
6.742	123.724	107.864	1.1178	-0.0102	0	0	0	0	0	12.3866	0.6347	0	0	0	0	0
6.7461	123.7	107.921	1.0365	-0.0113	0	0	0	0	0	12.3925	0.6354	0	0	0	0	0
6.7503	123.706	107.905	1.0683	-0.0113	0	0	0	0	0	12.3984	0.6361	0	0	0	0	0
6.7545	123.771	107.9	1.0715	-0.0102	0	0	0	0	0	12.4044	0.6368	0	0	0	0	0
6.7586	123.729	107.917	1.1884	-0.0108	0	0	0	0	0	12.4103	0.6375	0	0	0	0	0
6.7628	123.774	107.926	1.0455	-0.0102	0	0	0	0	0	12.4163	0.6382	0	0	0	0	0
6.767	123.79	107.91	0.9998	-0.0113	0	0	0	0	0	12.4223	0.6389	0	0	0	0	0
6.7711	123.823	107.946	1.029	-0.0097	0	0	0	0	0	12.4283	0.6396	0	0	0	0	0
6.7753	123.845	107.966	0.9913	-0.0087	0	0	0	0	0	12.4343	0.6403	0	0	0	0	0
6.7795	123.777	107.98	0.9945	-0.0108	0	0	0	0	0	12.4403	0.641	0	0	0	0	0
6.7836	123.766	107.925	1.0179	-0.0118	0	0	0	0	0	12.4463	0.6417	0	0	0	0	0
6.7878	123.788	108.023	0.9525	-0.0118	0	0	0	0	0	12.4523	0.6424	0	0	0	0	0
6.792	123.827	107.92	1.0131	-0.0102	0	0	0	0	0	12.4583	0.6431	0	0	0	0	0
6.7961	123.807	107.958	0.9955	-0.0113	0	0	0	0	0	12.4643	0.6438	0	0	0	0	0
6.8003	123.845	108.084	0.961	-0.0113	0	0	0	0	0	12.4703	0.6445	0	0	0	0	0
6.8045	123.778	108	0.9552	-0.0123	0	0	0	0	0	12.4763	0.6452	0	0	0	0	0
6.8086	123.866	108.028	1.1167	-0.0118	0	0	0	0	0	12.4823	0.6459	0	0	0	0	0
6.8128	123.867	108.06	0.9706	-0.0097	0	0	0	0	0	12.4884	0.6466	0	0	0	0	0
6.817	123.856	107.983	0.9748	-0.0113	0	0	0	0	0	12.4944	0.6474	0	0	0	0	0
6.8211	123.832	108.055	0.9509	-0.0102	0	0	0	0	0	12.5005	0.6481	0	0	0	0	0
6.8253	123.866	108.112	0.9025	-0.0113	0	0	0	0	0	12.5065	0.6488	0	0	0	0	0
6.8295	123.878	108.124	0.927	-0.0108	0	0	0	0	0	12.5126	0.6495	0	0	0	0	0
6.8336	123.879	107.998	0.9095	-0.0113	0	0	0	0	0	12.5186	0.6502	0	0	0	0	0
6.8378	123.877	108.123	0.8404	-0.0118	0	0	0	0	0	12.5247	0.6509	0	0	0	0	0
6.842	123.926	108.116	0.9339	-0.0097	0	0	0	0	0	12.5308	0.6516	0	0	0	0	0
6.8461	123.928	108.118	0.8553	-0.0123	0	0	0	0	0	12.5369	0.6524	0	0	0	0	0
6.8503	123.912	108.101	0.8824	-0.0092	0	0	0	0	0	12.543	0.6531	0	0	0	0	0
6.8545	124.038	108.137	0.8754	-0.0123	0	0	0	0	0	12.5491	0.6538	0	0	0	0	0
6.8586	123.929	108.082	1.046	-0.0102	0	0	0	0	0	12.5553	0.6545	0	0	0	0	0
6.8628	123.959	108.036	0.8611	-0.0118	0	0	0	0	0	12.5614	0.6552	0	0	0	0	0
6.867	123.961	108.115	0.8685	-0.0123	0	0	0	0	0	12.5675	0.6559	0	0	0	0	0
6.8711	123.91	108.128	0.8345	-0.0118	0	0	0	0	0	12.5736	0.6566	0	0	0	0	0
6.8753	123.985	108.196	0.9196	-0.0097	0	0	0	0	0	12.5797	0.6574	0	0	0	0	0
6.8795	123.962	108.208	0.8478	-0.0113	0	0	0	0	0	12.5859	0.6581	0	0	0	0	0
6.8836	123.956	108.085	0.8521	-0.0123	0	0	0	0	0	12.592	0.6588	0	0	0	0	0
6.8878	123.96	108.186	0.8393	-0.0108	0	0	0	0	0	12.5981	0.6595	0	0	0	0	0
6.892	123.989	108.152	0.8446	-0.0097	0	0	0	0	0	12.6043	0.6602	0	0	0	0	0
6.8961	123.93	108.184	0.8414	-0.0129	0	0	0	0	0	12.6104	0.661	0	0	0	0	0
6.9003	124.028	108.209	0.8234	-0.0113	0	0	0	0	0	12.6166	0.6617	0	0	0	0	0
6.9045	123.989	108.139	0.8361	-0.0129	0	0	0	0	0	12.6227	0.6624	0	0	0	0	0
6.9086	124.074	108.195	1.029	-0.0108	0	0	0	0	0	12.6289	0.6631	0	0	0	0	0
6.9128	124.03	108.124	0.7968	-0.0108	0	0	0	0	0	12.6351	0.6639	0	0	0	0	0
6.917	124.049	108.186	0.7686	-0.0102	0	0	0	0	0	12.6413	0.6646	0	0	0	0	0
6.9211	124.078	108.225	0.8271	-0.0087	0	0	0	0	0	12.6475	0.6653	0	0	0	0	0
6.9253	124.048	108.163	0.8117	-0.0092	0	0	0	0	0	12.6537	0.666	0	0	0	0	0
6.9295	124.045	108.246	0.8324	-0.0102	0	0	0	0	0	12.66	0.6668	0	0	0	0	0
6.9336	124.079	108.133	0.8329	-0.0092	0	0	0	0	0	12.6662	0.6675	0	0	0	0	0
6.9378	123.995	108.163	0.8367	-0.0113	0	0	0	0	0	12.6724	0.6682	0	0	0	0	0
6.942	124.093	108.192	0.8228	-0.0113	0	0	0	0	0	12.6786	0.6689	0	0	0	0	0
6.9461	124.108	108.248	0.8048	-0.0118	0	0	0	0	0	12.6848	0.6697	0	0	0	0	0
6.9503	124.141	108.267	0.8133	-0.0113	0	0	0	0	0	12.6911	0.6704	0	0	0	0	0
6.9545	124.102	108.205	0.774	-0.0113	0	0	0	0	0	12.6973	0.6711	0	0	0	0	0
6.9586	124.187	108.247	0.9716	-0.0108	0	0	0	0	0	12.7036	0.6718	0	0	0	0	0
6.9628	124.173	108.214	0.7756	-0.0097	0	0	0	0	0	12.7099	0.6726	0	0	0	0	0
6.967	124.135	108.244	0.7495	-0.0097	0	0	0	0	0	12.7162	0.6733	0	0	0	0	0
6.9711	124.143	108.263	0.7601	-0.0097	0	0	0	0	0	12.7225	0.674	0	0	0	0	0
6.9753	124.166	108.172	0.7883	-0.0113	0	0	0	0	0	12.7288	0.6748	0	0	0	0	0
6.9795	124.176	108.241	0.7527	-0.0129	0	0	0	0	0	12.7351	0.6755	0	0	0	0	0
6.9836	124.186	108.261	0.7995	-0.0113	0	0	0	0	0	12.7414	0.6762	0	0	0	0	0
6.9878	124.215	108.288	0.7479	-0.0113	0	0	0	0	0	12.7478	0.6769	0	0	0	0	0
6.992	124.184	108.204	0.7506	-0.0118	0	0	0	0	0	12.7541	0.6777	0	0	0	0	0
6.9961	124.18	108.266	0.7469	-0.0102	0	0	0	0	0	12.7604	0.6784	0	0	0	0	0
7.0003	124.195	108.23	0.7798	-0.0108	0	0	0	0	0	12.7667	0.6791	0	0	0	0	0
7.0045	124.241	108.247	0.7702	-0.0097	0	0	0	0	0	12.7731	0.6799	0	0	0	0	0
7.0086	124.188	108.207	0.9142	-0.0102	0	0	0	0	0	12.7794	0.6806	0	0	0	0	0
7.0128	124.225	108.184	0.7272	-0.0108	0	0	0	0	0	12.7858	0.6813	0	0	0	0	0
7.017	124.259	108.276	0.7745	-0.0108	0	0	0	0	0	12.7921	0.682	0	0	0	0	0
7.0227	124.268	108.212	0.7314	-0.0097	0	0	0	0	0	12.8009	0.683	0	0	0	0	0
7.0269	124.311	108.343	0.7362	-0.0123	0	0	0	0	0	12.8073	0.6838	0	0	0	0	0
7.031	124.27	108.256	0.7601	-0.0129	0	0	0	0	0	12.8137	0.6845	0	0	0	0	0
7.0352	124.276	108.294	0.7261	-0.0113	0	0	0	0	0	12.8201	0.6852	0	0	0	0	0
7.0394	124.301	108.246	0.7522	-0.0108	0	0	0	0	0	12.8265	0.686	0	0	0	0	0
7.0435	124.367	108.223	0.7384	-0.0108	0	0	0	0	0	12.833	0.6867	0	0	0	0	0
7.0477	124.432	108.208	0.7304	-0.0097	0	0	0	0	0	12.8395	0.6874	0	0	0	0	0
7.0519	124.74	108.275	0.7543	-0.0108	0	0	0	0	0	12.8462	0.6882	0	0	0	0	0
7.056	125.13	108.283	0.8096	-0.0113	0	0	0	0	0	12.8532	0.6889	0	0	0	0	0
7.0602	125.341	108.264	0.8255	-0.0108	0	0	0	0	0	12.8604	0.6896	0	0	0	0	0
7.0644	125.529	108.199	0.9854	-0.0113	0	0	0	0	0	12.8679	0.6903	0	0	0	0	0
7.0685	125.817	108.278	1.4461	-0.0113	0	0	0	0	0	12.8757	0.6911	0	0	0	0	0
7.0727	126.238	108.206	1.7538	-0.0102	0	0	0	0	0	12.8838	0.6918	0	0	0	0	0
7.0769	126.426	108.24	1.9488	-0.0097	0	0	0	0	0	12.8922	0.6925	0	0	0	0	0
7.081	126.691	108.232	2.3898	-0.0113	0	0	0	0	0	12.9009	0.6933	0	0	0	0	0
7.0852	126.891	108.262	2.4563	-0.0118	0	0	0	0	0	12.9099	0.694	0	0	0	0	0
7.0894	127.353	108.272	2.7745	-0.0113	0	0	0	0	0	12.9193	0.6947	0	0	0	0	0
7.0935	127.537	108.26	3.062	-0.0108	0	0	0	0	0	12.9292	0.6955	0	0	0	0	0
7.0977	127.806	108.255	3.2241	-0.0087	0	0	0	0	0	12.9393	0.6962	0	0	0	0	0
7.1019	128.09	108.208	3.6582	-0.0118	0	0	0	0	0	12.9498	0.6969	0	0	0	0	0
7.106	128.404	108.258	3.9754	-0.0108	0	0	0	0	0	12.9608	0.6976	0	0	0	0	0
7.1102	128.601	108.227	3.9813	-0.0118	0	0	0	0	0	12.9721	0.6984	0	0	0	0	0
7.1144	128.851	108.236	4.2209	-0.0102	0	0	0	0	0	12.9838	0.6991	0	0	0	0	0
7.1185	129.063	108.268	4.7204	-0.0118	0	0	0	0	0	12.9959	0.6998	0	0	0	0	0
7.1227	129.424	108.234	4.8144	-0.0097	0	0	0	0	0	13.0084	0.7006	0	0	0	0	0
7.1269	129.601	108.269	5.0079	-0.0113	0	0	0	0	0	13.0214	0.7013	0	0	0	0	0
7.131	129.87	108.291	5.4229	-0.0118	0	0	0	0	0	13.0348	0.702	0	0	0	0	0
7.1352	130.106	108.358	5.4813	-0.0097	0	0	0	0	0	13.0487	0.7028	0	0	0	0	0
7.1394	130.329	108.32	5.8272	-0.0118	0	0	0	0	0	13.063	0.7035	0	0	0	0	0
7.1435	130.541	108.328	6.0175	-0.0123	0	0	0	0	0	13.0777	0.7042	0	0	0	0	0
7.1477	130.677	108.263	6.205	-0.0118	0	0	0	0	0	13.0928	0.705	0	0	0	0	0
7.1519	130.834	108.227	6.6322	-0.0097	0	0	0	0	0	13.1082	0.7057	0	0	0	0	0
7.156	131.184	108.273	6.7911	-0.0108	0	0	0	0	0	13.1241	0.7064	0	0	0	0	0
7.1602	131.237	108.311	7.0844	-0.0123	0	0	0	0	0	13.1405	0.7072	0	0	0	0	0
7.1644	131.4	108.236	7.1423	-0.0097	0	0	0	0	0	13.1571	0.7079	0	0	0	0	0
7.1685	131.63	108.278	7.5377	-0.0108	0	0	0	0	0	13.1741	0.7086	0	0	0	0	0
7.1727	131.857	108.315	7.6551	-0.0092	0	0	0	0	0	13.1917	0.7094	0	0	0	0	0
7.1769	131.977	108.298	7.8443	-0.0113	0	0	0	0	0	13.2097	0.7101	0	0	0	0	0
7.181	132.135	108.276	8.1535	-0.0108	0	0	0	0	0	13.2281	0.7108	0	0	0	0	0
7.1852	132.293	108.318	8.1875	-0.0108	0	0	0	0	0	13.2468	0.7116	0	0	0	0	0
7.1894	132.603	108.336	8.7455	-0.0118	0	0	0	0	0	13.2662	0.7123	0	0	0	0	0
7.1935	132.754	108.308	8.6291	-0.0113	0	0	0	0	0	13.2862	0.713	0	0	0	0	0
7.1977	132.935	108.416	8.8656	-0.0113	0	0	0	0	0	13.3066	0.7138	0	0	0	0	0
7.2019	133.108	108.294	9.2885	-0.0092	0	0	0	0	0	13.3275	0.7145	0	0	0	0	0
7.206	133.257	108.329	9.5361	-0.0123	0	0	0	0	0	13.3489	0.7153	0	0	0	0	0
7.2102	133.438	108.439	9.5765	-0.0118	0	0	0	0	0	13.3707	0.716	0	0	0	0	0
7.2144	133.565	108.466	9.7683	-0.0087	0	0	0	0	0	13.3931	0.7168	0	0	0	0	0
7.2185	133.804	108.465	10.1015	-0.0113	0	0	0	0	0	13.4159	0.7175	0	0	0	0	0
7.2227	133.981	108.487	10.279	-0.0108	0	0	0	0	0	13.4395	0.7183	0	0	0	0	0
7.2269	134.028	108.508	10.3943	-0.0129	0	0	0	0	0	13.4634	0.719	0	0	0	0	0
7.231	134.148	108.575	10.7418	-0.0113	0	0	0	0	0	13.4875	0.7198	0	0	0	0	0
7.2352	134.228	108.635	10.7567	-0.0113	0	0	0	0	0	13.512	0.7205	0	0	0	0	0
7.2394	134.23	108.615	11.2748	-0.0145	0	0	0	0	0	13.5367	0.7213	0	0	0	0	0
7.2435	134.43	108.674	11.2753	-0.0092	0	0	0	0	0	13.5616	0.7221	0	0	0	0	0
7.2477	134.51	108.825	11.4273	-0.0113	0	0	0	0	0	13.5871	0.7229	0	0	0	0	0
7.2519	134.698	108.792	11.8093	-0.0102	0	0	0	0	0	13.613	0.7236	0	0	0	0	0
7.256	134.855	108.911	11.8768	-0.0123	0	0	0	0	0	13.6395	0.7244	0	0	0	0	0
7.2602	134.972	108.873	12.2721	-0.0139	0	0	0	0	0	13.6666	0.7252	0	0	0	0	0
7.2644	135.141	108.975	12.176	-0.0139	0	0	0	0	0	13.6941	0.726	0	0	0	0	0
7.2685	135.163	109.003	12.5984	-0.0113	0	0	0	0	0	13.722	0.7268	0	0	0	0	0
7.2727	135.332	109.145	12.694	-0.0102	0	0	0	0	0	13.7503	0.7277	0	0	0	0	0
7.2769	135.404	109.199	12.7945	-0.0118	0	0	0	0	0	13.779	0.7285	0	0	0	0	0
7.281	135.59	109.251	13.1127	-0.0123	0	0	0	0	0	13.8083	0.7293	0	0	0	0	0
7.2852	135.627	109.411	13.2142	-0.0087	0	0	0	0	0	13.838	0.7302	0	0	0	0	0
7.2894	135.848	109.471	13.5522	-0.0102	0	0	0	0	0	13.8682	0.731	0	0	0	0	0
7.2935	135.899	109.529	13.5267	-0.0113	0	0	0	0	0	13.899	0.7319	0	0	0	0	0
7.2977	135.932	109.629	13.6372	-0.0097	0	0	0	0	0	13.9299	0.7328	0	0	0	0	0
7.3019	136.06	109.731	14.0676	-0.0108	0	0	0	0	0	13.9612	0.7336	0	0	0	0	0
7.306	136.13	109.871	14.2047	-0.0087	0	0	0	0	0	13.9929	0.7345	0	0	0	0	0
7.3102	136.258	109.902	14.4826	-0.0118	0	0	0	0	0	14.0251	0.7355	0	0	0	0	0
7.3144	136.365	110	14.4443	-0.0113	0	0	0	0	0	14.0577	0.7364	0	0	0	0	0
7.3185	136.489	110.123	14.8333	-0.0097	0	0	0	0	0	14.0909	0.7373	0	0	0	0	0
7.3227	136.622	110.159	14.9869	-0.0113	0	0	0	0	0	14.1247	0.7383	0	0	0	0	0
7.3269	136.698	110.306	15.1415	-0.0129	0	0	0	0	0	14.1589	0.7392	0	0	0	0	0
7.331	136.815	110.398	15.5129	-0.0113	0	0	0	0	0	14.1936	0.7402	0	0	0	0	0
7.3352	136.942	110.549	15.5485	-0.0108	0	0	0	0	0	14.2288	0.7412	0	0	0	0	0
7.3394	137	110.66	16.0097	-0.0129	0	0	0	0	0	14.2646	0.7422	0	0	0	0	0
7.3435	137.087	110.625	15.9885	-0.0129	0	0	0	0	0	14.3006	0.7432	0	0	0	0	0
7.3477	137.14	110.695	16.1702	-0.0102	0	0	0	0	0	14.337	0.7442	0	0	0	0	0
7.3519	137.294	110.825	16.3764	-0.0087	0	0	0	0	0	14.3739	0.7452	0	0	0	0	0
7.356	137.478	110.984	16.8073	-0.0097	0	0	0	0	0	14.4117	0.7463	0	0	0	0	0
7.3602	137.568	111.096	17.0103	-0.0118	0	0	0	0	0	14.4502	0.7473	0	0	0	0	0
7.3644	137.662	111.09	16.9758	-0.0118	0	0	0	0	0	14.4892	0.7484	0	0	0	0	0
7.3685	137.784	111.276	17.1841	-0.0118	0	0	0	0	0	14.5287	0.7495	0	0	0	0	0
7.3727	137.892	111.303	17.4896	-0.0087	0	0	0	0	0	14.5689	0.7506	0	0	0	0	0
7.3769	137.94	111.402	17.6697	-0.0102	0	0	0	0	0	14.6095	0.7517	0	0	0	0	0
7.381	137.991	111.47	18.0236	-0.0102	0	0	0	0	0	14.6503	0.7528	0	0	0	0	0
7.3852	138.071	111.549	18.242	-0.0102	0	0	0	0	0	14.6915	0.754	0	0	0	0	0
7.3894	138.157	111.713	18.3387	-0.0087	0	0	0	0	0	14.7332	0.7551	0	0	0	0	0
7.3935	138.184	111.672	18.5061	-0.0097	0	0	0	0	0	14.7752	0.7563	0	0	0	0	0
7.3977	138.311	111.823	18.7123	-0.0113	0	0	0	0	0	14.8177	0.7574	0	0	0	0	0
7.4019	138.427	111.902	18.8578	-0.0108	0	0	0	0	0	14.8608	0.7586	0	0	0	0	0
7.406	138.496	111.978	19.3531	-0.0108	0	0	0	0	0	14.9045	0.7598	0	0	0	0	0
7.4102	138.573	112.119	19.5704	-0.0108	0	0	0	0	0	14.9487	0.7611	0	0	0	0	0
7.4144	138.542	112.089	19.5072	-0.0097	0	0	0	0	0	14.9929	0.7623	0	0	0	0	0
7.4185	138.684	112.332	19.7144	-0.0113	0	0	0	0	0	15.0375	0.7635	0	0	0	0	0
7.4227	138.785	112.301	19.9928	-0.0108	0	0	0	0	0	15.0829	0.7648	0	0	0	0	0
7.4269	138.821	112.431	20.1942	-0.0113	0	0	0	0	0	15.1287	0.7661	0	0	0	0	0
7.431	138.847	112.477	20.5391	-0.0108	0	0	0	0	0	15.1746	0.7674	0	0	0	0	0
7.4352	138.863	112.53	20.7452	-0.0123	0	0	0	0	0	15.2207	0.7687	0	0	0	0	0
7.4394	138.951	112.735	20.8786	-0.0097	0	0	0	0	0	15.2671	0.77	0	0	0	0	0
7.4435	139.015	112.714	21.0699	-0.0092	0	0	0	0	0	15.314	0.7713	0	0	0	0	0
7.4477	139.061	112.848	21.2219	-0.0108	0	0	0	0	0	15.3613	0.7727	0	0	0	0	0
7.4519	139.24	112.944	21.4567	-0.0087	0	0	0	0	0	15.4092	0.774	0	0	0	0	0
7.456	139.33	112.999	21.8128	-0.0102	0	0	0	0	0	15.4581	0.7754	0	0	0	0	0
7.4602	139.387	113.125	22.0737	-0.0118	0	0	0	0	0	15.5074	0.7768	0	0	0	0	0
7.4644	139.379	113.09	22.063	-0.0087	0	0	0	0	0	15.5569	0.7782	0	0	0	0	0
7.4685	139.401	113.257	22.2394	-0.0108	0	0	0	0	0	15.6065	0.7797	0	0	0	0	0
7.4727	139.425	113.287	22.5338	-0.0081	0	0	0	0	0	15.6562	0.7811	0	0	0	0	0
7.4769	139.581	113.409	22.766	-0.0092	0	0	0	0	0	15.7067	0.7826	0	0	0	0	0
7.481	139.655	113.476	23.011	-0.0087	0	0	0	0	0	15.7578	0.784	0	0	0	0	0
7.4852	139.731	113.583	23.0647	-0.0102	0	0	0	0	0	15.8095	0.7855	0	0	0	0	0
7.4894	139.85	113.648	23.283	-0.0108	0	0	0	0	0	15.8624	0.7871	0	0	0	0	0
7.4936	139.954	113.76	23.6933	-0.0097	0	0	0	0	0	15.9155	0.7886	0	0	0	0	0
7.4978	139.927	113.91	23.5785	-0.0097	0	0	0	0	0	15.9689	0.7901	0	0	0	0	0
7.5019	139.96	113.915	23.7533	-0.0123	0	0	0	0	0	16.0223	0.7917	0	0	0	0	0
7.5061	139.994	114.033	24.0211	-0.0108	0	0	0	0	0	16.076	0.7933	0	0	0	0	0
7.5103	140.125	114.11	24.4005	-0.0092	0	0	0	0	0	16.1305	0.7949	0	0	0	0	0
7.5145	140.156	114.199	24.3909	-0.0102	0	0	0	0	0	16.1853	0.7965	0	0	0	0	0
7.5186	140.21	114.253	24.7262	-0.0113	0	0	0	0	0	16.2405	0.7982	0	0	0	0	0
7.5228	140.281	114.412	24.7517	-0.0113	0	0	0	0	0	16.2961	0.7998	0	0	0	0	0
7.527	140.349	114.634	24.9733	-0.0097	0	0	0	0	0	16.3523	0.8016	0	0	0	0	0
7.5311	140.334	114.607	25.2783	-0.0108	0	0	0	0	0	16.4087	0.8033	0	0	0	0	0
7.5353	140.434	114.748	25.3097	-0.0118	0	0	0	0	0	16.4654	0.805	0	0	0	0	0
7.5395	140.48	114.828	25.6944	-0.0097	0	0	0	0	0	16.5226	0.8068	0	0	0	0	0
7.5436	140.544	114.891	25.6609	-0.0092	0	0	0	0	0	16.5803	0.8086	0	0	0	0	0
7.5478	140.564	115.115	25.7502	-0.0134	0	0	0	0	0	16.6383	0.8104	0	0	0	0	0
7.552	140.581	115.176	26.1412	-0.0102	0	0	0	0	0	16.6965	0.8123	0	0	0	0	0
7.5561	140.665	115.369	26.1343	-0.0108	0	0	0	0	0	16.7551	0.8141	0	0	0	0	0
7.5603	140.623	115.376	26.5159	-0.0134	0	0	0	0	0	16.8138	0.8161	0	0	0	0	0
7.5644	140.666	115.474	26.3899	-0.0113	0	0	0	0	0	16.8725	0.818	0	0	0	0	0
7.5686	140.761	115.688	26.798	-0.0108	0	0	0	0	0	16.9318	0.82	0	0	0	0	0
7.5728	140.751	115.774	26.7146	-0.0108	0	0	0	0	0	16.9914	0.822	0	0	0	0	0
7.577	140.78	115.938	26.9123	-0.0113	0	0	0	0	0	17.0511	0.824	0	0	0	0	0
7.5811	140.862	116.054	27.2529	-0.0102	0	0	0	0	0	17.1115	0.8261	0	0	0	0	0
7.5853	140.924	116.276	27.2029	-0.0097	0	0	0	0	0	17.1723	0.8282	0	0	0	0	0
7.5895	140.843	116.351	27.6004	-0.0118	0	0	0	0	0	17.2329	0.8304	0	0	0	0	0
7.5936	140.974	116.474	27.4867	-0.0118	0	0	0	0	0	17.2938	0.8326	0	0	0	0	0
7.5978	141.098	116.648	27.6679	-0.0087	0	0	0	0	0	17.3557	0.8349	0	0	0	0	0
7.602	141.074	116.751	27.9835	-0.0097	0	0	0	0	0	17.4181	0.8372	0	0	0	0	0
7.6061	141.12	116.941	27.9213	-0.0113	0	0	0	0	0	17.4805	0.8395	0	0	0	0	0
7.6103	141.147	116.96	28.3007	-0.0102	0	0	0	0	0	17.5433	0.8419	0	0	0	0	0
7.6145	141.276	117.128	28.2215	-0.0118	0	0	0	0	0	17.6067	0.8443	0	0	0	0	0
7.6186	141.272	117.26	28.5515	-0.0108	0	0	0	0	0	17.6707	0.8467	0	0	0	0	0
7.6228	141.399	117.345	28.5871	-0.0108	0	0	0	0	0	17.7351	0.8492	0	0	0	0	0
7.627	141.435	117.605	28.6503	-0.0092	0	0	0	0	0	17.8004	0.8518	0	0	0	0	0
7.6311	141.459	117.652	29.009	-0.0076	0	0	0	0	0	17.8658	0.8544	0	0	0	0	0
7.6353	141.489	117.81	28.8709	-0.0097	0	0	0	0	0	17.9315	0.857	0	0	0	0	0
7.6395	141.6	118.028	29.2975	-0.0102	0	0	0	0	0	17.9979	0.8597	0	0	0	0	0
7.6437	141.611	118.044	29.1589	-0.0118	0	0	0	0	0	18.0651	0.8625	0	0	0	0	0
7.6478	141.616	118.26	29.3709	-0.0076	0	0	0	0	0	18.132	0.8653	0	0	0	0	0
7.652	141.58	118.382	29.738	-0.0097	0	0	0	0	0	18.1989	0.8681	0	0	0	0	0
7.6562	141.674	118.588	29.6281	-0.0102	0	0	0	0	0	18.2659	0.871	0	0	0	0	0
7.6603	141.703	118.658	29.9814	-0.0097	0	0	0	0	0	18.3336	0.874	0	0	0	0	0
7.6645	141.745	118.739	29.8597	-0.0102	0	0	0	0	0	18.4016	0.877	0	0	0	0	0
7.6687	141.788	118.929	30.237	-0.0097	0	0	0	0	0	18.4699	0.8801	0	0	0	0	0
7.6728	141.827	119.067	30.2396	-0.0097	0	0	0	0	0	18.5387	0.8832	0	0	0	0	0
7.677	141.888	119.309	30.3629	-0.0108	0	0	0	0	0	18.6079	0.8864	0	0	0	0	0
7.6812	141.904	119.333	30.6552	-0.0113	0	0	0	0	0	18.6775	0.8897	0	0	0	0	0
7.6853	141.919	119.552	30.6058	-0.0087	0	0	0	0	0	18.7472	0.893	0	0	0	0	0
7.6895	141.884	119.671	30.9921	-0.0118	0	0	0	0	0	18.8169	0.8964	0	0	0	0	0
7.6937	141.925	119.75	30.839	-0.0092	0	0	0	0	0	18.8865	0.8999	0	0	0	0	0
7.6978	141.956	119.954	31.0181	-0.0092	0	0	0	0	0	18.9565	0.9034	0	0	0	0	0
7.702	141.974	120.05	31.3093	-0.0118	0	0	0	0	0	19.0268	0.907	0	0	0	0	0
7.7062	141.975	120.293	31.2917	-0.0102	0	0	0	0	0	19.0971	0.9106	0	0	0	0	0
7.7103	141.937	120.331	31.5511	-0.0108	0	0	0	0	0	19.1672	0.9144	0	0	0	0	0
7.7145	141.992	120.416	31.5208	-0.0113	0	0	0	0	0	19.2375	0.9181	0	0	0	0	0
7.7187	141.951	120.591	31.8215	-0.0113	0	0	0	0	0	19.3078	0.922	0	0	0	0	0
7.7228	141.987	120.735	31.8077	-0.0134	0	0	0	0	0	19.378	0.9259	0	0	0	0	0
7.727	142.113	120.915	31.9336	-0.0113	0	0	0	0	0	19.4491	0.9299	0	0	0	0	0
7.7312	142.107	120.96	32.2105	-0.0097	0	0	0	0	0	19.5207	0.934	0	0	0	0	0
7.7353	142.109	121.126	32.1733	-0.0092	0	0	0	0	0	19.5923	0.9381	0	0	0	0	0
7.7395	142.067	121.33	32.5229	-0.0087	0	0	0	0	0	19.6637	0.9423	0	0	0	0	0
7.7437	142.151	121.37	32.4677	-0.0097	0	0	0	0	0	19.7353	0.9466	0	0	0	0	0
7.7478	142.102	121.588	32.6207	-0.0071	0	0	0	0	0	19.8071	0.951	0	0	0	0	0
7.752	142.123	121.666	32.8699	-0.0092	0	0	0	0	0	19.8788	0.9555	0	0	0	0	0
7.7562	142.153	121.886	32.8343	-0.0108	0	0	0	0	0	19.9507	0.9601	0	0	0	0	0
7.7603	142.115	121.976	33.1717	-0.0092	0	0	0	0	0	20.0225	0.9647	0	0	0	0	0
7.7645	142.105	122.015	33.0553	-0.0087	0	0	0	0	0	20.0945	0.9694	0	0	0	0	0
7.7687	142.163	122.165	33.372	-0.0097	0	0	0	0	0	20.1663	0.9742	0	0	0	0	0
7.7728	142.077	122.202	33.346	-0.0097	0	0	0	0	0	20.238	0.979	0	0	0	0	0
7.777	142.151	122.478	33.4996	-0.0081	0	0	0	0	0	20.3097	0.9839	0	0	0	0	0
7.7812	142.048	122.513	33.7791	-0.0123	0	0	0	0	0	20.3812	0.989	0	0	0	0	0
7.7853	142.108	122.694	33.7015	-0.0081	0	0	0	0	0	20.4526	0.9941	0	0	0	0	0
7.7895	142.181	122.807	34.0772	-0.0097	0	0	0	0	0	20.5245	0.9993	0	0	0	0	0
7.7937	142.209	122.888	33.9624	-0.0113	0	0	0	0	0	20.5973	1.0046	0	0	0	0	0
7.7978	142.232	122.996	34.1314	-0.0071	0	0	0	0	0	20.67	1.0099	0	0	0	0	0
7.802	142.23	123.135	34.3907	-0.0097	0	0	0	0	0	20.7428	1.0153	0	0	0	0	0
7.8062	142.175	123.314	34.4002	-0.0113	0	0	0	0	0	20.8153	1.0209	0	0	0	0	0
7.8103	142.229	123.474	34.6648	-0.0139	0	0	0	0	0	20.8878	1.0266	0	0	0	0	0
7.8145	142.275	123.451	34.5299	-0.0123	0	0	0	0	0	20.9609	1.0323	0	0	0	0	0
7.8187	142.194	123.552	34.8551	-0.0118	0	0	0	0	0	21.0337	1.038	0	0	0	0	0
7.8228	142.259	123.659	34.845	-0.0102	0	0	0	0	0	21.1065	1.0439	0	0	0	0	0
7.827	142.295	123.837	34.9752	-0.0092	0	0	0	0	0	21.1798	1.0498	0	0	0	0	0
7.8312	142.336	123.986	35.1734	-0.0092	0	0	0	0	0	21.2534	1.0559	0	0	0	0	0
7.8354	142.328	124.084	35.2026	-0.0113	0	0	0	0	0	21.3272	1.0621	0	0	0	0	0
7.8395	142.375	124.26	35.4444	-0.0097	0	0	0	0	0	21.4012	1.0684	0	0	0	0	0
7.8437	142.368	124.242	35.4428	-0.0113	0	0	0	0	0	21.4754	1.0748	0	0	0	0	0
7.8478	142.322	124.395	35.5209	-0.0129	0	0	0	0	0	21.5494	1.0812	0	0	0	0	0
7.852	142.276	124.457	35.7185	-0.0108	0	0	0	0	0	21.6229	1.0878	0	0	0	0	0
7.8562	142.313	124.621	35.7499	-0.0092	0	0	0	0	0	21.6963	1.0944	0	0	0	0	0
7.8603	142.319	124.722	35.9895	-0.0108	0	0	0	0	0	21.77	1.1011	0	0	0	0	0
7.8645	142.361	124.833	35.972	-0.0118	0	0	0	0	0	21.8439	1.108	0	0	0	0	0
7.8687	142.345	124.921	36.2111	-0.0087	0	0	0	0	0	21.9179	1.1149	0	0	0	0	0
7.8728	142.339	125.013	36.2196	-0.0108	0	0	0	0	0	21.9918	1.122	0	0	0	0	0
7.877	142.33	125.17	36.3169	-0.0081	0	0	0	0	0	22.0656	1.1291	0	0	0	0	0
7.8812	142.356	125.314	36.4534	-0.0087	0	0	0	0	0	22.1396	1.1364	0	0	0	0	0
7.8853	142.289	125.331	36.4906	-0.0102	0	0	0	0	0	22.2133	1.1438	0	0	0	0	0
7.8895	142.295	125.512	36.7356	-0.0087	0	0	0	0	0	22.2867	1.1512	0	0	0	0	0
7.8937	142.274	125.515	36.7058	-0.0102	0	0	0	0	0	22.36	1.1588	0	0	0	0	0
7.8979	142.254	125.623	36.827	-0.0097	0	0	0	0	0	22.4332	1.1664	0	0	0	0	0
7.902	142.353	125.723	36.972	-0.0092	0	0	0	0	0	22.5067	1.1742	0	0	0	0	0
7.9062	142.38	125.908	37.0592	-0.0102	0	0	0	0	0	22.5809	1.182	0	0	0	0	0
7.9103	142.293	125.95	37.1128	-0.0113	0	0	0	0	0	22.6547	1.19	0	0	0	0	0
7.9145	142.362	125.986	37.2712	-0.0113	0	0	0	0	0	22.7285	1.1981	0	0	0	0	0
7.9187	142.297	126.123	37.2797	-0.0113	0	0	0	0	0	22.8023	1.2062	0	0	0	0	0
7.9228	142.308	126.204	37.5257	-0.0113	0	0	0	0	0	22.8758	1.2145	0	0	0	0	0
7.927	142.363	126.38	37.5942	-0.0102	0	0	0	0	0	22.9496	1.2229	0	0	0	0	0
7.9312	142.302	126.528	37.6686	-0.0097	0	0	0	0	0	23.0235	1.2315	0	0	0	0	0
7.9353	142.317	126.546	37.8036	-0.0097	0	0	0	0	0	23.097	1.2402	0	0	0	0	0
7.9395	142.297	126.633	37.8567	-0.0071	0	0	0	0	0	23.1706	1.2489	0	0	0	0	0
7.9437	142.253	126.709	38.0199	-0.0092	0	0	0	0	0	23.2439	1.2578	0	0	0	0	0
7.9478	142.28	126.815	38.064	-0.0087	0	0	0	0	0	23.317	1.2667	0	0	0	0	0
7.952	142.278	126.874	38.0693	-0.0092	0	0	0	0	0	23.3903	1.2758	0	0	0	0	0
7.9562	142.308	127.042	38.2739	-0.0087	0	0	0	0	0	23.4637	1.285	0	0	0	0	0
7.9604	142.264	127.081	38.2654	-0.0108	0	0	0	0	0	23.5371	1.2943	0	0	0	0	0
7.9645	142.271	127.188	38.4838	-0.0097	0	0	0	0	0	23.6102	1.3038	0	0	0	0	0
7.9687	142.283	127.317	38.4737	-0.0102	0	0	0	0	0	23.6835	1.3133	0	0	0	0	0
7.9728	142.198	127.238	38.6772	-0.0102	0	0	0	0	0	23.7564	1.3229	0	0	0	0	0
7.977	142.234	127.404	38.7627	-0.0113	0	0	0	0	0	23.8291	1.3326	0	0	0	0	0
7.9812	142.272	127.531	38.6995	-0.0092	0	0	0	0	0	23.9021	1.3425	0	0	0	0	0
7.9853	142.221	127.6	38.9115	-0.0102	0	0	0	0	0	23.9751	1.3524	0	0	0	0	0
7.9895	142.181	127.664	38.9269	-0.0108	0	0	0	0	0	24.0476	1.3625	0	0	0	0	0
7.9937	142.194	127.697	39.1666	-0.0123	0	0	0	0	0	24.12	1.3727	0	0	0	0	0
7.9978	142.159	127.788	39.2053	-0.0081	0	0	0	0	0	24.1922	1.3829	0	0	0	0	0
8.002	142.15	127.838	39.0672	-0.0113	0	0	0	0	0	24.2643	1.3932	0	0	0	0	0
8.0062	142.163	127.976	39.4508	-0.0108	0	0	0	0	0	24.3364	1.4037	0	0	0	0	0
8.0103	142.154	128.091	39.3132	-0.0123	0	0	0	0	0	24.4085	1.4143	0	0	0	0	0
8.0145	142.187	128.15	39.6023	-0.0102	0	0	0	0	0	24.4807	1.4251	0	0	0	0	0
8.0187	142.124	128.238	39.5146	-0.0118	0	0	0	0	0	24.5528	1.436	0	0	0	0	0
8.0229	142.1	128.246	39.7617	-0.0113	0	0	0	0	0	24.6244	1.4469	0	0	0	0	0
8.027	142.115	128.379	39.8026	-0.0108	0	0	0	0	0	24.696	1.458	0	0	0	0	0
8.0312	142.051	128.439	39.7856	-0.0081	0	0	0	0	0	24.7674	1.4692	0	0	0	0	0
8.0353	142.1	128.545	39.9981	-0.0108	0	0	0	0	0	24.8387	1.4805	0	0	0	0	0
8.0395	142.055	128.659	39.9742	-0.0097	0	0	0	0	0	24.91	1.492	0	0	0	0	0
8.0437	142.084	128.697	40.1283	-0.0102	0	0	0	0	0	24.9812	1.5036	0	0	0	0	0
8.0479	142.126	128.727	40.1772	-0.0081	0	0	0	0	0	25.0528	1.5153	0	0	0	0	0
8.052	142.154	128.821	40.1506	-0.0097	0	0	0	0	0	25.1247	1.527	0	0	0	0	0
8.0562	142.072	128.888	40.3743	-0.0118	0	0	0	0	0	25.1964	1.5389	0	0	0	0	0
8.0603	142.145	129.019	40.3201	-0.0102	0	0	0	0	0	25.268	1.551	0	0	0	0	0
8.0645	142.094	128.991	40.5614	-0.0129	0	0	0	0	0	25.3397	1.5631	0	0	0	0	0
8.0687	142.101	129.176	40.4535	-0.0118	0	0	0	0	0	25.4112	1.5754	0	0	0	0	0
8.0728	142.138	129.219	40.7394	-0.0102	0	0	0	0	0	25.483	1.5879	0	0	0	0	0
8.077	142.073	129.24	40.8659	-0.0087	0	0	0	0	0	25.5545	1.6004	0	0	0	0	0
8.0812	142.141	129.355	40.6576	-0.0102	0	0	0	0	0	25.6261	1.613	0	0	0	0	0
8.0854	142.15	129.461	40.9955	-0.0097	0	0	0	0	0	25.6981	1.6258	0	0	0	0	0
8.0895	142.115	129.558	40.9705	-0.0102	0	0	0	0	0	25.7699	1.6388	0	0	0	0	0
8.0937	142.102	129.485	41.1055	-0.0102	0	0	0	0	0	25.8416	1.6518	0	0	0	0	0
8.0978	142.076	129.613	41.2197	-0.0097	0	0	0	0	0	25.913	1.6649	0	0	0	0	0
8.102	142.075	129.621	41.1353	-0.0102	0	0	0	0	0	25.9843	1.6781	0	0	0	0	0
8.1062	142.11	129.792	41.3706	-0.0102	0	0	0	0	0	26.0557	1.6914	0	0	0	0	0
8.1104	142.031	129.867	41.2447	-0.0123	0	0	0	0	0	26.127	1.705	0	0	0	0	0
8.1145	142.014	129.848	41.504	-0.0092	0	0	0	0	0	26.1978	1.7186	0	0	0	0	0
8.1187	142.033	130.001	41.3956	-0.0102	0	0	0	0	0	26.2686	1.7324	0	0	0	0	0
8.1228	142.021	129.984	41.7176	-0.0118	0	0	0	0	0	26.3394	1.7463	0	0	0	0	0
8.127	141.986	130.073	41.7458	-0.0108	0	0	0	0	0	26.41	1.7602	0	0	0	0	0
8.1312	141.94	130.137	41.5784	-0.0113	0	0	0	0	0	26.4802	1.7743	0	0	0	0	0
8.1353	142.005	130.176	41.9009	-0.0102	0	0	0	0	0	26.5505	1.7885	0	0	0	0	0
8.1395	141.972	130.323	41.7612	-0.0102	0	0	0	0	0	26.621	1.8029	0	0	0	0	0
8.1437	141.944	130.325	42.0912	-0.0113	0	0	0	0	0	26.6911	1.8174	0	0	0	0	0
8.1479	141.935	130.32	42.1337	-0.0102	0	0	0	0	0	26.7611	1.8319	0	0	0	0	0
8.152	141.965	130.366	41.9791	-0.0097	0	0	0	0	0	26.8312	1.8464	0	0	0	0	0
8.1562	142.044	130.543	42.3329	-0.0108	0	0	0	0	0	26.9018	1.8612	0	0	0	0	0
8.1603	141.952	130.572	42.0922	-0.0108	0	0	0	0	0	26.9724	1.8762	0	0	0	0	0
8.1645	141.977	130.623	42.4281	-0.0081	0	0	0	0	0	27.0426	1.8913	0	0	0	0	0
8.1687	141.979	130.682	42.2437	-0.0092	0	0	0	0	0	27.113	1.9064	0	0	0	0	0
8.1729	142.006	130.764	42.5992	-0.0113	0	0	0	0	0	27.1835	1.9217	0	0	0	0	0
8.177	141.911	130.794	42.5508	-0.0102	0	0	0	0	0	27.2537	1.9372	0	0	0	0	0
8.1812	141.966	130.893	42.4281	-0.0108	0	0	0	0	0	27.3236	1.9528	0	0	0	0	0
8.1853	141.926	130.921	42.7554	-0.0102	0	0	0	0	0	27.3937	1.9685	0	0	0	0	0
8.1895	141.945	131.034	42.6321	-0.0108	0	0	0	0	0	27.4637	1.9843	0	0	0	0	0
8.1937	141.903	130.995	42.885	-0.0113	0	0	0	0	0	27.5335	2.0003	0	0	0	0	0
8.1978	142.01	131.15	42.9387	-0.0092	0	0	0	0	0	27.6036	2.0163	0	0	0	0	0
8.202	141.95	131.127	42.792	-0.0102	0	0	0	0	0	27.674	2.0325	0	0	0	0	0
8.2062	141.947	131.217	43.079	-0.0092	0	0	0	0	0	27.7441	2.0488	0	0	0	0	0
8.2104	141.953	131.347	42.9844	-0.0113	0	0	0	0	0	27.8142	2.0653	0	0	0	0	0
8.2145	141.973	131.278	43.2426	-0.0081	0	0	0	0	0	27.8844	2.0819	0	0	0	0	0
8.2187	141.895	131.415	43.0508	-0.0123	0	0	0	0	0	27.9544	2.0986	0	0	0	0	0
8.2228	141.926	131.364	43.3123	-0.0097	0	0	0	0	0	28.0241	2.1154	0	0	0	0	0
8.227	141.943	131.506	43.3696	-0.0097	0	0	0	0	0	28.094	2.1322	0	0	0	0	0
8.2312	141.954	131.562	43.1752	-0.0113	0	0	0	0	0	28.1641	2.1493	0	0	0	0	0
8.2354	141.839	131.565	43.4483	-0.0092	0	0	0	0	0	28.2337	2.1665	0	0	0	0	0
8.2395	141.874	131.669	43.3351	-0.0102	0	0	0	0	0	28.3029	2.1838	0	0	0	0	0
8.2437	141.851	131.649	43.5822	-0.0097	0	0	0	0	0	28.3722	2.2012	0	0	0	0	0
8.2478	141.877	131.766	43.6034	-0.0076	0	0	0	0	0	28.4414	2.2187	0	0	0	0	0
8.252	141.847	131.766	43.4775	-0.0102	0	0	0	0	0	28.5107	2.2363	0	0	0	0	0
8.2562	141.901	131.881	43.7926	-0.0113	0	0	0	0	0	28.5801	2.2541	0	0	0	0	0
8.2603	141.824	131.945	43.6273	-0.0118	0	0	0	0	0	28.6493	2.2721	0	0	0	0	0
8.2645	141.887	131.917	43.8909	-0.0118	0	0	0	0	0	28.7185	2.2902	0	0	0	0	0
8.2687	141.837	131.985	43.7666	-0.0108	0	0	0	0	0	28.7878	2.3083	0	0	0	0	0
8.2729	141.817	131.99	44.0445	-0.0108	0	0	0	0	0	28.8567	2.3264	0	0	0	0	0
8.277	141.818	132.085	44.0376	-0.0108	0	0	0	0	0	28.9256	2.3447	0	0	0	0	0
8.2812	141.787	132.143	43.9058	-0.0108	0	0	0	0	0	28.9943	2.3632	0	0	0	0	0
8.2853	141.821	132.192	44.1635	-0.0076	0	0	0	0	0	29.063	2.3819	0	0	0	0	0
8.2895	141.858	132.292	44.0689	-0.0113	0	0	0	0	0	29.1321	2.4007	0	0	0	0	0
8.2937	141.802	132.198	44.2857	-0.0118	0	0	0	0	0	29.201	2.4195	0	0	0	0	0
8.2979	141.815	132.259	44.3091	-0.0118	0	0	0	0	0	29.2698	2.4383	0	0	0	0	0
8.302	141.768	132.293	44.197	-0.0108	0	0	0	0	0	29.3384	2.4572	0	0	0	0	0
8.3062	141.831	132.434	44.4403	-0.0081	0	0	0	0	0	29.4071	2.4763	0	0	0	0	0
8.3103	141.78	132.475	44.35	-0.0097	0	0	0	0	0	29.4758	2.4957	0	0	0	0	0
8.3145	141.792	132.431	44.5131	-0.0092	0	0	0	0	0	29.5444	2.5151	0	0	0	0	0
8.3187	141.768	132.583	44.4	-0.0097	0	0	0	0	0	29.6129	2.5346	0	0	0	0	0
8.3228	141.737	132.533	44.5689	-0.0102	0	0	0	0	0	29.6811	2.5542	0	0	0	0	0
8.327	141.721	132.509	44.6035	-0.0097	0	0	0	0	0	29.7491	2.5738	0	0	0	0	0
[truncated: 1,642 more rows]

## Sheet: B1_Browne
min	Cham Temp	Drain Temp	Cham Press 1	Cham Press 2	t/c 1	t/c 2	t/c 3	t/c 4	t/c 5	Fo Ch	Fo Dr	Fo tc1	Fo tc2	Fo tc3	Fo tc4	Fo tc5
0.0001	124.224	93.2686	12.5203	-0.0129	0	0	0	0	0	0	0	0	0	0	0	0
0.0042	124.265	93.2638	12.6005	-0.0097	0	0	0	0	0	0.0062	0.0001	0	0	0	0	0
0.0083	124.282	93.2846	12.4831	-0.0118	0	0	0	0	0	0.0126	0.0002	0	0	0	0	0
0.0125	124.265	93.2524	12.4528	-0.0134	0	0	0	0	0	0.019	0.0003	0	0	0	0	0
0.0167	124.275	93.2407	12.6983	-0.0129	0	0	0	0	0	0.0254	0.0004	0	0	0	0	0
0.0208	124.427	93.2805	12.4677	-0.0134	0	0	0	0	0	0.0318	0.0005	0	0	0	0	0
0.025	124.336	93.2091	12.6547	-0.0108	0	0	0	0	0	0.0383	0.0006	0	0	0	0	0
0.0292	124.255	93.231	12.5006	-0.0123	0	0	0	0	0	0.0447	0.0007	0	0	0	0	0
0.0333	124.299	93.2788	12.4198	-0.0118	0	0	0	0	0	0.0511	0.0008	0	0	0	0	0
0.0375	124.314	93.316	12.609	-0.0102	0	0	0	0	0	0.0576	0.0009	0	0	0	0	0
0.0417	124.279	93.3812	12.3832	-0.0102	0	0	0	0	0	0.064	0.001	0	0	0	0	0
0.0458	124.211	93.2958	12.4565	-0.0118	0	0	0	0	0	0.0704	0.0011	0	0	0	0	0
0.05	124.259	93.4638	12.1744	-0.0113	0	0	0	0	0	0.0767	0.0012	0	0	0	0	0
0.0542	124.157	93.4132	12.1499	-0.0108	0	0	0	0	0	0.0831	0.0012	0	0	0	0	0
0.0583	124.187	93.5658	11.965	-0.0108	0	0	0	0	0	0.0894	0.0013	0	0	0	0	0
0.0625	124.117	93.6136	11.669	-0.0123	0	0	0	0	0	0.0957	0.0014	0	0	0	0	0
0.0667	124.073	93.7383	11.6823	-0.0123	0	0	0	0	0	0.1019	0.0015	0	0	0	0	0
0.0708	124.055	93.7786	11.4012	-0.0118	0	0	0	0	0	0.1081	0.0017	0	0	0	0	0
0.075	123.997	93.8303	11.219	-0.0129	0	0	0	0	0	0.1143	0.0018	0	0	0	0	0
0.0792	123.966	93.8943	11.1191	-0.0113	0	0	0	0	0	0.1204	0.0019	0	0	0	0	0
0.0833	123.914	94.0495	11.016	-0.0097	0	0	0	0	0	0.1266	0.002	0	0	0	0	0
0.0875	123.856	94.0785	11.0734	-0.0113	0	0	0	0	0	0.1326	0.0021	0	0	0	0	0
0.0917	123.846	94.2305	10.7184	-0.0134	0	0	0	0	0	0.1387	0.0022	0	0	0	0	0
0.0958	123.722	94.3557	10.8284	-0.0118	0	0	0	0	0	0.1446	0.0023	0	0	0	0	0
0.1	123.726	94.3525	10.5473	-0.0129	0	0	0	0	0	0.1506	0.0024	0	0	0	0	0
0.1042	123.641	94.4764	10.4878	-0.0113	0	0	0	0	0	0.1565	0.0025	0	0	0	0	0
0.1083	123.615	94.6256	10.3231	-0.0113	0	0	0	0	0	0.1624	0.0026	0	0	0	0	0
0.1125	123.525	94.7146	10.1334	-0.0145	0	0	0	0	0	0.1682	0.0027	0	0	0	0	0
0.1167	123.478	94.7758	10.3257	-0.0118	0	0	0	0	0	0.1739	0.0029	0	0	0	0	0
0.1208	123.422	94.8083	10.1616	-0.0102	0	0	0	0	0	0.1796	0.003	0	0	0	0	0
0.125	123.358	94.8385	9.94	-0.0123	0	0	0	0	0	0.1853	0.0031	0	0	0	0	0
0.1292	123.339	95.0197	9.8842	-0.0097	0	0	0	0	0	0.191	0.0032	0	0	0	0	0
0.1333	123.219	95.0778	9.7269	-0.0139	0	0	0	0	0	0.1966	0.0033	0	0	0	0	0
0.1375	123.172	95.1483	9.8555	-0.0145	0	0	0	0	0	0.2021	0.0035	0	0	0	0	0
0.1417	123.051	95.2629	9.6121	-0.0123	0	0	0	0	0	0.2075	0.0036	0	0	0	0	0
0.1458	122.865	95.2535	9.5834	-0.0108	0	0	0	0	0	0.2129	0.0037	0	0	0	0	0
0.15	122.853	95.3567	9.3741	-0.0123	0	0	0	0	0	0.2182	0.0038	0	0	0	0	0
0.1542	122.78	95.4105	9.3773	-0.0087	0	0	0	0	0	0.2234	0.004	0	0	0	0	0
0.1583	122.66	95.4455	9.1945	-0.0108	0	0	0	0	0	0.2286	0.0041	0	0	0	0	0
0.1625	122.535	95.5456	9.0712	-0.0108	0	0	0	0	0	0.2337	0.0042	0	0	0	0	0
0.1667	122.458	95.5988	9.2232	-0.0118	0	0	0	0	0	0.2387	0.0044	0	0	0	0	0
0.1709	122.4	95.5622	8.949	-0.0123	0	0	0	0	0	0.2437	0.0045	0	0	0	0	0
0.175	122.363	95.6792	8.8103	-0.0108	0	0	0	0	0	0.2487	0.0046	0	0	0	0	0
0.1792	122.239	95.6681	8.7981	-0.0113	0	0	0	0	0	0.2536	0.0048	0	0	0	0	0
0.1833	122.13	95.6788	8.6929	-0.0134	0	0	0	0	0	0.2584	0.0049	0	0	0	0	0
0.1875	122.028	95.6695	8.8778	-0.0118	0	0	0	0	0	0.2632	0.005	0	0	0	0	0
0.1917	121.965	95.7432	8.7726	-0.0129	0	0	0	0	0	0.2678	0.0052	0	0	0	0	0
0.1958	121.869	95.7873	8.4182	-0.0123	0	0	0	0	0	0.2725	0.0053	0	0	0	0	0
0.2	121.75	95.7536	8.4033	-0.0108	0	0	0	0	0	0.2771	0.0054	0	0	0	0	0
0.2042	121.687	95.7754	8.2959	-0.0113	0	0	0	0	0	0.2816	0.0056	0	0	0	0	0
0.2083	121.502	95.8403	8.2396	-0.0113	0	0	0	0	0	0.2861	0.0057	0	0	0	0	0
0.2125	121.289	95.8625	8.1897	-0.0097	0	0	0	0	0	0.2904	0.0058	0	0	0	0	0
0.2167	121.211	95.7991	8.2981	-0.0097	0	0	0	0	0	0.2946	0.006	0	0	0	0	0
0.2208	121.155	95.8458	8.0313	-0.0118	0	0	0	0	0	0.2988	0.0061	0	0	0	0	0
0.225	120.998	95.7985	7.9197	-0.0087	0	0	0	0	0	0.303	0.0062	0	0	0	0	0
0.2292	120.937	95.866	7.8671	-0.0108	0	0	0	0	0	0.3071	0.0064	0	0	0	0	0
0.2334	120.803	95.8373	7.8751	-0.0118	0	0	0	0	0	0.3111	0.0065	0	0	0	0	0
0.2375	120.724	95.8782	7.9506	-0.0134	0	0	0	0	0	0.3151	0.0066	0	0	0	0	0
0.2417	120.681	95.8321	7.6434	-0.0113	0	0	0	0	0	0.319	0.0068	0	0	0	0	0
0.2458	120.605	95.863	7.8023	-0.0134	0	0	0	0	0	0.3229	0.0069	0	0	0	0	0
0.25	120.589	95.8184	7.5967	-0.0087	0	0	0	0	0	0.3268	0.0071	0	0	0	0	0
0.2542	120.538	95.8647	7.5244	-0.0129	0	0	0	0	0	0.3307	0.0072	0	0	0	0	0
0.2583	120.44	95.8341	7.3868	-0.0134	0	0	0	0	0	0.3345	0.0073	0	0	0	0	0
0.2625	120.245	95.7422	7.3581	-0.0123	0	0	0	0	0	0.3383	0.0075	0	0	0	0	0
0.2667	120.26	95.8047	7.4941	-0.0129	0	0	0	0	0	0.342	0.0076	0	0	0	0	0
0.2709	120.274	95.8108	7.2465	-0.0129	0	0	0	0	0	0.3457	0.0077	0	0	0	0	0
0.275	120.281	95.7684	7.1073	-0.0118	0	0	0	0	0	0.3494	0.0079	0	0	0	0	0
0.2792	120.147	95.6842	7.0775	-0.0092	0	0	0	0	0	0.3531	0.008	0	0	0	0	0
0.2834	120.164	95.8112	7.0727	-0.0097	0	0	0	0	0	0.3568	0.0081	0	0	0	0	0
0.2875	120.093	95.7216	7.263	-0.0145	0	0	0	0	0	0.3604	0.0083	0	0	0	0	0
0.2917	119.99	95.6805	6.8698	-0.0123	0	0	0	0	0	0.364	0.0084	0	0	0	0	0
0.2959	119.924	95.697	7.0361	-0.0123	0	0	0	0	0	0.3676	0.0085	0	0	0	0	0
0.3	119.878	95.6652	6.798	-0.0113	0	0	0	0	0	0.3711	0.0087	0	0	0	0	0
0.3042	119.875	95.7977	6.7518	-0.0108	0	0	0	0	0	0.3747	0.0088	0	0	0	0	0
0.3084	119.875	95.7591	6.6997	-0.0123	0	0	0	0	0	0.3782	0.0089	0	0	0	0	0
0.3125	119.818	95.7557	6.6211	-0.0108	0	0	0	0	0	0.3817	0.0091	0	0	0	0	0
0.3167	119.725	95.6986	6.7943	-0.0139	0	0	0	0	0	0.3852	0.0092	0	0	0	0	0
0.3209	119.641	95.538	6.5818	-0.0113	0	0	0	0	0	0.3886	0.0093	0	0	0	0	0
0.325	119.536	95.5618	6.4319	-0.0113	0	0	0	0	0	0.392	0.0095	0	0	0	0	0
0.3292	119.508	95.59	6.3814	-0.0123	0	0	0	0	0	0.3954	0.0096	0	0	0	0	0
0.3334	119.337	95.663	6.3538	-0.0113	0	0	0	0	0	0.3987	0.0097	0	0	0	0	0
0.3375	119.358	95.5438	6.5116	-0.0108	0	0	0	0	0	0.402	0.0099	0	0	0	0	0
0.3417	119.278	95.5976	6.2056	-0.0134	0	0	0	0	0	0.4052	0.01	0	0	0	0	0
0.3459	119.156	95.5336	6.417	-0.0113	0	0	0	0	0	0.4084	0.0101	0	0	0	0	0
0.35	119.125	95.5348	6.2056	-0.0092	0	0	0	0	0	0.4116	0.0103	0	0	0	0	0
0.3542	119.12	95.4885	6.0796	-0.0102	0	0	0	0	0	0.4148	0.0104	0	0	0	0	0
0.3584	119.074	95.4922	6.0127	-0.0118	0	0	0	0	0	0.418	0.0105	0	0	0	0	0
0.3625	119.024	95.5367	6.0127	-0.0097	0	0	0	0	0	0.4211	0.0106	0	0	0	0	0
0.3667	119.083	95.518	6.162	-0.0123	0	0	0	0	0	0.4243	0.0108	0	0	0	0	0
0.3709	119.01	95.4812	5.8681	-0.0108	0	0	0	0	0	0.4274	0.0109	0	0	0	0	0
0.375	118.93	95.3826	5.8193	-0.0081	0	0	0	0	0	0.4306	0.011	0	0	0	0	0
0.3792	118.981	95.4399	5.7991	-0.0097	0	0	0	0	0	0.4337	0.0112	0	0	0	0	0
0.3834	118.926	95.4479	5.7374	-0.0081	0	0	0	0	0	0.4368	0.0113	0	0	0	0	0
0.3875	118.909	95.352	5.9181	-0.0123	0	0	0	0	0	0.4399	0.0114	0	0	0	0	0
0.3917	118.787	95.3509	5.6843	-0.0129	0	0	0	0	0	0.443	0.0115	0	0	0	0	0
0.3959	118.786	95.3495	5.8224	-0.0108	0	0	0	0	0	0.446	0.0117	0	0	0	0	0
0.4	118.736	95.2838	5.5839	-0.0108	0	0	0	0	0	0.449	0.0118	0	0	0	0	0
0.4042	118.718	95.3538	5.6067	-0.0097	0	0	0	0	0	0.452	0.0119	0	0	0	0	0
0.4084	118.722	95.3448	5.4361	-0.0134	0	0	0	0	0	0.4551	0.0121	0	0	0	0	0
0.4125	118.602	95.317	5.4638	-0.0108	0	0	0	0	0	0.458	0.0122	0	0	0	0	0
0.4167	118.591	95.2474	5.6147	-0.0118	0	0	0	0	0	0.461	0.0123	0	0	0	0	0
0.4209	118.634	95.2182	5.3639	-0.0123	0	0	0	0	0	0.464	0.0124	0	0	0	0	0
0.425	118.548	95.1999	5.3384	-0.0097	0	0	0	0	0	0.4669	0.0126	0	0	0	0	0
0.4292	118.426	95.1915	5.248	-0.0118	0	0	0	0	0	0.4699	0.0127	0	0	0	0	0
0.4334	118.444	95.247	5.2316	-0.0118	0	0	0	0	0	0.4728	0.0128	0	0	0	0	0
0.4375	118.393	95.2069	5.3729	-0.0123	0	0	0	0	0	0.4757	0.0129	0	0	0	0	0
0.4417	118.345	95.2447	5.1088	-0.0118	0	0	0	0	0	0.4785	0.0131	0	0	0	0	0
0.4459	118.318	95.1809	5.2714	-0.015	0	0	0	0	0	0.4814	0.0132	0	0	0	0	0
0.45	118.184	95.1583	5.0387	-0.0139	0	0	0	0	0	0.4842	0.0133	0	0	0	0	0
0.4542	118.104	95.1714	4.9351	-0.0108	0	0	0	0	0	0.487	0.0134	0	0	0	0	0
0.4584	118.128	95.1329	4.9569	-0.0097	0	0	0	0	0	0.4898	0.0136	0	0	0	0	0
0.4625	118.005	95.1686	4.8803	-0.0129	0	0	0	0	0	0.4925	0.0137	0	0	0	0	0
0.4667	117.986	95.1574	5.0812	-0.0118	0	0	0	0	0	0.4953	0.0138	0	0	0	0	0
0.4709	117.971	95.1458	4.874	-0.0118	0	0	0	0	0	0.498	0.0139	0	0	0	0	0
0.475	117.868	95.1329	4.8198	-0.0108	0	0	0	0	0	0.5007	0.014	0	0	0	0	0
0.4792	117.804	95.127	4.7358	-0.0129	0	0	0	0	0	0.5034	0.0142	0	0	0	0	0
0.4834	117.774	95.1252	4.7305	-0.0129	0	0	0	0	0	0.506	0.0143	0	0	0	0	0
0.4875	117.725	95.0873	4.8511	-0.0123	0	0	0	0	0	0.5087	0.0144	0	0	0	0	0
0.4917	117.708	95.1374	4.6221	-0.0118	0	0	0	0	0	0.5113	0.0145	0	0	0	0	0
0.4959	117.689	95.0723	4.7767	-0.0123	0	0	0	0	0	0.5139	0.0147	0	0	0	0	0
0.5	117.63	95.0549	4.5153	-0.0118	0	0	0	0	0	0.5166	0.0148	0	0	0	0	0
0.5042	117.58	95.1334	4.5419	-0.0118	0	0	0	0	0	0.5191	0.0149	0	0	0	0	0
0.5083	117.473	95.0432	4.4765	-0.0123	0	0	0	0	0	0.5217	0.015	0	0	0	0	0
0.5125	117.46	95.1162	4.4388	-0.0134	0	0	0	0	0	0.5243	0.0152	0	0	0	0	0
0.5167	117.435	95.0353	4.6173	-0.0113	0	0	0	0	0	0.5268	0.0153	0	0	0	0	0
0.5209	117.494	95.0735	4.3973	-0.0113	0	0	0	0	0	0.5293	0.0154	0	0	0	0	0
0.525	117.417	95.0307	4.3713	-0.0092	0	0	0	0	0	0.5319	0.0155	0	0	0	0	0
0.5292	117.478	94.9944	4.2857	-0.0129	0	0	0	0	0	0.5344	0.0156	0	0	0	0	0
0.5333	117.395	95.0499	4.2252	-0.0129	0	0	0	0	0	0.5369	0.0158	0	0	0	0	0
0.5375	117.4	95.0391	4.4776	-0.0087	0	0	0	0	0	0.5395	0.0159	0	0	0	0	0
0.5417	117.351	95.0368	4.4324	-0.0102	0	0	0	0	0	0.542	0.016	0	0	0	0	0
0.5458	117.344	95.0445	4.3293	-0.0118	0	0	0	0	0	0.5445	0.0161	0	0	0	0	0
0.55	117.331	94.956	4.3277	-0.0113	0	0	0	0	0	0.547	0.0163	0	0	0	0	0
0.5542	117.347	94.983	4.0248	-0.0118	0	0	0	0	0	0.5495	0.0164	0	0	0	0	0
0.5584	117.381	95.0842	4.0222	-0.0134	0	0	0	0	0	0.552	0.0165	0	0	0	0	0
0.5625	117.344	95.1108	3.9961	-0.0123	0	0	0	0	0	0.5545	0.0166	0	0	0	0	0
0.5667	117.269	95.0387	4.2544	-0.0118	0	0	0	0	0	0.557	0.0167	0	0	0	0	0
0.5708	117.305	95.0554	4.1699	-0.0113	0	0	0	0	0	0.5595	0.0169	0	0	0	0	0
0.575	117.278	94.9725	3.8697	-0.0129	0	0	0	0	0	0.562	0.017	0	0	0	0	0
0.5792	117.279	95.056	4.0998	-0.0102	0	0	0	0	0	0.5644	0.0171	0	0	0	0	0
0.5833	117.292	95.1	3.8649	-0.0113	0	0	0	0	0	0.5669	0.0172	0	0	0	0	0
0.5875	117.278	95.0458	4.045	-0.0108	0	0	0	0	0	0.5694	0.0173	0	0	0	0	0
0.5917	117.266	95.1087	3.9999	-0.0118	0	0	0	0	0	0.5719	0.0175	0	0	0	0	0
0.5958	117.187	94.9696	3.9701	-0.0129	0	0	0	0	0	0.5743	0.0176	0	0	0	0	0
0.6	117.264	95.0221	3.9249	-0.0123	0	0	0	0	0	0.5768	0.0177	0	0	0	0	0
0.6042	117.238	95.1024	3.7236	-0.0118	0	0	0	0	0	0.5793	0.0178	0	0	0	0	0
0.6083	117.256	95.1607	3.6651	-0.0097	0	0	0	0	0	0.5817	0.018	0	0	0	0	0
0.6125	117.205	95.0794	3.6428	-0.0129	0	0	0	0	0	0.5842	0.0181	0	0	0	0	0
0.6167	117.228	95.0866	3.7687	-0.0113	0	0	0	0	0	0.5867	0.0182	0	0	0	0	0
0.6209	117.243	95.0932	3.7639	-0.0123	0	0	0	0	0	0.5891	0.0183	0	0	0	0	0
0.625	117.149	95.0609	3.6056	-0.0097	0	0	0	0	0	0.5916	0.0185	0	0	0	0	0
0.6292	117.203	95.0622	3.7825	-0.0092	0	0	0	0	0	0.594	0.0186	0	0	0	0	0
0.6333	117.116	95.1027	3.4882	-0.0129	0	0	0	0	0	0.5965	0.0187	0	0	0	0	0
0.6375	117.122	95.1349	3.6683	-0.0118	0	0	0	0	0	0.5989	0.0188	0	0	0	0	0
0.6417	117.178	95.1218	3.6338	-0.0118	0	0	0	0	0	0.6013	0.0189	0	0	0	0	0
0.6458	117.116	95.0615	3.6465	-0.0113	0	0	0	0	0	0.6038	0.0191	0	0	0	0	0
0.65	117.143	95.0787	3.5854	-0.0123	0	0	0	0	0	0.6062	0.0192	0	0	0	0	0
0.6542	117.126	95.0646	3.3293	-0.0123	0	0	0	0	0	0.6086	0.0193	0	0	0	0	0
0.6583	117.159	95.1512	3.3043	-0.0113	0	0	0	0	0	0.6111	0.0194	0	0	0	0	0
0.6625	117.112	95.1314	3.2926	-0.0118	0	0	0	0	0	0.6135	0.0196	0	0	0	0	0
0.6667	117.088	95.075	3.503	-0.0113	0	0	0	0	0	0.6159	0.0197	0	0	0	0	0
0.6708	117.113	95.0922	3.4924	-0.0118	0	0	0	0	0	0.6183	0.0198	0	0	0	0	0
0.675	117.09	95.057	3.2267	-0.0123	0	0	0	0	0	0.6208	0.0199	0	0	0	0	0
0.6792	117.09	95.0752	3.3989	-0.0113	0	0	0	0	0	0.6232	0.02	0	0	0	0	0
0.6834	117.046	95.1023	3.1518	-0.015	0	0	0	0	0	0.6256	0.0202	0	0	0	0	0
0.6875	117.003	95.0735	3.4005	-0.0123	0	0	0	0	0	0.628	0.0203	0	0	0	0	0
0.6917	116.962	95.1082	3.3346	-0.0118	0	0	0	0	0	0.6304	0.0204	0	0	0	0	0
0.6958	116.911	95.0843	3.3128	-0.0113	0	0	0	0	0	0.6327	0.0205	0	0	0	0	0
0.7	116.938	95.1238	3.308	-0.0102	0	0	0	0	0	0.6351	0.0207	0	0	0	0	0
0.7042	116.949	95.226	3.0482	-0.0123	0	0	0	0	0	0.6375	0.0208	0	0	0	0	0
0.7083	116.883	95.1261	3.0158	-0.0108	0	0	0	0	0	0.6398	0.0209	0	0	0	0	0
0.7125	116.902	95.1232	2.9573	-0.0118	0	0	0	0	0	0.6422	0.021	0	0	0	0	0
0.7167	116.899	95.1361	3.2103	-0.0113	0	0	0	0	0	0.6445	0.0212	0	0	0	0	0
0.7208	116.878	95.0727	3.1577	-0.0108	0	0	0	0	0	0.6469	0.0213	0	0	0	0	0
0.725	116.897	95.1478	2.8946	-0.0118	0	0	0	0	0	0.6492	0.0214	0	0	0	0	0
0.7292	116.93	95.1103	3.1093	-0.0113	0	0	0	0	0	0.6516	0.0215	0	0	0	0	0
0.7333	116.89	95.2045	2.8489	-0.0134	0	0	0	0	0	0.654	0.0217	0	0	0	0	0
0.7375	116.884	95.1508	3.011	-0.0123	0	0	0	0	0	0.6563	0.0218	0	0	0	0	0
0.7417	116.861	95.148	3.0052	-0.0118	0	0	0	0	0	0.6587	0.0219	0	0	0	0	0
0.7459	116.865	95.1741	2.994	-0.0118	0	0	0	0	0	0.661	0.022	0	0	0	0	0
0.75	116.863	95.1693	3.0004	-0.0118	0	0	0	0	0	0.6633	0.0221	0	0	0	0	0
0.7542	116.879	95.2246	2.791	-0.0118	0	0	0	0	0	0.6657	0.0223	0	0	0	0	0
0.7583	116.825	95.1729	2.7554	-0.0113	0	0	0	0	0	0.668	0.0224	0	0	0	0	0
0.7625	116.854	95.1684	2.681	-0.0092	0	0	0	0	0	0.6704	0.0225	0	0	0	0	0
0.7667	116.904	95.2209	2.9037	-0.0129	0	0	0	0	0	0.6727	0.0226	0	0	0	0	0
0.7708	116.87	95.16	2.9366	-0.0102	0	0	0	0	0	0.6751	0.0228	0	0	0	0	0
0.775	116.835	95.1385	2.6651	-0.0118	0	0	0	0	0	0.6774	0.0229	0	0	0	0	0
0.7792	116.845	95.1967	2.8638	-0.0113	0	0	0	0	0	0.6797	0.023	0	0	0	0	0
0.7833	116.881	95.2933	2.6364	-0.0118	0	0	0	0	0	0.6821	0.0231	0	0	0	0	0
0.7875	116.87	95.2733	2.8186	-0.0118	0	0	0	0	0	0.6844	0.0233	0	0	0	0	0
0.7917	116.89	95.2499	2.8054	-0.0129	0	0	0	0	0	0.6868	0.0234	0	0	0	0	0
0.7958	116.816	95.1965	2.7814	-0.0134	0	0	0	0	0	0.6891	0.0235	0	0	0	0	0
0.8	116.83	95.2348	2.7347	-0.0097	0	0	0	0	0	0.6915	0.0236	0	0	0	0	0
0.8042	116.804	95.2389	2.5328	-0.0134	0	0	0	0	0	0.6938	0.0238	0	0	0	0	0
0.8084	116.909	95.3485	2.486	-0.0123	0	0	0	0	0	0.6961	0.0239	0	0	0	0	0
0.8125	116.898	95.3366	2.3946	-0.0123	0	0	0	0	0	0.6985	0.024	0	0	0	0	0
0.8167	116.875	95.3064	2.6853	-0.0118	0	0	0	0	0	0.7008	0.0242	0	0	0	0	0
0.8208	116.796	95.2508	2.6162	-0.0108	0	0	0	0	0	0.7032	0.0243	0	0	0	0	0
0.825	116.904	95.2563	2.3861	-0.0102	0	0	0	0	0	0.7055	0.0244	0	0	0	0	0
0.8292	116.865	95.3814	2.6072	-0.0113	0	0	0	0	0	0.7079	0.0245	0	0	0	0	0
0.8333	116.885	95.3761	2.3909	-0.0108	0	0	0	0	0	0.7102	0.0247	0	0	0	0	0
0.8375	116.807	95.319	2.5753	-0.0113	0	0	0	0	0	0.7126	0.0248	0	0	0	0	0
0.8417	116.857	95.3672	2.4924	-0.0123	0	0	0	0	0	0.7149	0.0249	0	0	0	0	0
0.8458	116.843	95.3758	2.5445	-0.0118	0	0	0	0	0	0.7172	0.025	0	0	0	0	0
0.85	116.845	95.3004	2.4679	-0.0123	0	0	0	0	0	0.7196	0.0252	0	0	0	0	0
0.8542	116.809	95.4075	2.2575	-0.0102	0	0	0	0	0	0.7219	0.0253	0	0	0	0	0
0.8583	116.763	95.4088	2.2782	-0.0092	0	0	0	0	0	0.7242	0.0254	0	0	0	0	0
0.8625	116.799	95.4317	2.2278	-0.0129	0	0	0	0	0	0.7265	0.0255	0	0	0	0	0
0.8667	116.802	95.3886	2.4701	-0.0113	0	0	0	0	0	0.7289	0.0257	0	0	0	0	0
0.8709	116.73	95.4005	2.4137	-0.0102	0	0	0	0	0	0.7312	0.0258	0	0	0	0	0
0.875	116.739	95.4301	2.2214	-0.0108	0	0	0	0	0	0.7335	0.0259	0	0	0	0	0
0.8792	116.724	95.4067	2.3638	-0.0113	0	0	0	0	0	0.7358	0.0261	0	0	0	0	0
0.8833	116.684	95.4146	2.1927	-0.0102	0	0	0	0	0	0.7381	0.0262	0	0	0	0	0
0.8875	116.645	95.4216	2.3787	-0.0102	0	0	0	0	0	0.7404	0.0263	0	0	0	0	0
0.8917	116.637	95.4208	2.3548	-0.0092	0	0	0	0	0	0.7426	0.0264	0	0	0	0	0
0.8958	116.681	95.4825	2.3181	-0.0108	0	0	0	0	0	0.7449	0.0266	0	0	0	0	0
0.9	116.683	95.4402	2.2931	-0.0123	0	0	0	0	0	0.7472	0.0267	0	0	0	0	0
0.9042	116.622	95.4881	2.0508	-0.0108	0	0	0	0	0	0.7495	0.0268	0	0	0	0	0
0.9083	116.642	95.4437	2.1024	-0.0134	0	0	0	0	0	0.7517	0.027	0	0	0	0	0
0.9125	116.598	95.4442	2.0758	-0.0123	0	0	0	0	0	0.754	0.0271	0	0	0	0	0
0.9167	116.604	95.4325	2.2538	-0.0123	0	0	0	0	0	0.7563	0.0272	0	0	0	0	0
0.9208	116.54	95.4649	2.2666	-0.0113	0	0	0	0	0	0.7585	0.0274	0	0	0	0	0
0.925	116.607	95.493	1.9892	-0.0118	0	0	0	0	0	0.7608	0.0275	0	0	0	0	0
0.9292	116.543	95.4369	2.2028	-0.0113	0	0	0	0	0	0.763	0.0276	0	0	0	0	0
0.9334	116.657	95.5663	1.9605	-0.0108	0	0	0	0	0	0.7653	0.0277	0	0	0	0	0
0.9375	116.575	95.5762	2.147	-0.0118	0	0	0	0	0	0.7676	0.0279	0	0	0	0	0
0.9417	116.529	95.5206	2.1582	-0.0134	0	0	0	0	0	0.7698	0.028	0	0	0	0	0
0.9458	116.598	95.5796	2.1327	-0.0113	0	0	0	0	0	0.7721	0.0281	0	0	0	0	0
0.95	116.64	95.5406	2.1348	-0.0113	0	0	0	0	0	0.7743	0.0283	0	0	0	0	0
0.9542	116.555	95.5679	1.91	-0.0113	0	0	0	0	0	0.7766	0.0284	0	0	0	0	0
0.9583	116.568	95.5937	1.8611	-0.0134	0	0	0	0	0	0.7788	0.0285	0	0	0	0	0
0.9625	116.576	95.6188	1.9233	-0.0129	0	0	0	0	0	0.7811	0.0287	0	0	0	0	0
0.9667	116.559	95.5832	2.0689	-0.0123	0	0	0	0	0	0.7833	0.0288	0	0	0	0	0
0.9708	116.579	95.5993	2.0567	-0.0134	0	0	0	0	0	0.7856	0.0289	0	0	0	0	0
0.975	116.513	95.6189	1.8574	-0.0102	0	0	0	0	0	0.7878	0.0291	0	0	0	0	0
0.9792	116.517	95.6038	2.0243	-0.0113	0	0	0	0	0	0.7901	0.0292	0	0	0	0	0
0.9833	116.564	95.6919	1.8261	-0.0123	0	0	0	0	0	0.7923	0.0293	0	0	0	0	0
0.9875	116.505	95.6123	1.9722	-0.0129	0	0	0	0	0	0.7946	0.0294	0	0	0	0	0
0.9917	116.493	95.6845	2.0003	-0.0134	0	0	0	0	0	0.7968	0.0296	0	0	0	0	0
0.9959	116.442	95.6276	1.9403	-0.0129	0	0	0	0	0	0.799	0.0297	0	0	0	0	0
1	116.462	95.6271	1.9499	-0.0123	0	0	0	0	0	0.8012	0.0298	0	0	0	0	0
1.0042	116.506	95.7513	1.7623	-0.0113	0	0	0	0	0	0.8035	0.03	0	0	0	0	0
1.0083	116.415	95.6824	1.707	-0.0134	0	0	0	0	0	0.8057	0.0301	0	0	0	0	0
1.0125	116.504	95.7039	1.7644	-0.0113	0	0	0	0	0	0.8079	0.0302	0	0	0	0	0
1.0167	116.482	95.7113	1.8904	-0.0129	0	0	0	0	0	0.8101	0.0304	0	0	0	0	0
1.0209	116.486	95.6739	1.8335	-0.0123	0	0	0	0	0	0.8124	0.0305	0	0	0	0	0
1.025	116.481	95.7472	1.7092	-0.0129	0	0	0	0	0	0.8146	0.0306	0	0	0	0	0
1.0292	116.542	95.77	1.8824	-0.0129	0	0	0	0	0	0.8168	0.0308	0	0	0	0	0
1.0333	116.433	95.7028	1.6762	-0.0129	0	0	0	0	0	0.8191	0.0309	0	0	0	0	0
1.0375	116.424	95.7319	1.842	-0.0129	0	0	0	0	0	0.8213	0.031	0	0	0	0	0
1.0417	116.443	95.7985	1.8377	-0.0118	0	0	0	0	0	0.8235	0.0312	0	0	0	0	0
1.0458	116.448	95.7963	1.7867	-0.0118	0	0	0	0	0	0.8257	0.0313	0	0	0	0	0
1.05	116.479	95.7354	1.7756	-0.0113	0	0	0	0	0	0.8279	0.0315	0	0	0	0	0
1.0542	116.524	95.7758	1.5737	-0.0129	0	0	0	0	0	0.8301	0.0316	0	0	0	0	0
1.0583	116.543	95.8438	1.5917	-0.0118	0	0	0	0	0	0.8324	0.0317	0	0	0	0	0
1.0625	116.546	95.7501	1.5976	-0.0097	0	0	0	0	0	0.8346	0.0319	0	0	0	0	0
1.0667	116.527	95.8344	1.7835	-0.0139	0	0	0	0	0	0.8369	0.032	0	0	0	0	0
1.0709	116.53	95.7919	1.7538	-0.0129	0	0	0	0	0	0.8391	0.0321	0	0	0	0	0
1.075	116.589	95.8337	1.5439	-0.0123	0	0	0	0	0	0.8414	0.0323	0	0	0	0	0
1.0792	116.672	95.8842	1.7522	-0.0102	0	0	0	0	0	0.8436	0.0324	0	0	0	0	0
1.0834	116.661	95.8947	1.6125	-0.0108	0	0	0	0	0	0.8459	0.0325	0	0	0	0	0
1.0875	116.584	95.8396	1.698	-0.0145	0	0	0	0	0	0.8482	0.0327	0	0	0	0	0
1.0917	116.665	95.8977	1.6183	-0.0118	0	0	0	0	0	0.8505	0.0328	0	0	0	0	0
1.0958	116.661	95.8635	1.6188	-0.0129	0	0	0	0	0	0.8527	0.0329	0	0	0	0	0
1.1	116.619	95.7887	1.6364	-0.0113	0	0	0	0	0	0.855	0.0331	0	0	0	0	0
1.1042	116.778	95.9792	1.5019	-0.0113	0	0	0	0	0	0.8573	0.0332	0	0	0	0	0
1.1084	116.755	95.9004	1.5126	-0.0118	0	0	0	0	0	0.8596	0.0334	0	0	0	0	0
1.1125	116.746	95.8919	1.5152	-0.0123	0	0	0	0	0	0.8619	0.0335	0	0	0	0	0
1.1167	116.82	95.9609	1.5237	-0.0118	0	0	0	0	0	0.8642	0.0336	0	0	0	0	0
1.1209	116.821	95.9867	1.4828	-0.0102	0	0	0	0	0	0.8666	0.0338	0	0	0	0	0
1.125	116.858	95.9362	1.614	-0.0129	0	0	0	0	0	0.8689	0.0339	0	0	0	0	0
1.1292	116.847	95.943	1.5359	-0.0097	0	0	0	0	0	0.8712	0.034	0	0	0	0	0
1.1334	116.827	95.9284	1.5099	-0.0102	0	0	0	0	0	0.8736	0.0342	0	0	0	0	0
1.1375	116.839	95.9506	1.4328	-0.0108	0	0	0	0	0	0.8759	0.0343	0	0	0	0	0
1.1417	116.853	95.9782	1.3999	-0.0113	0	0	0	0	0	0.8783	0.0345	0	0	0	0	0
1.1459	116.885	96.0135	1.3691	-0.0113	0	0	0	0	0	0.8806	0.0346	0	0	0	0	0
1.15	116.894	95.9112	1.385	-0.0102	0	0	0	0	0	0.883	0.0347	0	0	0	0	0
1.1542	116.999	95.9925	1.5248	-0.0113	0	0	0	0	0	0.8853	0.0349	0	0	0	0	0
1.1583	116.927	95.915	1.554	-0.0108	0	0	0	0	0	0.8877	0.035	0	0	0	0	0
1.1625	116.998	96.0201	1.5312	-0.0129	0	0	0	0	0	0.8901	0.0351	0	0	0	0	0
1.1667	116.931	96.0227	1.3266	-0.0118	0	0	0	0	0	0.8925	0.0353	0	0	0	0	0
1.1709	117.005	95.9466	1.2936	-0.0113	0	0	0	0	0	0.8948	0.0354	0	0	0	0	0
1.175	117.025	96.0289	1.5301	-0.0118	0	0	0	0	0	0.8972	0.0356	0	0	0	0	0
1.1792	117.002	95.9953	1.2846	-0.0102	0	0	0	0	0	0.8996	0.0357	0	0	0	0	0
1.1834	117.062	95.9754	1.444	-0.0108	0	0	0	0	0	0.902	0.0358	0	0	0	0	0
1.1875	117.04	96.0401	1.2633	-0.0123	0	0	0	0	0	0.9044	0.036	0	0	0	0	0
1.1917	117.135	96.1347	1.2703	-0.0145	0	0	0	0	0	0.9068	0.0361	0	0	0	0	0
1.1959	117.159	96.0691	1.2309	-0.0102	0	0	0	0	0	0.9093	0.0363	0	0	0	0	0
1.2	117.151	95.9649	1.2676	-0.0118	0	0	0	0	0	0.9117	0.0364	0	0	0	0	0
1.2042	117.218	96.0769	1.4493	-0.0113	0	0	0	0	0	0.9142	0.0365	0	0	0	0	0
1.2084	117.196	95.9975	1.4499	-0.0102	0	0	0	0	0	0.9166	0.0367	0	0	0	0	0
1.2125	117.28	96.0739	1.4313	-0.0113	0	0	0	0	0	0.9191	0.0368	0	0	0	0	0
1.2167	117.204	96.0466	1.2304	-0.0123	0	0	0	0	0	0.9216	0.037	0	0	0	0	0
1.2208	117.241	96.0065	1.2001	-0.0118	0	0	0	0	0	0.924	0.0371	0	0	0	0	0
1.225	117.284	96.0423	1.1884	-0.0123	0	0	0	0	0	0.9265	0.0372	0	0	0	0	0
1.2292	117.224	95.9586	1.1714	-0.0102	0	0	0	0	0	0.929	0.0374	0	0	0	0	0
1.2334	117.213	95.9729	1.4217	-0.0123	0	0	0	0	0	0.9314	0.0375	0	0	0	0	0
1.2375	117.329	96.0455	1.1534	-0.0123	0	0	0	0	0	0.9339	0.0377	0	0	0	0	0
1.2417	117.316	95.9948	1.1263	-0.0097	0	0	0	0	0	0.9364	0.0378	0	0	0	0	0
1.2459	117.306	96.065	1.164	-0.0123	0	0	0	0	0	0.9389	0.0379	0	0	0	0	0
1.25	117.323	96.013	1.1401	-0.0123	0	0	0	0	0	0.9414	0.0381	0	0	0	0	0
1.2542	117.263	95.9847	1.3441	-0.0118	0	0	0	0	0	0.9439	0.0382	0	0	0	0	0
1.2584	117.38	96.0128	1.1066	-0.0113	0	0	0	0	0	0.9463	0.0384	0	0	0	0	0
1.2625	117.373	95.9883	1.3404	-0.0108	0	0	0	0	0	0.9489	0.0385	0	0	0	0	0
1.2667	117.379	96.0785	1.1151	-0.0118	0	0	0	0	0	0.9514	0.0386	0	0	0	0	0
1.2709	117.406	95.9568	1.1321	-0.0118	0	0	0	0	0	0.9539	0.0388	0	0	0	0	0
1.275	117.371	95.9991	1.1045	-0.0129	0	0	0	0	0	0.9564	0.0389	0	0	0	0	0
1.2792	117.479	96.0757	1.0673	-0.0087	0	0	0	0	0	0.9589	0.039	0	0	0	0	0
1.2833	117.461	95.9711	1.351	-0.0097	0	0	0	0	0	0.9615	0.0392	0	0	0	0	0
1.2875	117.481	95.9881	1.096	-0.0129	0	0	0	0	0	0.964	0.0393	0	0	0	0	0
1.2917	117.49	96.0197	1.0083	-0.0129	0	0	0	0	0	0.9666	0.0395	0	0	0	0	0
1.2959	117.476	96.0134	1.0269	-0.0118	0	0	0	0	0	0.9691	0.0396	0	0	0	0	0
1.3	117.563	96.0055	1.0811	-0.0118	0	0	0	0	0	0.9717	0.0397	0	0	0	0	0
1.3042	117.489	95.966	1.2246	-0.0129	0	0	0	0	0	0.9743	0.0399	0	0	0	0	0
1.3084	117.6	96.0091	1.2389	-0.0108	0	0	0	0	0	0.9768	0.04	0	0	0	0	0
1.3125	117.573	96.0076	1.2623	-0.0113	0	0	0	0	0	0.9794	0.0402	0	0	0	0	0
1.3167	117.59	95.9756	1.0226	-0.0123	0	0	0	0	0	0.982	0.0403	0	0	0	0	0
1.3209	117.603	95.9836	1.0359	-0.0113	0	0	0	0	0	0.9846	0.0404	0	0	0	0	0
1.325	117.581	96.0043	1.0471	-0.0118	0	0	0	0	0	0.9872	0.0406	0	0	0	0	0
1.3292	117.528	95.8638	1.0072	-0.0108	0	0	0	0	0	0.9897	0.0407	0	0	0	0	0
1.3334	117.685	95.9549	1.2474	-0.0118	0	0	0	0	0	0.9923	0.0409	0	0	0	0	0
1.3375	117.624	95.9718	0.9897	-0.0102	0	0	0	0	0	0.9949	0.041	0	0	0	0	0
1.3417	117.653	95.99	1.0444	-0.0118	0	0	0	0	0	0.9976	0.0411	0	0	0	0	0
1.3458	117.748	96.0134	0.9998	-0.015	0	0	0	0	0	1.0002	0.0413	0	0	0	0	0
1.35	117.792	95.948	0.9849	-0.0113	0	0	0	0	0	1.0028	0.0414	0	0	0	0	0
1.3542	117.728	95.9619	1.1895	-0.0123	0	0	0	0	0	1.0055	0.0415	0	0	0	0	0
1.3584	117.71	95.9296	0.9456	-0.0123	0	0	0	0	0	1.0081	0.0417	0	0	0	0	0
1.3625	117.899	95.9207	1.1937	-0.0139	0	0	0	0	0	1.0108	0.0418	0	0	0	0	0
1.3667	117.793	95.9864	0.9647	-0.0118	0	0	0	0	0	1.0134	0.042	0	0	0	0	0
1.3709	117.847	95.9313	0.9801	-0.0118	0	0	0	0	0	1.0161	0.0421	0	0	0	0	0
1.375	117.788	95.9462	0.9727	-0.0113	0	0	0	0	0	1.0188	0.0422	0	0	0	0	0
1.3792	117.846	95.9178	0.9328	-0.0113	0	0	0	0	0	1.0215	0.0424	0	0	0	0	0
1.3834	117.876	95.8784	1.156	-0.0108	0	0	0	0	0	1.0241	0.0425	0	0	0	0	0
1.3875	117.897	96.0426	0.9482	-0.0134	0	0	0	0	0	1.0268	0.0426	0	0	0	0	0
1.3917	117.927	95.9755	0.918	-0.0102	0	0	0	0	0	1.0295	0.0428	0	0	0	0	0
1.3959	117.909	95.9662	0.9073	-0.0118	0	0	0	0	0	1.0322	0.0429	0	0	0	0	0
1.4	117.926	95.8916	0.9334	-0.0113	0	0	0	0	0	1.0349	0.0431	0	0	0	0	0
1.4042	117.978	95.9374	1.1353	-0.0108	0	0	0	0	0	1.0377	0.0432	0	0	0	0	0
1.4083	117.997	95.8622	0.9105	-0.0092	0	0	0	0	0	1.0404	0.0433	0	0	0	0	0
1.4125	118.001	95.9374	1.1225	-0.0108	0	0	0	0	0	1.0431	0.0435	0	0	0	0	0
1.4167	118.04	95.973	0.8701	-0.0118	0	0	0	0	0	1.0459	0.0436	0	0	0	0	0
1.4209	118.093	95.8752	0.8909	-0.0092	0	0	0	0	0	1.0486	0.0437	0	0	0	0	0
1.425	118.038	95.9125	1.1013	-0.0102	0	0	0	0	0	1.0514	0.0439	0	0	0	0	0
1.4292	118.104	95.8683	0.8739	-0.0113	0	0	0	0	0	1.0541	0.044	0	0	0	0	0
1.4334	118.199	95.8527	1.0896	-0.0097	0	0	0	0	0	1.0569	0.0442	0	0	0	0	0
1.4375	118.133	95.9241	0.8792	-0.0113	0	0	0	0	0	1.0597	0.0443	0	0	0	0	0
1.4417	118.199	95.9717	0.8861	-0.0097	0	0	0	0	0	1.0625	0.0444	0	0	0	0	0
1.4459	118.18	95.9303	0.8553	-0.0113	0	0	0	0	0	1.0653	0.0446	0	0	0	0	0
1.45	118.281	95.8728	0.8739	-0.0123	0	0	0	0	0	1.0681	0.0447	0	0	0	0	0
1.4542	118.201	95.8879	1.114	-0.0108	0	0	0	0	0	1.071	0.0448	0	0	0	0	0
1.4584	118.274	95.8501	1.0901	-0.0108	0	0	0	0	0	1.0738	0.045	0	0	0	0	0
1.4625	118.286	95.8657	1.0689	-0.0102	0	0	0	0	0	1.0766	0.0451	0	0	0	0	0
1.4667	118.28	95.8996	0.8335	-0.0108	0	0	0	0	0	1.0795	0.0453	0	0	0	0	0
1.4708	118.344	95.8596	0.8441	-0.0097	0	0	0	0	0	1.0823	0.0454	0	0	0	0	0
1.475	118.368	95.8288	1.0221	-0.0102	0	0	0	0	0	1.0852	0.0455	0	0	0	0	0
1.4792	118.396	95.8894	0.808	-0.0092	0	0	0	0	0	1.0881	0.0457	0	0	0	0	0
1.4834	118.443	95.8641	1.029	-0.0102	0	0	0	0	0	1.091	0.0458	0	0	0	0	0
1.4875	118.446	95.9218	0.8298	-0.0113	0	0	0	0	0	1.0939	0.0459	0	0	0	0	0
1.4917	118.433	95.8603	0.8096	-0.0118	0	0	0	0	0	1.0968	0.0461	0	0	0	0	0
1.4959	118.465	95.8856	0.8085	-0.0113	0	0	0	0	0	1.0997	0.0462	0	0	0	0	0
1.5	118.523	95.8502	0.8197	-0.0097	0	0	0	0	0	1.1026	0.0463	0	0	0	0	0
1.5042	118.52	95.8391	1.0327	-0.0113	0	0	0	0	0	1.1055	0.0465	0	0	0	0	0
1.5084	118.57	95.8286	0.8223	-0.0108	0	0	0	0	0	1.1085	0.0466	0	0	0	0	0
1.5125	118.6	95.8485	1.0072	-0.0108	0	0	0	0	0	1.1114	0.0468	0	0	0	0	0
1.5167	118.555	95.7974	0.8244	-0.0123	0	0	0	0	0	1.1144	0.0469	0	0	0	0	0
1.5209	118.593	95.7894	0.7979	-0.0097	0	0	0	0	0	1.1174	0.047	0	0	0	0	0
1.525	118.647	95.899	0.7926	-0.0108	0	0	0	0	0	1.1203	0.0472	0	0	0	0	0
1.5292	118.651	95.7983	0.8021	-0.0108	0	0	0	0	0	1.1233	0.0473	0	0	0	0	0
1.5333	118.638	95.7706	0.9589	-0.0108	0	0	0	0	0	1.1263	0.0474	0	0	0	0	0
1.5375	118.697	95.7951	0.7979	-0.0108	0	0	0	0	0	1.1293	0.0476	0	0	0	0	0
1.5417	118.75	95.8612	0.817	-0.0123	0	0	0	0	0	1.1323	0.0477	0	0	0	0	0
1.5459	118.775	95.8597	0.7825	-0.0092	0	0	0	0	0	1.1353	0.0478	0	0	0	0	0
1.55	118.826	95.7899	0.8101	-0.0108	0	0	0	0	0	1.1384	0.048	0	0	0	0	0
1.5542	118.808	95.8462	0.953	-0.0113	0	0	0	0	0	1.1414	0.0481	0	0	0	0	0
1.5584	118.849	95.8002	0.8478	-0.0102	0	0	0	0	0	1.1445	0.0482	0	0	0	0	0
1.5625	118.861	95.8085	0.9089	-0.0102	0	0	0	0	0	1.1476	0.0484	0	0	0	0	0
1.5667	118.911	95.868	0.8483	-0.0118	0	0	0	0	0	1.1507	0.0485	0	0	0	0	0
1.5709	118.894	95.7674	0.8112	-0.0134	0	0	0	0	0	1.1537	0.0487	0	0	0	0	0
1.575	118.926	95.7957	0.8388	-0.0129	0	0	0	0	0	1.1568	0.0488	0	0	0	0	0
1.5792	118.989	95.7567	0.8462	-0.0108	0	0	0	0	0	1.16	0.0489	0	0	0	0	0
1.5834	118.937	95.7367	0.86	-0.0118	0	0	0	0	0	1.1631	0.0491	0	0	0	0	0
1.5875	118.97	95.7169	0.86	-0.0092	0	0	0	0	0	1.1662	0.0492	0	0	0	0	0
1.5917	118.96	95.806	0.7384	-0.0108	0	0	0	0	0	1.1693	0.0493	0	0	0	0	0
1.5958	118.986	95.7915	0.8398	-0.0139	0	0	0	0	0	1.1724	0.0495	0	0	0	0	0
1.6	119.078	95.7774	0.8632	-0.0118	0	0	0	0	0	1.1756	0.0496	0	0	0	0	0
1.6042	119.064	95.777	0.7931	-0.0087	0	0	0	0	0	1.1787	0.0497	0	0	0	0	0
1.6084	119.138	95.7396	0.8845	-0.0129	0	0	0	0	0	1.1819	0.0499	0	0	0	0	0
1.6125	119.119	95.73	0.774	-0.0097	0	0	0	0	0	1.1851	0.05	0	0	0	0	0
1.6167	119.197	95.78	0.9041	-0.0139	0	0	0	0	0	1.1883	0.0501	0	0	0	0	0
1.6209	119.129	95.6507	0.9291	-0.0097	0	0	0	0	0	1.1915	0.0503	0	0	0	0	0
1.625	119.245	95.7605	0.902	-0.0113	0	0	0	0	0	1.1947	0.0504	0	0	0	0	0
1.6292	119.208	95.6959	0.9429	-0.0108	0	0	0	0	0	1.1979	0.0505	0	0	0	0	0
1.6334	119.244	95.7361	0.741	-0.0118	0	0	0	0	0	1.2011	0.0507	0	0	0	0	0
1.6375	119.266	95.6993	0.8569	-0.0102	0	0	0	0	0	1.2044	0.0508	0	0	0	0	0
1.6417	119.294	95.7533	0.7235	-0.0118	0	0	0	0	0	1.2076	0.0509	0	0	0	0	0
1.6459	119.376	95.7493	0.8802	-0.0123	0	0	0	0	0	1.2109	0.0511	0	0	0	0	0
1.65	119.379	95.6667	0.8669	-0.0118	0	0	0	0	0	1.2142	0.0512	0	0	0	0	0
1.6542	119.345	95.6144	0.7203	-0.0108	0	0	0	0	0	1.2175	0.0513	0	0	0	0	0
1.6583	119.475	95.6793	0.8909	-0.0123	0	0	0	0	0	1.2208	0.0515	0	0	0	0	0
1.6625	119.551	95.7188	0.6804	-0.0129	0	0	0	0	0	1.2242	0.0516	0	0	0	0	0
1.6667	119.561	95.6318	0.8356	-0.0113	0	0	0	0	0	1.2275	0.0517	0	0	0	0	0
1.6709	119.704	95.595	0.8845	-0.0118	0	0	0	0	0	1.231	0.0519	0	0	0	0	0
1.675	120	95.6445	0.9095	-0.0113	0	0	0	0	0	1.2345	0.052	0	0	0	0	0
1.6792	120.549	95.6568	0.9536	-0.0097	0	0	0	0	0	1.2382	0.0521	0	0	0	0	0
1.6834	120.798	95.6361	0.8616	-0.0113	0	0	0	0	0	1.2421	0.0523	0	0	0	0	0
1.6875	121.206	95.6226	1.156	-0.0123	0	0	0	0	0	1.2462	0.0524	0	0	0	0	0
1.6917	121.524	95.6091	1.1735	-0.0134	0	0	0	0	0	1.2505	0.0525	0	0	0	0	0
1.6959	121.952	95.577	1.7033	-0.0129	0	0	0	0	0	1.2551	0.0527	0	0	0	0	0
1.7	122.227	95.5656	2.0067	-0.0118	0	0	0	0	0	1.2598	0.0528	0	0	0	0	0
1.7042	122.449	95.5576	2.2368	-0.0108	0	0	0	0	0	1.2647	0.0529	0	0	0	0	0
1.7084	122.717	95.54	2.9265	-0.0118	0	0	0	0	0	1.2698	0.053	0	0	0	0	0
1.7125	123.162	95.5766	3.1933	-0.0113	0	0	0	0	0	1.2752	0.0532	0	0	0	0	0
1.7167	123.516	95.5303	3.7496	-0.0113	0	0	0	0	0	1.2808	0.0533	0	0	0	0	0
1.7208	123.857	95.5459	4.1253	-0.0118	0	0	0	0	0	1.2867	0.0534	0	0	0	0	0
1.725	124.13	95.5064	4.4207	-0.0129	0	0	0	0	0	1.2929	0.0536	0	0	0	0	0
1.7292	124.746	95.5428	4.9011	-0.0092	0	0	0	0	0	1.2994	0.0537	0	0	0	0	0
1.7334	124.941	95.5155	4.9691	-0.0113	0	0	0	0	0	1.3063	0.0538	0	0	0	0	0
1.7375	125.125	95.5763	5.3772	-0.0118	0	0	0	0	0	1.3134	0.054	0	0	0	0	0
1.7417	125.487	95.519	5.4648	-0.0129	0	0	0	0	0	1.3208	0.0541	0	0	0	0	0
1.7459	125.909	95.5151	6.1816	-0.0113	0	0	0	0	0	1.3285	0.0542	0	0	0	0	0
1.75	126.073	95.5115	6.4324	-0.0118	0	0	0	0	0	1.3366	0.0544	0	0	0	0	0
1.7542	126.31	95.6036	6.4399	-0.0113	0	0	0	0	0	1.3449	0.0545	0	0	0	0	0
1.7584	126.549	95.5272	6.9202	-0.0113	0	0	0	0	0	1.3534	0.0546	0	0	0	0	0
1.7625	126.819	95.5002	7.0839	-0.0102	0	0	0	0	0	1.3623	0.0547	0	0	0	0	0
1.7667	127.045	95.493	7.484	-0.0123	0	0	0	0	0	1.3715	0.0549	0	0	0	0	0
1.7709	127.241	95.5056	7.7056	-0.0129	0	0	0	0	0	1.3809	0.055	0	0	0	0	0
1.775	127.587	95.6015	7.9957	-0.0118	0	0	0	0	0	1.3907	0.0551	0	0	0	0	0
1.7792	127.86	95.5205	8.5366	-0.0087	0	0	0	0	0	1.4009	0.0553	0	0	0	0	0
1.7833	128.066	95.5666	8.3964	-0.0129	0	0	0	0	0	1.4114	0.0554	0	0	0	0	0
1.7875	128.224	95.6096	8.8746	-0.0118	0	0	0	0	0	1.4223	0.0555	0	0	0	0	0
1.7917	128.369	95.6368	8.9984	-0.0118	0	0	0	0	0	1.4333	0.0557	0	0	0	0	0
1.7959	128.65	95.6543	9.509	-0.0123	0	0	0	0	0	1.4446	0.0558	0	0	0	0	0
1.8	128.76	95.6601	9.7758	-0.0118	0	0	0	0	0	1.4563	0.0559	0	0	0	0	0
1.8042	128.814	95.6867	9.7349	-0.0113	0	0	0	0	0	1.4681	0.0561	0	0	0	0	0
1.8084	128.988	95.6661	10.1499	-0.0123	0	0	0	0	0	1.48	0.0562	0	0	0	0	0
1.8125	129.158	95.7359	10.4411	-0.0113	0	0	0	0	0	1.4923	0.0563	0	0	0	0	0
1.8167	129.349	95.6578	10.8003	-0.0113	0	0	0	0	0	1.5049	0.0565	0	0	0	0	0
1.8209	129.62	95.7066	10.9193	-0.0102	0	0	0	0	0	1.5178	0.0566	0	0	0	0	0
1.825	129.802	95.7405	11.2338	-0.0108	0	0	0	0	0	1.5312	0.0567	0	0	0	0	0
1.8292	130.006	95.73	11.5814	-0.0108	0	0	0	0	0	1.5449	0.0569	0	0	0	0	0
1.8334	130.056	95.8277	11.5771	-0.0102	0	0	0	0	0	1.5588	0.057	0	0	0	0	0
1.8375	130.362	95.7964	12.0165	-0.0097	0	0	0	0	0	1.5731	0.0571	0	0	0	0	0
1.8417	130.532	95.8562	12.1494	-0.0123	0	0	0	0	0	1.5879	0.0573	0	0	0	0	0
1.8458	130.919	95.8368	12.609	-0.0129	0	0	0	0	0	1.6032	0.0574	0	0	0	0	0
1.85	131.105	95.9069	12.787	-0.0087	0	0	0	0	0	1.6191	0.0575	0	0	0	0	0
1.8542	131.174	95.9459	12.7764	-0.0118	0	0	0	0	0	1.6353	0.0577	0	0	0	0	0
1.8584	131.466	95.9986	13.1563	-0.0113	0	0	0	0	0	1.652	0.0578	0	0	0	0	0
1.8625	131.595	96.1016	13.2413	-0.0102	0	0	0	0	0	1.669	0.058	0	0	0	0	0
1.8667	131.616	96.1037	13.6446	-0.0118	0	0	0	0	0	1.6863	0.0581	0	0	0	0	0
1.8709	131.683	96.2137	13.8025	-0.0087	0	0	0	0	0	1.7037	0.0582	0	0	0	0	0
1.875	131.833	96.2917	13.9571	-0.0097	0	0	0	0	0	1.7213	0.0584	0	0	0	0	0
1.8792	131.921	96.5407	14.1234	-0.0108	0	0	0	0	0	1.7392	0.0585	0	0	0	0	0
1.8834	132.071	96.5582	14.0745	-0.0118	0	0	0	0	0	1.7574	0.0587	0	0	0	0	0
1.8875	132.223	96.6718	14.4156	-0.0118	0	0	0	0	0	1.776	0.0588	0	0	0	0	0
1.8917	132.353	96.8904	14.6213	-0.0123	0	0	0	0	0	1.7949	0.059	0	0	0	0	0
1.8959	132.399	97.0639	14.7616	-0.0108	0	0	0	0	0	1.8142	0.0591	0	0	0	0	0
1.9	132.266	97.1	14.7095	-0.0113	0	0	0	0	0	1.8332	0.0593	0	0	0	0	0
1.9042	132.32	97.1013	14.582	-0.0097	0	0	0	0	0	1.8522	0.0595	0	0	0	0	0
1.9084	132.184	96.9567	14.3599	-0.0102	0	0	0	0	0	1.871	0.0596	0	0	0	0	0
1.9125	132.082	96.8025	14.0788	-0.0113	0	0	0	0	0	1.8896	0.0598	0	0	0	0	0
1.9167	131.959	96.6051	14.0878	-0.0123	0	0	0	0	0	1.9079	0.0599	0	0	0	0	0
1.9209	131.902	96.631	13.863	-0.0102	0	0	0	0	0	1.9259	0.0601	0	0	0	0	0
1.925	131.827	96.4242	13.5113	-0.0092	0	0	0	0	0	1.9438	0.0602	0	0	0	0	0
1.9292	131.726	96.3272	13.3056	-0.0097	0	0	0	0	0	1.9615	0.0604	0	0	0	0	0
1.9334	131.587	96.33	12.9284	-0.0113	0	0	0	0	0	1.9789	0.0605	0	0	0	0	0
1.9376	131.545	96.3037	12.8508	-0.0102	0	0	0	0	0	1.9961	0.0607	0	0	0	0	0
1.9417	131.359	96.1726	12.5235	-0.0123	0	0	0	0	0	2.013	0.0608	0	0	0	0	0
1.9459	131.207	96.1849	12.2514	-0.0129	0	0	0	0	0	2.0295	0.061	0	0	0	0	0
1.9501	131.113	96.2874	12.1	-0.0118	0	0	0	0	0	2.0457	0.0611	0	0	0	0	0
1.9542	131.043	96.3057	11.9156	-0.0139	0	0	0	0	0	2.0618	0.0612	0	0	0	0	0
1.9584	130.991	96.4399	11.7216	-0.0113	0	0	0	0	0	2.0778	0.0614	0	0	0	0	0
1.9626	130.817	96.4902	11.4868	-0.0123	0	0	0	0	0	2.0935	0.0615	0	0	0	0	0
1.9667	130.749	96.5812	11.5197	-0.0102	0	0	0	0	0	2.1089	0.0617	0	0	0	0	0
1.9709	130.617	96.6668	11.3805	-0.0108	0	0	0	0	0	2.1241	0.0618	0	0	0	0	0
1.975	130.495	96.718	11.0999	-0.0092	0	0	0	0	0	2.1391	0.062	0	0	0	0	0
1.9792	130.315	96.9162	10.9862	-0.0134	0	0	0	0	0	2.1538	0.0621	0	0	0	0	0
1.9834	130.251	97.0164	10.8683	-0.0113	0	0	0	0	0	2.1682	0.0623	0	0	0	0	0
1.9875	130.102	97.0586	10.822	-0.0129	0	0	0	0	0	2.1825	0.0625	0	0	0	0	0
1.9917	129.887	97.2688	10.6547	-0.0113	0	0	0	0	0	2.1963	0.0626	0	0	0	0	0
1.9959	129.72	97.3554	10.5904	-0.0113	0	0	0	0	0	2.2099	0.0628	0	0	0	0	0
2	129.622	97.5127	10.398	-0.0108	0	0	0	0	0	2.2231	0.063	0	0	0	0	0
2.0042	129.457	97.5896	10.1918	-0.0118	0	0	0	0	0	2.2362	0.0631	0	0	0	0	0
2.0084	129.278	97.6844	10.1456	-0.0097	0	0	0	0	0	2.2489	0.0633	0	0	0	0	0
2.0126	129.157	97.7863	9.9022	-0.0108	0	0	0	0	0	2.2614	0.0635	0	0	0	0	0
2.0167	129.02	97.9234	9.9857	-0.0102	0	0	0	0	0	2.2737	0.0637	0	0	0	0	0
2.0209	128.9	98.0201	9.8587	-0.0092	0	0	0	0	0	2.2858	0.0638	0	0	0	0	0
2.025	128.667	98.1052	9.6228	-0.0108	0	0	0	0	0	2.2976	0.064	0	0	0	0	0
2.0292	128.466	98.2277	9.5781	-0.0123	0	0	0	0	0	2.309	0.0642	0	0	0	0	0
2.0334	128.369	98.4234	9.4469	-0.0118	0	0	0	0	0	2.3202	0.0644	0	0	0	0	0
2.0375	128.145	98.3426	9.4984	-0.0113	0	0	0	0	0	2.3312	0.0646	0	0	0	0	0
2.0417	127.961	98.4904	9.3826	-0.0129	0	0	0	0	0	2.3419	0.0648	0	0	0	0	0
2.0459	127.805	98.5683	9.1732	-0.0118	0	0	0	0	0	2.3523	0.065	0	0	0	0	0
2.0501	127.739	98.6475	9.0521	-0.0113	0	0	0	0	0	2.3626	0.0652	0	0	0	0	0
2.0542	127.553	98.7082	8.9134	-0.0113	0	0	0	0	0	2.3727	0.0654	0	0	0	0	0
2.0584	127.397	98.7901	8.8502	-0.0118	0	0	0	0	0	2.3825	0.0656	0	0	0	0	0
2.0625	127.231	98.8779	8.7396	-0.0102	0	0	0	0	0	2.3922	0.0658	0	0	0	0	0
2.0667	127.211	98.8816	8.6976	-0.0102	0	0	0	0	0	2.4017	0.066	0	0	0	0	0
2.0709	127.043	98.9234	8.6041	-0.0102	0	0	0	0	0	2.4111	0.0662	0	0	0	0	0
2.0751	126.89	98.9749	8.6344	-0.0108	0	0	0	0	0	2.4203	0.0664	0	0	0	0	0
2.0792	126.727	99.0214	8.4442	-0.0113	0	0	0	0	0	2.4294	0.0666	0	0	0	0	0
2.0834	126.629	99.1511	8.2178	-0.0123	0	0	0	0	0	2.4382	0.0668	0	0	0	0	0
2.0875	126.514	99.1492	8.3268	-0.0087	0	0	0	0	0	2.4469	0.067	0	0	0	0	0
2.0917	126.23	99.1717	8.22	-0.0129	0	0	0	0	0	2.4554	0.0672	0	0	0	0	0
2.0959	126.093	99.1498	8.1525	-0.0108	0	0	0	0	0	2.4637	0.0675	0	0	0	0	0
2.1	126.079	99.2474	8.0627	-0.0113	0	0	0	0	0	2.4719	0.0677	0	0	0	0	0
2.1042	125.969	99.3092	7.9362	-0.0118	0	0	0	0	0	2.48	0.0679	0	0	0	0	0
2.1084	125.868	99.2865	7.8161	-0.0092	0	0	0	0	0	2.488	0.0681	0	0	0	0	0
2.1126	125.736	99.4161	7.7332	-0.0123	0	0	0	0	0	2.4958	0.0683	0	0	0	0	0
2.1167	125.662	99.3304	7.6987	-0.0118	0	0	0	0	0	2.5036	0.0685	0	0	0	0	0
2.1209	125.545	99.3775	7.6328	-0.0102	0	0	0	0	0	2.5113	0.0688	0	0	0	0	0
2.125	125.447	99.4071	7.679	-0.0123	0	0	0	0	0	2.5188	0.069	0	0	0	0	0
2.1292	125.266	99.4496	7.4484	-0.0108	0	0	0	0	0	2.5262	0.0692	0	0	0	0	0
2.1334	125.231	99.4038	7.4325	-0.0108	0	0	0	0	0	2.5335	0.0694	0	0	0	0	0
2.1375	125.011	99.4161	7.3103	-0.0118	0	0	0	0	0	2.5407	0.0696	0	0	0	0	0
2.1417	124.916	99.3963	7.272	-0.0139	0	0	0	0	0	2.5477	0.0699	0	0	0	0	0
2.1459	124.839	99.4322	7.1774	-0.0123	0	0	0	0	0	2.5546	0.0701	0	0	0	0	0
2.15	124.799	99.5375	7.1211	-0.0123	0	0	0	0	0	2.5615	0.0703	0	0	0	0	0
2.1542	124.703	99.5102	7.0446	-0.0139	0	0	0	0	0	2.5684	0.0705	0	0	0	0	0
2.1584	124.654	99.5549	6.9712	-0.0129	0	0	0	0	0	2.5751	0.0708	0	0	0	0	0
2.1625	124.536	99.5252	6.9872	-0.0113	0	0	0	0	0	2.5818	0.071	0	0	0	0	0
2.1667	124.502	99.5037	6.8618	-0.0129	0	0	0	0	0	2.5884	0.0712	0	0	0	0	0
2.1709	124.501	99.5725	6.8209	-0.0118	0	0	0	0	0	2.595	0.0714	0	0	0	0	0
2.175	124.416	99.5062	6.8283	-0.0102	0	0	0	0	0	2.6016	0.0717	0	0	0	0	0
2.1792	124.306	99.4863	6.6556	-0.0129	0	0	0	0	0	2.608	0.0719	0	0	0	0	0
2.1834	124.278	99.4951	6.5988	-0.0113	0	0	0	0	0	2.6144	0.0721	0	0	0	0	0
2.1875	124.244	99.4972	6.5701	-0.0102	0	0	0	0	0	2.6208	0.0723	0	0	0	0	0
2.1917	124.183	99.5077	6.417	-0.0118	0	0	0	0	0	2.6272	0.0725	0	0	0	0	0
2.1959	124.086	99.4818	6.3921	-0.0108	0	0	0	0	0	2.6334	0.0728	0	0	0	0	0
2.2	124.035	99.5102	6.3857	-0.0097	0	0	0	0	0	2.6397	0.073	0	0	0	0	0
2.2042	123.987	99.5372	6.2927	-0.0108	0	0	0	0	0	2.6458	0.0732	0	0	0	0	0
2.2084	123.912	99.4986	6.1811	-0.0129	0	0	0	0	0	2.652	0.0734	0	0	0	0	0
2.2125	123.927	99.5417	6.1344	-0.0113	0	0	0	0	0	2.658	0.0737	0	0	0	0	0
2.2167	123.859	99.4537	6.1848	-0.0113	0	0	0	0	0	2.6641	0.0739	0	0	0	0	0
2.2209	123.723	99.5358	6.0663	-0.0113	0	0	0	0	0	2.6701	0.0741	0	0	0	0	0
2.225	123.691	99.4458	6.1816	-0.0108	0	0	0	0	0	2.676	0.0743	0	0	0	0	0
2.2292	123.563	99.5189	5.8798	-0.0118	0	0	0	0	0	2.6819	0.0746	0	0	0	0	0
2.2334	123.523	99.5159	5.9324	-0.0108	0	0	0	0	0	2.6877	0.0748	0	0	0	0	0
2.2375	123.503	99.4499	5.8517	-0.0108	0	0	0	0	0	2.6935	0.075	0	0	0	0	0
2.2417	123.396	99.4476	5.7906	-0.0129	0	0	0	0	0	2.6992	0.0752	0	0	0	0	0
2.2459	123.397	99.4308	5.7013	-0.0113	0	0	0	0	0	2.7049	0.0754	0	0	0	0	0
2.25	123.336	99.4856	5.7427	-0.0123	0	0	0	0	0	2.7105	0.0757	0	0	0	0	0
2.2542	123.28	99.5165	5.6784	-0.0102	0	0	0	0	0	2.7161	0.0759	0	0	0	0	0
2.2584	123.16	99.4367	5.5488	-0.0129	0	0	0	0	0	2.7217	0.0761	0	0	0	0	0
2.2625	123.195	99.5272	5.4521	-0.0118	0	0	0	0	0	2.7272	0.0763	0	0	0	0	0
2.2667	123.097	99.4722	5.4909	-0.0092	0	0	0	0	0	2.7327	0.0766	0	0	0	0	0
2.2709	123.093	99.5345	5.3867	-0.0129	0	0	0	0	0	2.7381	0.0768	0	0	0	0	0
2.275	123.071	99.4711	5.5738	-0.0123	0	0	0	0	0	2.7436	0.077	0	0	0	0	0
2.2792	122.983	99.4726	5.2805	-0.0129	0	0	0	0	0	2.749	0.0772	0	0	0	0	0
2.2834	123.003	99.5136	5.2746	-0.0134	0	0	0	0	0	2.7543	0.0775	0	0	0	0	0
2.2875	122.904	99.4573	5.1811	-0.0118	0	0	0	0	0	2.7597	0.0777	0	0	0	0	0
2.2917	122.886	99.4724	5.2146	-0.0129	0	0	0	0	0	2.765	0.0779	0	0	0	0	0
2.2959	122.878	99.4409	5.1577	-0.0123	0	0	0	0	0	2.7703	0.0781	0	0	0	0	0
2.3	122.773	99.4442	5.0281	-0.0108	0	0	0	0	0	2.7756	0.0783	0	0	0	0	0
2.3042	122.739	99.4576	5.0142	-0.0118	0	0	0	0	0	2.7808	0.0786	0	0	0	0	0
2.3084	122.662	99.413	5.0196	-0.0123	0	0	0	0	0	2.7859	0.0788	0	0	0	0	0
2.3125	122.701	99.5113	5.0079	-0.0118	0	0	0	0	0	2.7911	0.079	0	0	0	0	0
2.3167	122.609	99.3727	5.0424	-0.0113	0	0	0	0	0	2.7962	0.0792	0	0	0	0	0
2.3209	122.606	99.3957	4.9478	-0.0102	0	0	0	0	0	2.8013	0.0794	0	0	0	0	0
2.325	122.582	99.4427	5.0015	-0.0102	0	0	0	0	0	2.8064	0.0797	0	0	0	0	0
2.3292	122.505	99.3959	4.7416	-0.0129	0	0	0	0	0	2.8115	0.0799	0	0	0	0	0
2.3334	122.533	99.4613	4.9096	-0.0102	0	0	0	0	0	2.8165	0.0801	0	0	0	0	0
2.3375	122.53	99.4097	4.7698	-0.0113	0	0	0	0	0	2.8216	0.0803	0	0	0	0	0
2.3417	122.489	99.3961	4.7592	-0.0087	0	0	0	0	0	2.8266	0.0806	0	0	0	0	0
2.3459	122.381	99.3452	4.8028	-0.0108	0	0	0	0	0	2.8316	0.0808	0	0	0	0	0
2.35	122.453	99.4754	4.6386	-0.0108	0	0	0	0	0	2.8366	0.081	0	0	0	0	0
2.3542	122.422	99.5189	4.6848	-0.0118	0	0	0	0	0	2.8416	0.0812	0	0	0	0	0
2.3584	122.362	99.4621	4.604	-0.0129	0	0	0	0	0	2.8465	0.0814	0	0	0	0	0
2.3625	122.347	99.3747	4.6221	-0.0129	0	0	0	0	0	2.8514	0.0817	0	0	0	0	0
2.3667	122.312	99.361	4.5934	-0.0123	0	0	0	0	0	2.8564	0.0819	0	0	0	0	0
2.3709	122.284	99.3481	4.4308	-0.0129	0	0	0	0	0	2.8613	0.0821	0	0	0	0	0
2.375	122.227	99.3629	4.4829	-0.0118	0	0	0	0	0	2.8661	0.0823	0	0	0	0	0
2.3792	122.206	99.4113	4.2974	-0.0129	0	0	0	0	0	2.871	0.0825	0	0	0	0	0
2.3834	122.207	99.3848	4.485	-0.0145	0	0	0	0	0	2.8758	0.0828	0	0	0	0	0
2.3875	122.145	99.3346	4.4026	-0.0129	0	0	0	0	0	2.8806	0.083	0	0	0	0	0
2.3917	122.101	99.2557	4.4154	-0.0102	0	0	0	0	0	2.8854	0.0832	0	0	0	0	0
2.3959	122.061	99.2793	4.4558	-0.0097	0	0	0	0	0	2.8901	0.0834	0	0	0	0	0
2.4	122.052	99.4287	4.1816	-0.0118	0	0	0	0	0	2.8949	0.0836	0	0	0	0	0
2.4042	122.033	99.3733	4.3229	-0.0139	0	0	0	0	0	2.8996	0.0838	0	0	0	0	0
2.4084	122.025	99.3702	4.2974	-0.0123	0	0	0	0	0	2.9043	0.0841	0	0	0	0	0
2.4125	121.999	99.4192	4.2427	-0.0123	0	0	0	0	0	2.909	0.0843	0	0	0	0	0
2.4167	121.998	99.3202	4.2108	-0.0097	0	0	0	0	0	2.9137	0.0845	0	0	0	0	0
2.4209	121.988	99.3898	3.9876	-0.0102	0	0	0	0	0	2.9184	0.0847	0	0	0	0	0
2.425	121.911	99.3556	3.9845	-0.0134	0	0	0	0	0	2.9231	0.0849	0	0	0	0	0
2.4292	121.867	99.3985	3.9148	-0.0102	0	0	0	0	0	2.9277	0.0852	0	0	0	0	0
2.4334	121.889	99.323	4.12	-0.0129	0	0	0	0	0	2.9324	0.0854	0	0	0	0	0
2.4376	121.857	99.2839	4.0668	-0.0102	0	0	0	0	0	2.937	0.0856	0	0	0	0	0
2.4417	121.842	99.3374	3.9903	-0.0123	0	0	0	0	0	2.9416	0.0858	0	0	0	0	0
2.4459	121.797	99.3392	4.0057	-0.0113	0	0	0	0	0	2.9462	0.086	0	0	0	0	0
2.4501	121.799	99.4154	3.7788	-0.0123	0	0	0	0	0	2.9508	0.0863	0	0	0	0	0
2.4542	121.808	99.3493	3.9473	-0.0123	0	0	0	0	0	2.9553	0.0865	0	0	0	0	0
2.4584	121.782	99.4453	3.9085	-0.0139	0	0	0	0	0	2.9599	0.0867	0	0	0	0	0
2.4626	121.716	99.3671	3.8617	-0.0108	0	0	0	0	0	2.9644	0.0869	0	0	0	0	0
2.4667	121.727	99.3292	3.8771	-0.0118	0	0	0	0	0	2.969	0.0871	0	0	0	0	0
2.4709	121.733	99.4626	3.6077	-0.0113	0	0	0	0	0	2.9735	0.0874	0	0	0	0	0
2.4751	121.671	99.3819	3.6061	-0.0108	0	0	0	0	0	2.978	0.0876	0	0	0	0	0
2.4792	121.656	99.4155	3.5126	-0.0108	0	0	0	0	0	2.9825	0.0878	0	0	0	0	0
2.4834	121.664	99.4024	3.7241	-0.0118	0	0	0	0	0	2.987	0.088	0	0	0	0	0
2.4876	121.656	99.4153	3.6529	-0.0108	0	0	0	0	0	2.9915	0.0882	0	0	0	0	0
2.4917	121.601	99.4055	3.6327	-0.0108	0	0	0	0	0	2.996	0.0885	0	0	0	0	0
2.4959	121.679	99.4043	3.6152	-0.0108	0	0	0	0	0	3.0004	0.0887	0	0	0	0	0
2.5001	121.617	99.3514	3.3511	-0.0113	0	0	0	0	0	3.0049	0.0889	0	0	0	0	0
2.5042	121.595	99.4302	3.561	-0.0134	0	0	0	0	0	3.0094	0.0891	0	0	0	0	0
2.5084	121.563	99.3723	3.5748	-0.0113	0	0	0	0	0	3.0138	0.0893	0	0	0	0	0
2.5126	121.557	99.4057	3.5052	-0.0129	0	0	0	0	0	3.0183	0.0896	0	0	0	0	0
2.5168	121.56	99.4347	3.5174	-0.0108	0	0	0	0	0	3.0227	0.0898	0	0	0	0	0
2.5209	121.528	99.4118	3.3022	-0.0118	0	0	0	0	0	3.0271	0.09	0	0	0	0	0
2.5251	121.6	99.4214	3.2894	-0.0108	0	0	0	0	0	3.0315	0.0902	0	0	0	0	0
2.5292	121.529	99.4607	3.2081	-0.0129	0	0	0	0	0	3.036	0.0904	0	0	0	0	0
2.5334	121.492	99.4513	3.3824	-0.0118	0	0	0	0	0	3.0404	0.0907	0	0	0	0	0
2.5376	121.474	99.4565	3.3527	-0.0097	0	0	0	0	0	3.0447	0.0909	0	0	0	0	0
2.5417	121.49	99.4458	3.3234	-0.0123	0	0	0	0	0	3.0491	0.0911	0	0	0	0	0
2.5459	121.483	99.4254	3.2995	-0.0113	0	0	0	0	0	3.0535	0.0913	0	0	0	0	0
2.5501	121.447	99.4979	3.0918	-0.0123	0	0	0	0	0	3.0579	0.0915	0	0	0	0	0
2.5543	121.502	99.5231	3.291	-0.0118	0	0	0	0	0	3.0623	0.0918	0	0	0	0	0
2.5584	121.401	99.4922	3.2443	-0.0113	0	0	0	0	0	3.0666	0.092	0	0	0	0	0
2.5626	121.422	99.4862	3.1672	-0.0108	0	0	0	0	0	3.071	0.0922	0	0	0	0	0
2.5667	121.388	99.4513	3.1252	-0.0102	0	0	0	0	0	3.0753	0.0924	0	0	0	0	0
2.5709	121.385	99.5405	2.9435	-0.0118	0	0	0	0	0	3.0796	0.0927	0	0	0	0	0
2.5751	121.366	99.5007	2.9015	-0.0097	0	0	0	0	0	3.084	0.0929	0	0	0	0	0
2.5793	121.429	99.4885	2.867	-0.0108	0	0	0	0	0	3.0883	0.0931	0	0	0	0	0
2.5834	121.37	99.4296	3.0785	-0.0108	0	0	0	0	0	3.0926	0.0933	0	0	0	0	0
2.5876	121.432	99.4835	3.0296	-0.0108	0	0	0	0	0	3.097	0.0936	0	0	0	0	0
2.5917	121.404	99.4452	3.0062	-0.0102	0	0	0	0	0	3.1013	0.0938	0	0	0	0	0
2.5959	121.383	99.4567	2.9573	-0.0113	0	0	0	0	0	3.1056	0.094	0	0	0	0	0
2.6001	121.36	99.5513	2.7698	-0.0113	0	0	0	0	0	3.11	0.0942	0	0	0	0	0
2.6043	121.425	99.5302	2.9876	-0.0102	0	0	0	0	0	3.1143	0.0944	0	0	0	0	0
2.6084	121.367	99.4804	2.9026	-0.0129	0	0	0	0	0	3.1186	0.0947	0	0	0	0	0
2.6126	121.365	99.5187	2.9276	-0.0118	0	0	0	0	0	3.1229	0.0949	0	0	0	0	0
2.6168	121.381	99.5199	2.8473	-0.0081	0	0	0	0	0	3.1272	0.0951	0	0	0	0	0
2.6209	121.304	99.5189	2.6624	-0.0108	0	0	0	0	0	3.1316	0.0953	0	0	0	0	0
2.6251	121.33	99.5392	2.6635	-0.0113	0	0	0	0	0	3.1358	0.0956	0	0	0	0	0
2.6293	121.323	99.5726	2.6337	-0.0123	0	0	0	0	0	3.1401	0.0958	0	0	0	0	0
2.6334	121.291	99.475	2.842	-0.0129	0	0	0	0	0	3.1444	0.096	0	0	0	0	0
2.6376	121.281	99.4611	2.8229	-0.0102	0	0	0	0	0	3.1487	0.0962	0	0	0	0	0
2.6418	121.231	99.462	2.7751	-0.0108	0	0	0	0	0	3.1529	0.0965	0	0	0	0	0
2.6459	121.257	99.3811	2.7761	-0.0129	0	0	0	0	0	3.1572	0.0967	0	0	0	0	0
2.6501	121.272	99.6151	2.4966	-0.0123	0	0	0	0	0	3.1614	0.0969	0	0	0	0	0
2.6543	121.329	99.5191	2.7278	-0.0102	0	0	0	0	0	3.1657	0.0971	0	0	0	0	0
2.6585	121.294	99.5429	2.6752	-0.0139	0	0	0	0	0	3.17	0.0973	0	0	0	0	0
2.6626	121.23	99.4999	2.6816	-0.0123	0	0	0	0	0	3.1742	0.0976	0	0	0	0	0
2.6668	121.255	99.5273	2.6194	-0.0113	0	0	0	0	0	3.1785	0.0978	0	0	0	0	0
2.6709	121.287	99.5738	2.4446	-0.0134	0	0	0	0	0	3.1827	0.098	0	0	0	0	0
2.6751	121.248	99.5705	2.452	-0.0129	0	0	0	0	0	3.187	0.0982	0	0	0	0	0
2.6793	121.301	99.5959	2.3835	-0.0102	0	0	0	0	0	3.1913	0.0985	0	0	0	0	0
2.6835	121.274	99.6144	2.5992	-0.0113	0	0	0	0	0	3.1955	0.0987	0	0	0	0	0
2.6876	121.269	99.5842	2.5439	-0.0102	0	0	0	0	0	3.1998	0.0989	0	0	0	0	0
2.6918	121.29	99.5369	2.5333	-0.0102	0	0	0	0	0	3.2041	0.0992	0	0	0	0	0
2.696	121.238	99.5131	2.4807	-0.0092	0	0	0	0	0	3.2083	0.0994	0	0	0	0	0
2.7001	121.287	99.6767	2.2868	-0.0118	0	0	0	0	0	3.2126	0.0996	0	0	0	0	0
2.7043	121.273	99.5647	2.4966	-0.0108	0	0	0	0	0	3.2168	0.0998	0	0	0	0	0
2.7085	121.233	99.5733	2.5291	-0.0108	0	0	0	0	0	3.2211	0.1001	0	0	0	0	0
2.7126	121.183	99.584	2.4478	-0.0113	0	0	0	0	0	3.2253	0.1003	0	0	0	0	0
2.7168	121.204	99.506	2.4185	-0.0108	0	0	0	0	0	3.2295	0.1005	0	0	0	0	0
2.721	121.19	99.6266	2.1916	-0.0081	0	0	0	0	0	3.2337	0.1007	0	0	0	0	0
2.7251	121.184	99.586	2.1874	-0.0123	0	0	0	0	0	3.2379	0.101	0	0	0	0	0
2.7293	121.225	99.5594	2.1172	-0.0108	0	0	0	0	0	3.2422	0.1012	0	0	0	0	0
2.7334	121.182	99.5719	2.2979	-0.0139	0	0	0	0	0	3.2464	0.1014	0	0	0	0	0
2.7376	121.247	99.5335	2.3441	-0.0118	0	0	0	0	0	3.2506	0.1016	0	0	0	0	0
2.7418	121.184	99.5521	2.342	-0.0108	0	0	0	0	0	3.2548	0.1019	0	0	0	0	0
2.746	121.205	99.5337	2.2464	-0.0108	0	0	0	0	0	3.259	0.1021	0	0	0	0	0
2.7501	121.205	99.6325	2.0684	-0.0129	0	0	0	0	0	3.2633	0.1023	0	0	0	0	0
2.7543	121.191	99.5724	2.3096	-0.0108	0	0	0	0	0	3.2675	0.1025	0	0	0	0	0
2.7585	121.2	99.5384	2.3208	-0.0134	0	0	0	0	0	3.2717	0.1028	0	0	0	0	0
2.7626	121.156	99.6347	2.2262	-0.0092	0	0	0	0	0	3.2759	0.103	0	0	0	0	0
2.7668	121.25	99.5808	2.2894	-0.0087	0	0	0	0	0	3.2801	0.1032	0	0	0	0	0
2.771	121.213	99.6416	1.9727	-0.0118	0	0	0	0	0	3.2844	0.1034	0	0	0	0	0
2.7751	121.181	99.6507	2.0636	-0.0123	0	0	0	0	0	3.2886	0.1037	0	0	0	0	0
2.7793	121.224	99.6008	1.9446	-0.0102	0	0	0	0	0	3.2928	0.1039	0	0	0	0	0
2.7835	121.212	99.607	2.1422	-0.0123	0	0	0	0	0	3.297	0.1041	0	0	0	0	0
2.7876	121.214	99.6409	2.1693	-0.0108	0	0	0	0	0	3.3012	0.1043	0	0	0	0	0
2.7918	121.245	99.5586	2.1486	-0.0097	0	0	0	0	0	3.3055	0.1046	0	0	0	0	0
2.7959	121.251	99.5918	2.1082	-0.0129	0	0	0	0	0	3.3097	0.1048	0	0	0	0	0
2.8001	121.211	99.6613	1.9562	-0.0118	0	0	0	0	0	3.314	0.105	0	0	0	0	0
2.8043	121.186	99.6194	2.1587	-0.0108	0	0	0	0	0	3.3182	0.1052	0	0	0	0	0
2.8085	121.31	99.6897	2.0684	-0.0113	0	0	0	0	0	3.3224	0.1055	0	0	0	0	0
2.8126	121.231	99.6224	2.0604	-0.0123	0	0	0	0	0	3.3267	0.1057	0	0	0	0	0
2.8168	121.278	99.6012	2.0795	-0.0108	0	0	0	0	0	3.3309	0.1059	0	0	0	0	0
2.821	121.21	99.6612	1.8415	-0.0113	0	0	0	0	0	3.3352	0.1062	0	0	0	0	0
2.8251	121.277	99.7079	1.8282	-0.0102	0	0	0	0	0	3.3394	0.1064	0	0	0	0	0
2.8293	121.156	99.6331	1.7952	-0.0118	0	0	0	0	0	3.3436	0.1066	0	0	0	0	0
2.8335	121.216	99.6869	2.0073	-0.0134	0	0	0	0	0	3.3479	0.1068	0	0	0	0	0
2.8376	121.216	99.635	1.9902	-0.0118	0	0	0	0	0	3.3521	0.1071	0	0	0	0	0
2.8418	121.251	99.6549	2.0073	-0.0113	0	0	0	0	0	3.3563	0.1073	0	0	0	0	0
2.846	121.22	99.6858	1.9568	-0.0108	0	0	0	0	0	3.3606	0.1075	0	0	0	0	0
2.8501	121.2	99.6662	1.7278	-0.0123	0	0	0	0	0	3.3648	0.1078	0	0	0	0	0
2.8543	121.219	99.7484	1.9616	-0.0123	0	0	0	0	0	3.369	0.108	0	0	0	0	0
2.8584	121.202	99.7039	1.9206	-0.0123	0	0	0	0	0	3.3732	0.1082	0	0	0	0	0
2.8626	121.245	99.6796	1.9153	-0.0118	0	0	0	0	0	3.3775	0.1084	0	0	0	0	0
2.8668	121.238	99.6951	1.8914	-0.0102	0	0	0	0	0	3.3817	0.1087	0	0	0	0	0
2.871	121.214	99.7938	1.6821	-0.0123	0	0	0	0	0	3.3859	0.1089	0	0	0	0	0
2.8751	121.225	99.7535	1.6555	-0.0118	0	0	0	0	0	3.3902	0.1091	0	0	0	0	0
2.8793	121.163	99.7486	1.6953	-0.0123	0	0	0	0	0	3.3944	0.1094	0	0	0	0	0
2.8835	121.245	99.7883	1.8266	-0.0113	0	0	0	0	0	3.3986	0.1096	0	0	0	0	0
2.8876	121.271	99.7519	1.8574	-0.0123	0	0	0	0	0	3.4028	0.1098	0	0	0	0	0
2.8918	121.283	99.7452	1.8404	-0.0092	0	0	0	0	0	3.4071	0.1101	0	0	0	0	0
2.896	121.261	99.791	1.8261	-0.0113	0	0	0	0	0	3.4114	0.1103	0	0	0	0	0
2.9001	121.323	99.9176	1.6677	-0.0108	0	0	0	0	0	3.4156	0.1105	0	0	0	0	0
2.9043	121.293	99.8672	1.8346	-0.0129	0	0	0	0	0	3.4199	0.1108	0	0	0	0	0
2.9085	121.27	99.8599	1.8053	-0.0129	0	0	0	0	0	3.4242	0.111	0	0	0	0	0
2.9126	121.254	99.8732	1.791	-0.0113	0	0	0	0	0	3.4284	0.1112	0	0	0	0	0
2.9168	121.34	99.8503	1.7501	-0.0102	0	0	0	0	0	3.4327	0.1115	0	0	0	0	0
2.9209	121.296	99.9216	1.6018	-0.0123	0	0	0	0	0	3.437	0.1117	0	0	0	0	0
2.9251	121.273	99.8962	1.5758	-0.0123	0	0	0	0	0	3.4413	0.1119	0	0	0	0	0
2.9293	121.318	99.9378	1.5588	-0.0123	0	0	0	0	0	3.4455	0.1122	0	0	0	0	0
2.9335	121.319	99.9265	1.6959	-0.0118	0	0	0	0	0	3.4498	0.1124	0	0	0	0	0
2.9376	121.356	99.8957	1.6502	-0.0108	0	0	0	0	0	3.4541	0.1126	0	0	0	0	0
2.9418	121.305	99.9504	1.707	-0.0108	0	0	0	0	0	3.4584	0.1129	0	0	0	0	0
2.946	121.334	99.9443	1.6571	-0.0102	0	0	0	0	0	3.4627	0.1131	0	0	0	0	0
2.9501	121.344	100.015	1.529	-0.0118	0	0	0	0	0	3.467	0.1134	0	0	0	0	0
2.9543	121.326	99.9756	1.6688	-0.0123	0	0	0	0	0	3.4713	0.1136	0	0	0	0	0
2.9585	121.366	100.03	1.7379	-0.0108	0	0	0	0	0	3.4756	0.1138	0	0	0	0	0
2.9626	121.375	100.009	1.6411	-0.0139	0	0	0	0	0	3.4799	0.1141	0	0	0	0	0
2.9668	121.373	99.9939	1.6794	-0.0113	0	0	0	0	0	3.4842	0.1143	0	0	0	0	0
2.971	121.451	100.109	1.4839	-0.0108	0	0	0	0	0	3.4886	0.1146	0	0	0	0	0
2.9751	121.338	100.038	1.444	-0.0102	0	0	0	0	0	3.4929	0.1148	0	0	0	0	0
2.9793	121.411	100.071	1.4467	-0.0123	0	0	0	0	0	3.4972	0.115	0	0	0	0	0
2.9834	121.328	100.048	1.6178	-0.0097	0	0	0	0	0	3.5015	0.1153	0	0	0	0	0
2.9876	121.378	100.067	1.5721	-0.0102	0	0	0	0	0	3.5058	0.1155	0	0	0	0	0
2.9918	121.348	100.058	1.5349	-0.0108	0	0	0	0	0	3.5101	0.1158	0	0	0	0	0
2.996	121.415	100.119	1.5604	-0.0102	0	0	0	0	0	3.5145	0.116	0	0	0	0	0
3.0001	121.386	100.182	1.3356	-0.0113	0	0	0	0	0	3.5188	0.1162	0	0	0	0	0
3.0043	121.338	100.13	1.5588	-0.0118	0	0	0	0	0	3.5231	0.1165	0	0	0	0	0
3.0085	121.387	100.145	1.6039	-0.0118	0	0	0	0	0	3.5274	0.1167	0	0	0	0	0
3.0126	121.445	100.163	1.52	-0.0118	0	0	0	0	0	3.5318	0.117	0	0	0	0	0
3.0168	121.403	100.088	1.5529	-0.0129	0	0	0	0	0	3.5361	0.1172	0	0	0	0	0
3.021	121.422	100.204	1.3367	-0.0129	0	0	0	0	0	3.5405	0.1175	0	0	0	0	0
3.0251	121.496	100.246	1.3717	-0.0118	0	0	0	0	0	3.5448	0.1177	0	0	0	0	0
3.0293	121.395	100.247	1.2931	-0.0118	0	0	0	0	0	3.5492	0.118	0	0	0	0	0
3.0335	121.413	100.206	1.5237	-0.0139	0	0	0	0	0	3.5535	0.1182	0	0	0	0	0
3.0376	121.504	100.231	1.5141	-0.0102	0	0	0	0	0	3.5579	0.1184	0	0	0	0	0
3.0418	121.448	100.135	1.4961	-0.0113	0	0	0	0	0	3.5623	0.1187	0	0	0	0	0
3.0459	121.535	100.264	1.4711	-0.0123	0	0	0	0	0	3.5667	0.1189	0	0	0	0	0
3.0501	121.502	100.28	1.2931	-0.0108	0	0	0	0	0	3.5711	0.1192	0	0	0	0	0
3.0543	121.498	100.289	1.453	-0.0134	0	0	0	0	0	3.5755	0.1194	0	0	0	0	0
3.0585	121.522	100.25	1.4647	-0.0102	0	0	0	0	0	3.5799	0.1197	0	0	0	0	0
3.0626	121.553	100.287	1.4637	-0.0129	0	0	0	0	0	3.5843	0.1199	0	0	0	0	0
3.0668	121.558	100.263	1.4275	-0.0102	0	0	0	0	0	3.5887	0.1202	0	0	0	0	0
3.071	121.572	100.364	1.2006	-0.0123	0	0	0	0	0	3.5931	0.1204	0	0	0	0	0
3.0751	121.543	100.355	1.2453	-0.0102	0	0	0	0	0	3.5976	0.1207	0	0	0	0	0
3.0793	121.571	100.414	1.1937	-0.0123	0	0	0	0	0	3.602	0.1209	0	0	0	0	0
3.0835	121.566	100.414	1.4105	-0.0129	0	0	0	0	0	3.6064	0.1212	0	0	0	0	0
3.0876	121.52	100.307	1.3723	-0.0113	0	0	0	0	0	3.6108	0.1214	0	0	0	0	0
3.0918	121.566	100.38	1.3356	-0.0123	0	0	0	0	0	3.6153	0.1217	0	0	0	0	0
3.096	121.6	100.43	1.3957	-0.0102	0	0	0	0	0	3.6197	0.1219	0	0	0	0	0
3.1001	121.601	100.406	1.1688	-0.0134	0	0	0	0	0	3.6241	0.1222	0	0	0	0	0
3.1043	121.643	100.415	1.3909	-0.0118	0	0	0	0	0	3.6286	0.1224	0	0	0	0	0
3.1084	121.611	100.464	1.3298	-0.0129	0	0	0	0	0	3.6331	0.1227	0	0	0	0	0
3.1126	121.575	100.445	1.325	-0.0118	0	0	0	0	0	3.6375	0.1229	0	0	0	0	0
3.1168	121.632	100.475	1.3611	-0.0118	0	0	0	0	0	3.642	0.1232	0	0	0	0	0
3.121	121.603	100.513	1.1369	-0.0134	0	0	0	0	0	3.6464	0.1235	0	0	0	0	0
3.1251	121.675	100.521	1.1273	-0.0123	0	0	0	0	0	3.6509	0.1237	0	0	0	0	0
3.1293	121.678	100.525	1.1172	-0.0118	0	0	0	0	0	3.6554	0.124	0	0	0	0	0
3.1335	121.621	100.486	1.2304	-0.0118	0	0	0	0	0	3.6599	0.1242	0	0	0	0	0
3.1376	121.654	100.481	1.2888	-0.0092	0	0	0	0	0	3.6644	0.1245	0	0	0	0	0
3.1418	121.638	100.509	1.2214	-0.0071	0	0	0	0	0	3.6689	0.1247	0	0	0	0	0
3.146	121.676	100.487	1.2713	-0.0092	0	0	0	0	0	3.6733	0.125	0	0	0	0	0
3.1501	121.688	100.677	1.0843	-0.0102	0	0	0	0	0	3.6779	0.1252	0	0	0	0	0
3.1543	121.674	100.597	1.2894	-0.0102	0	0	0	0	0	3.6824	0.1255	0	0	0	0	0
3.1585	121.685	100.542	1.1735	-0.0123	0	0	0	0	0	3.6869	0.1258	0	0	0	0	0
3.1626	121.71	100.569	1.2171	-0.0139	0	0	0	0	0	3.6914	0.126	0	0	0	0	0
3.1668	121.648	100.649	1.2628	-0.0108	0	0	0	0	0	3.6959	0.1263	0	0	0	0	0
3.1709	121.743	100.671	1.1146	-0.0123	0	0	0	0	0	3.7004	0.1265	0	0	0	0	0
3.1751	121.736	100.713	1.0359	-0.0118	0	0	0	0	0	3.7049	0.1268	0	0	0	0	0
3.1793	121.725	100.678	1.122	-0.0134	0	0	0	0	0	3.7094	0.1271	0	0	0	0	0
3.1835	121.69	100.522	1.1773	-0.0123	0	0	0	0	0	3.714	0.1273	0	0	0	0	0
3.1876	121.78	100.654	1.1523	-0.0129	0	0	0	0	0	3.7185	0.1276	0	0	0	0	0
3.1918	121.724	100.656	1.096	-0.0102	0	0	0	0	0	3.723	0.1278	0	0	0	0	0
3.196	121.823	100.683	1.1114	-0.0092	0	0	0	0	0	3.7276	0.1281	0	0	0	0	0
3.2001	121.806	100.727	1.1555	-0.0129	0	0	0	0	0	3.7322	0.1284	0	0	0	0	0
3.2043	121.824	100.72	1.0933	-0.0123	0	0	0	0	0	3.7368	0.1286	0	0	0	0	0
3.2085	121.701	100.66	1.0981	-0.0123	0	0	0	0	0	3.7413	0.1289	0	0	0	0	0
3.2126	121.882	100.785	1.0248	-0.0123	0	0	0	0	0	3.7459	0.1292	0	0	0	0	0
3.2168	121.875	100.755	1.0678	-0.0113	0	0	0	0	0	3.7505	0.1294	0	0	0	0	0
3.221	121.85	100.854	1.2203	-0.0118	0	0	0	0	0	3.7551	0.1297	0	0	0	0	0
3.2251	121.795	100.723	1.0285	-0.0113	0	0	0	0	0	3.7597	0.13	0	0	0	0	0
3.2293	121.824	100.776	1.165	-0.0134	0	0	0	0	0	3.7643	0.1302	0	0	0	0	0
3.2334	121.845	100.766	0.9955	-0.0118	0	0	0	0	0	3.7689	0.1305	0	0	0	0	0
3.2376	121.871	100.804	0.9796	-0.0118	0	0	0	0	0	3.7735	0.1307	0	0	0	0	0
3.2418	121.863	100.829	0.9828	-0.0113	0	0	0	0	0	3.7781	0.131	0	0	0	0	0
3.246	121.912	100.798	0.9759	-0.0123	0	0	0	0	0	3.7828	0.1313	0	0	0	0	0
3.2501	121.907	100.861	1.1634	-0.0118	0	0	0	0	0	3.7874	0.1315	0	0	0	0	0
3.2543	121.902	100.872	0.961	-0.0118	0	0	0	0	0	3.7921	0.1318	0	0	0	0	0
3.2585	121.931	100.842	0.9955	-0.0108	0	0	0	0	0	3.7967	0.1321	0	0	0	0	0
3.2626	121.975	100.885	0.9153	-0.0123	0	0	0	0	0	3.8014	0.1324	0	0	0	0	0
3.2668	121.946	100.922	0.944	-0.0097	0	0	0	0	0	3.806	0.1326	0	0	0	0	0
3.271	121.988	100.928	1.1204	-0.0129	0	0	0	0	0	3.8107	0.1329	0	0	0	0	0
3.2751	121.948	100.863	0.9265	-0.0123	0	0	0	0	0	3.8154	0.1332	0	0	0	0	0
3.2793	121.95	100.941	1.1305	-0.0113	0	0	0	0	0	3.8201	0.1334	0	0	0	0	0
3.2835	121.986	100.948	0.9121	-0.0139	0	0	0	0	0	3.8248	0.1337	0	0	0	0	0
3.2876	121.966	100.9	0.8298	-0.0097	0	0	0	0	0	3.8294	0.134	0	0	0	0	0
3.2918	122.042	100.956	0.893	-0.0102	0	0	0	0	0	3.8341	0.1342	0	0	0	0	0
3.296	122.002	100.958	0.8824	-0.0134	0	0	0	0	0	3.8389	0.1345	0	0	0	0	0
3.3001	121.983	100.944	1.131	-0.0113	0	0	0	0	0	3.8436	0.1348	0	0	0	0	0
3.3043	121.981	100.998	0.8919	-0.0113	0	0	0	0	0	3.8482	0.1351	0	0	0	0	0
3.3085	122.064	101.057	0.885	-0.0102	0	0	0	0	0	3.853	0.1353	0	0	0	0	0
3.3126	122.083	100.988	0.8728	-0.0092	0	0	0	0	0	3.8577	0.1356	0	0	0	0	0
3.3168	122.077	101.029	0.901	-0.0102	0	0	0	0	0	3.8625	0.1359	0	0	0	0	0
3.321	122.062	100.979	1.0694	-0.0108	0	0	0	0	0	3.8672	0.1362	0	0	0	0	0
3.3251	122.075	101.098	0.8505	-0.0113	0	0	0	0	0	3.8719	0.1364	0	0	0	0	0
3.3293	122.1	101.043	1.0264	-0.0118	0	0	0	0	0	3.8767	0.1367	0	0	0	0	0
3.3335	122.128	101.061	0.8414	-0.0118	0	0	0	0	0	3.8815	0.137	0	0	0	0	0
3.3376	122.171	101.11	0.8303	-0.0113	0	0	0	0	0	3.8863	0.1373	0	0	0	0	0
3.3418	122.186	101.074	0.783	-0.0097	0	0	0	0	0	3.8911	0.1375	0	0	0	0	0
3.346	122.172	101.139	0.8765	-0.0139	0	0	0	0	0	3.8959	0.1378	0	0	0	0	0
3.3501	122.224	101.112	1.0333	-0.0123	0	0	0	0	0	3.9007	0.1381	0	0	0	0	0
3.3543	122.147	101.077	0.8122	-0.0113	0	0	0	0	0	3.9056	0.1384	0	0	0	0	0
3.3585	122.202	101.057	0.8542	-0.0113	0	0	0	0	0	3.9104	0.1386	0	0	0	0	0
3.3626	122.157	101.07	0.8266	-0.0108	0	0	0	0	0	3.9152	0.1389	0	0	0	0	0
3.3668	122.237	101.098	0.7904	-0.0113	0	0	0	0	0	3.92	0.1392	0	0	0	0	0
3.371	122.231	101.117	1.0418	-0.0129	0	0	0	0	0	3.9249	0.1395	0	0	0	0	0
3.3751	122.166	101.142	0.7979	-0.0123	0	0	0	0	0	3.9297	0.1398	0	0	0	0	0
3.3793	122.225	101.084	0.935	-0.0139	0	0	0	0	0	3.9345	0.14	0	0	0	0	0
3.3835	122.294	101.153	0.7862	-0.0134	0	0	0	0	0	3.9394	0.1403	0	0	0	0	0
3.3876	122.246	101.153	0.808	-0.0123	0	0	0	0	0	3.9443	0.1406	0	0	0	0	0
3.3918	122.273	101.19	0.7384	-0.0118	0	0	0	0	0	3.9491	0.1409	0	0	0	0	0
3.396	122.257	101.139	0.7144	-0.0123	0	0	0	0	0	3.954	0.1412	0	0	0	0	0
3.4001	122.255	101.154	0.9174	-0.0123	0	0	0	0	0	3.9589	0.1414	0	0	0	0	0
3.4043	122.327	101.169	0.7942	-0.0118	0	0	0	0	0	3.9638	0.1417	0	0	0	0	0
3.4085	122.319	101.153	0.8213	-0.0123	0	0	0	0	0	3.9687	0.142	0	0	0	0	0
3.4127	122.362	101.169	0.8271	-0.0118	0	0	0	0	0	3.9736	0.1423	0	0	0	0	0
3.4168	122.38	101.195	0.7644	-0.0108	0	0	0	0	0	3.9786	0.1426	0	0	0	0	0
3.421	122.427	101.181	0.8754	-0.0113	0	0	0	0	0	3.9835	0.1428	0	0	0	0	0
3.4252	122.486	101.196	0.8388	-0.0092	0	0	0	0	0	3.9885	0.1431	0	0	0	0	0
3.4293	122.766	101.18	0.9339	-0.0123	0	0	0	0	0	3.9937	0.1434	0	0	0	0	0
3.4335	122.906	101.212	0.8372	-0.0087	0	0	0	0	0	3.9989	0.1437	0	0	0	0	0
3.4377	123.19	101.176	0.8351	-0.0134	0	0	0	0	0	4.0043	0.144	0	0	0	0	0
3.4418	123.561	101.196	0.8925	-0.0118	0	0	0	0	0	4.01	0.1442	0	0	0	0	0
3.446	123.833	101.229	1.0949	-0.0097	0	0	0	0	0	4.0159	0.1445	0	0	0	0	0
3.4502	124.107	101.157	1.3686	-0.0118	0	0	0	0	0	4.0221	0.1448	0	0	0	0	0
3.4543	124.316	101.185	1.4015	-0.0097	0	0	0	0	0	4.0284	0.1451	0	0	0	0	0
3.4585	124.699	101.17	1.8957	-0.0129	0	0	0	0	0	4.035	0.1454	0	0	0	0	0
3.4627	125.108	101.178	2.478	-0.0118	0	0	0	0	0	4.042	0.1456	0	0	0	0	0
3.4668	125.333	101.266	2.6422	-0.0118	0	0	0	0	0	4.0492	0.1459	0	0	0	0	0
3.471	125.555	101.162	3.0509	-0.0092	0	0	0	0	0	4.0567	0.1462	0	0	0	0	0
3.4752	125.803	101.229	3.1608	-0.0102	0	0	0	0	0	4.0645	0.1465	0	0	0	0	0
3.4793	126.062	101.202	3.6524	-0.0113	0	0	0	0	0	4.0725	0.1468	0	0	0	0	0
3.4835	126.378	101.257	3.7422	-0.0129	0	0	0	0	0	4.0808	0.147	0	0	0	0	0
3.4877	126.531	101.319	3.8739	-0.0113	0	0	0	0	0	4.0894	0.1473	0	0	0	0	0
3.4918	126.726	101.249	4.257	-0.0118	0	0	0	0	0	4.0982	0.1476	0	0	0	0	0
3.496	126.996	101.328	4.5004	-0.0129	0	0	0	0	0	4.1073	0.1479	0	0	0	0	0
3.5002	127.174	101.309	4.9244	-0.0113	0	0	0	0	0	4.1166	0.1482	0	0	0	0	0
3.5043	127.462	101.359	4.9574	-0.0087	0	0	0	0	0	4.1263	0.1485	0	0	0	0	0
3.5085	127.688	101.382	5.2629	-0.0123	0	0	0	0	0	4.1363	0.1488	0	0	0	0	0
3.5127	127.811	101.437	5.5541	-0.0129	0	0	0	0	0	4.1465	0.149	0	0	0	0	0
3.5168	128.002	101.604	5.6965	-0.0134	0	0	0	0	0	4.157	0.1493	0	0	0	0	0
3.521	128.206	101.594	6.1227	-0.0113	0	0	0	0	0	4.1677	0.1496	0	0	0	0	0
3.5252	128.434	101.663	6.1886	-0.0123	0	0	0	0	0	4.1788	0.1499	0	0	0	0	0
3.5293	128.593	101.637	6.7369	-0.0113	0	0	0	0	0	4.1902	0.1502	0	0	0	0	0
3.5335	128.745	101.702	6.6168	-0.0123	0	0	0	0	0	4.2018	0.1505	0	0	0	0	0
3.5377	128.906	101.838	6.8772	-0.0118	0	0	0	0	0	4.2136	0.1508	0	0	0	0	0
3.5418	129.1	101.867	7.1434	-0.0113	0	0	0	0	0	4.2257	0.1511	0	0	0	0	0
3.546	129.384	101.918	7.4133	-0.0113	0	0	0	0	0	4.2383	0.1514	0	0	0	0	0
3.5502	129.494	101.924	7.7614	-0.0134	0	0	0	0	0	4.2512	0.1518	0	0	0	0	0
3.5543	129.715	101.979	7.7008	-0.0129	0	0	0	0	0	4.2643	0.1521	0	0	0	0	0
3.5585	129.904	102.088	7.9011	-0.0113	0	0	0	0	0	4.2779	0.1524	0	0	0	0	0
3.5627	130.032	102.205	8.2019	-0.0108	0	0	0	0	0	4.2917	0.1527	0	0	0	0	0
3.5668	130.078	102.279	8.4267	-0.0129	0	0	0	0	0	4.3057	0.153	0	0	0	0	0
3.571	130.211	102.329	8.8475	-0.0129	0	0	0	0	0	4.3198	0.1534	0	0	0	0	0
3.5752	130.344	102.516	8.7603	-0.0123	0	0	0	0	0	4.3343	0.1537	0	0	0	0	0
3.5793	130.653	102.578	9.3486	-0.0108	0	0	0	0	0	4.3491	0.154	0	0	0	0	0
3.5835	130.647	102.604	9.1881	-0.0108	0	0	0	0	0	4.3643	0.1544	0	0	0	0	0
3.5877	130.739	102.684	9.4671	-0.0113	0	0	0	0	0	4.3796	0.1547	0	0	0	0	0
3.5918	130.851	102.811	9.7343	-0.0118	0	0	0	0	0	4.395	0.155	0	0	0	0	0
3.596	130.991	102.855	10.0048	-0.0123	0	0	0	0	0	4.4108	0.1554	0	0	0	0	0
3.6002	131.072	103.007	10.3714	-0.0129	0	0	0	0	0	4.4267	0.1558	0	0	0	0	0
3.6043	131.255	102.986	10.3853	-0.0123	0	0	0	0	0	4.443	0.1561	0	0	0	0	0
3.6085	131.348	103.152	10.6079	-0.0123	0	0	0	0	0	4.4596	0.1565	0	0	0	0	0
3.6127	131.534	103.27	10.8683	-0.0113	0	0	0	0	0	4.4765	0.1568	0	0	0	0	0
3.6168	131.73	103.396	10.9538	-0.0113	0	0	0	0	0	4.4938	0.1572	0	0	0	0	0
3.621	131.899	103.399	11.4305	-0.0118	0	0	0	0	0	4.5115	0.1576	0	0	0	0	0
3.6252	132.152	103.59	11.4538	-0.0123	0	0	0	0	0	4.5298	0.158	0	0	0	0	0
3.6293	132.291	103.702	11.9751	-0.0123	0	0	0	0	0	4.5486	0.1584	0	0	0	0	0
3.6335	132.426	103.764	11.8492	-0.0113	0	0	0	0	0	4.5677	0.1588	0	0	0	0	0
3.6377	132.471	103.856	12.0766	-0.0108	0	0	0	0	0	4.5871	0.1592	0	0	0	0	0
3.6418	132.676	104.065	12.2679	-0.0123	0	0	0	0	0	4.6067	0.1596	0	0	0	0	0
3.646	132.853	104.15	12.567	-0.0134	0	0	0	0	0	4.6269	0.16	0	0	0	0	0
3.6502	132.879	104.157	12.838	-0.0123	0	0	0	0	0	4.6474	0.1604	0	0	0	0	0
3.6543	132.985	104.311	12.8492	-0.0123	0	0	0	0	0	4.6681	0.1608	0	0	0	0	0
3.6585	133.171	104.467	13.1207	-0.0097	0	0	0	0	0	4.6892	0.1613	0	0	0	0	0
3.6627	133.28	104.543	13.2546	-0.0134	0	0	0	0	0	4.7107	0.1617	0	0	0	0	0
3.6668	133.422	104.761	13.3609	-0.0108	0	0	0	0	0	4.7325	0.1622	0	0	0	0	0
3.671	133.484	104.765	13.7206	-0.0129	0	0	0	0	0	4.7547	0.1626	0	0	0	0	0
3.6752	133.651	105.019	13.7908	-0.0113	0	0	0	0	0	4.7772	0.1631	0	0	0	0	0
3.6793	133.808	105.223	14.1346	-0.0139	0	0	0	0	0	4.8002	0.1636	0	0	0	0	0
3.6835	133.852	105.263	14.1261	-0.0129	0	0	0	0	0	4.8236	0.164	0	0	0	0	0
3.6877	133.926	105.424	14.3386	-0.0118	0	0	0	0	0	4.8471	0.1645	0	0	0	0	0
3.6918	134.008	105.673	14.5118	-0.0123	0	0	0	0	0	4.8709	0.165	0	0	0	0	0
3.696	133.958	105.805	14.6835	-0.0108	0	0	0	0	0	4.8947	0.1656	0	0	0	0	0
3.7002	133.929	105.831	14.7988	-0.0118	0	0	0	0	0	4.9184	0.1661	0	0	0	0	0
3.7043	133.8	105.824	14.6234	-0.0123	0	0	0	0	0	4.9418	0.1666	0	0	0	0	0
3.7085	133.835	105.784	14.5155	-0.0118	0	0	0	0	0	4.9651	0.1671	0	0	0	0	0
3.7127	133.715	105.573	14.3189	-0.0129	0	0	0	0	0	4.9883	0.1676	0	0	0	0	0
3.7168	133.651	105.429	14.1834	-0.0108	0	0	0	0	0	5.0112	0.1681	0	0	0	0	0
3.721	133.536	105.254	14.0028	-0.0134	0	0	0	0	0	5.0338	0.1686	0	0	0	0	0
3.7252	133.56	105.089	13.6744	-0.0118	0	0	0	0	0	5.0562	0.1691	0	0	0	0	0
3.7293	133.261	104.814	13.3662	-0.0123	0	0	0	0	0	5.0783	0.1696	0	0	0	0	0
3.7335	133.245	104.798	13.1505	-0.0118	0	0	0	0	0	5.0999	0.17	0	0	0	0	0
3.7377	133.165	104.639	12.9199	-0.0118	0	0	0	0	0	5.1213	0.1705	0	0	0	0	0
3.7418	133.048	104.561	12.719	-0.0123	0	0	0	0	0	5.1425	0.1709	0	0	0	0	0
3.746	132.882	104.464	12.4921	-0.0123	0	0	0	0	0	5.1632	0.1714	0	0	0	0	0
3.7502	132.801	104.397	12.3189	-0.0113	0	0	0	0	0	5.1836	0.1718	0	0	0	0	0
3.7543	132.695	104.33	12.2472	-0.0113	0	0	0	0	0	5.2038	0.1723	0	0	0	0	0
3.7585	132.572	104.322	12.0978	-0.0102	0	0	0	0	0	5.2236	0.1727	0	0	0	0	0
3.7627	132.35	104.31	11.9039	-0.0129	0	0	0	0	0	5.243	0.1731	0	0	0	0	0
3.7668	132.215	104.353	11.7169	-0.0087	0	0	0	0	0	5.2619	0.1735	0	0	0	0	0
3.771	132.034	104.419	11.5165	-0.0134	0	0	0	0	0	5.2805	0.174	0	0	0	0	0
3.7752	131.956	104.428	11.3396	-0.0118	0	0	0	0	0	5.2987	0.1744	0	0	0	0	0
3.7793	131.738	104.47	11.194	-0.0118	0	0	0	0	0	5.3165	0.1748	0	0	0	0	0
3.7835	131.698	104.487	11.2137	-0.0134	0	0	0	0	0	5.334	0.1753	0	0	0	0	0
3.7877	131.586	104.489	11.1547	-0.0108	0	0	0	0	0	5.3514	0.1757	0	0	0	0	0
3.7918	131.419	104.478	11.0186	-0.0113	0	0	0	0	0	5.3684	0.1762	0	0	0	0	0
3.796	131.347	104.664	10.8119	-0.0108	0	0	0	0	0	5.3852	0.1766	0	0	0	0	0
3.8002	131.166	104.644	10.5346	-0.0129	0	0	0	0	0	5.4016	0.177	0	0	0	0	0
3.8043	130.989	104.567	10.6642	-0.0118	0	0	0	0	0	5.4177	0.1775	0	0	0	0	0
3.8085	130.877	104.674	10.5255	-0.0123	0	0	0	0	0	5.4335	0.1779	0	0	0	0	0
3.8127	130.742	104.705	10.3544	-0.0134	0	0	0	0	0	5.449	0.1784	0	0	0	0	0
3.8168	130.624	104.746	10.2864	-0.0118	0	0	0	0	0	5.4642	0.1788	0	0	0	0	0
3.821	130.495	104.759	10.0165	-0.0123	0	0	0	0	0	5.4792	0.1793	0	0	0	0	0
3.8252	130.333	104.827	9.957	-0.0113	0	0	0	0	0	5.4939	0.1798	0	0	0	0	0
3.8293	130.12	104.86	9.7062	-0.0123	0	0	0	0	0	5.5082	0.1802	0	0	0	0	0
3.8335	130.037	104.776	9.8922	-0.0118	0	0	0	0	0	5.5222	0.1807	0	0	0	0	0
3.8377	129.95	104.768	9.7981	-0.0118	0	0	0	0	0	5.5361	0.1811	0	0	0	0	0
3.8418	129.784	104.873	9.7126	-0.0102	0	0	0	0	0	5.5498	0.1816	0	0	0	0	0
3.846	129.587	104.842	9.55	-0.0097	0	0	0	0	0	5.5631	0.1821	0	0	0	0	0
3.8502	129.497	104.896	9.2264	-0.0118	0	0	0	0	0	5.5761	0.1825	0	0	0	0	0
3.8543	129.405	104.849	9.4862	-0.0134	0	0	0	0	0	5.589	0.183	0	0	0	0	0
3.8585	129.31	104.852	9.3215	-0.0108	0	0	0	0	0	5.6018	0.1834	0	0	0	0	0
3.8627	129.162	104.831	9.1849	-0.0129	0	0	0	0	0	5.6143	0.1839	0	0	0	0	0
3.8668	129.097	104.797	9.1169	-0.0118	0	0	0	0	0	5.6266	0.1844	0	0	0	0	0
3.871	128.934	104.872	8.9474	-0.0108	0	0	0	0	0	5.6388	0.1848	0	0	0	0	0
3.8752	128.808	104.787	8.746	-0.0123	0	0	0	0	0	5.6507	0.1853	0	0	0	0	0
3.8793	128.566	104.814	8.6854	-0.0118	0	0	0	0	0	5.6623	0.1857	0	0	0	0	0
3.8835	128.466	104.802	8.8257	-0.0118	0	0	0	0	0	5.6737	0.1862	0	0	0	0	0
3.8877	128.376	104.734	8.755	-0.0139	0	0	0	0	0	5.6849	0.1866	0	0	0	0	0
3.8918	128.279	104.793	8.6392	-0.0102	0	0	0	0	0	5.696	0.1871	0	0	0	0	0
3.896	128.124	104.716	8.5351	-0.0118	0	0	0	0	0	5.7069	0.1876	0	0	0	0	0
3.9002	128.04	104.725	8.3358	-0.0134	0	0	0	0	0	5.7176	0.188	0	0	0	0	0
3.9043	127.985	104.704	8.4362	-0.0108	0	0	0	0	0	5.7282	0.1885	0	0	0	0	0
3.9085	127.856	104.632	8.3756	-0.0129	0	0	0	0	0	5.7387	0.1889	0	0	0	0	0
3.9127	127.735	104.582	8.2534	-0.0102	0	0	0	0	0	5.749	0.1894	0	0	0	0	0
3.9168	127.646	104.528	8.1668	-0.0108	0	0	0	0	0	5.7592	0.1898	0	0	0	0	0
3.921	127.622	104.61	8.035	-0.0097	0	0	0	0	0	5.7692	0.1902	0	0	0	0	0
3.9252	127.471	104.578	7.915	-0.0123	0	0	0	0	0	5.7792	0.1907	0	0	0	0	0
3.9293	127.318	104.515	7.89	-0.0113	0	0	0	0	0	5.789	0.1911	0	0	0	0	0
3.9335	127.325	104.442	7.8507	-0.0145	0	0	0	0	0	5.7986	0.1916	0	0	0	0	0
3.9377	127.127	104.431	7.8028	-0.0092	0	0	0	0	0	5.8082	0.192	0	0	0	0	0
3.9419	126.949	104.339	7.7029	-0.0118	0	0	0	0	0	5.8175	0.1924	0	0	0	0	0
3.946	126.918	104.32	7.6254	-0.0108	0	0	0	0	0	5.8267	0.1929	0	0	0	0	0
3.9502	126.843	104.327	7.5515	-0.0108	0	0	0	0	0	5.8358	0.1933	0	0	0	0	0
3.9543	126.791	104.256	7.5632	-0.0113	0	0	0	0	0	5.8448	0.1937	0	0	0	0	0
3.9585	126.745	104.294	7.4293	-0.0134	0	0	0	0	0	5.8538	0.1941	0	0	0	0	0
3.9627	126.638	104.206	7.3453	-0.0118	0	0	0	0	0	5.8626	0.1946	0	0	0	0	0
3.9668	126.473	104.161	7.3496	-0.0123	0	0	0	0	0	5.8713	0.195	0	0	0	0	0
3.971	126.449	104.144	7.3847	-0.015	0	0	0	0	0	5.88	0.1954	0	0	0	0	0
3.9752	126.297	104.117	7.1588	-0.0113	0	0	0	0	0	5.8884	0.1958	0	0	0	0	0
3.9793	126.166	104.018	7.2763	-0.0118	0	0	0	0	0	5.8968	0.1962	0	0	0	0	0
3.9835	126.141	104.02	7.0308	-0.0123	0	0	0	0	0	5.905	0.1967	0	0	0	0	0
3.9877	126.087	104.01	6.9622	-0.0123	0	0	0	0	0	5.9132	0.1971	0	0	0	0	0
3.9918	125.969	103.907	6.8974	-0.0118	0	0	0	0	0	5.9214	0.1975	0	0	0	0	0
3.996	125.928	103.899	6.8751	-0.0123	0	0	0	0	0	5.9294	0.1979	0	0	0	0	0
4.0002	125.927	103.854	7.0185	-0.0134	0	0	0	0	0	5.9374	0.1983	0	0	0	0	0
4.0043	125.856	103.83	6.8501	-0.0123	0	0	0	0	0	5.9453	0.1987	0	0	0	0	0
4.0085	125.843	103.696	6.7444	-0.0118	0	0	0	0	0	5.9533	0.1991	0	0	0	0	0
4.0127	125.806	103.778	6.6625	-0.0134	0	0	0	0	0	5.9612	0.1995	0	0	0	0	0
4.0168	125.679	103.74	6.6328	-0.0123	0	0	0	0	0	5.969	0.1999	0	0	0	0	0
4.021	125.686	103.766	6.7098	-0.0092	0	0	0	0	0	5.9767	0.2003	0	0	0	0	0
4.0252	125.609	103.654	6.4888	-0.0129	0	0	0	0	0	5.9844	0.2007	0	0	0	0	0
4.0294	125.47	103.557	6.6322	-0.0129	0	0	0	0	0	5.992	0.2011	0	0	0	0	0
4.0335	125.488	103.587	6.3878	-0.0118	0	0	0	0	0	5.9996	0.2014	0	0	0	0	0
4.0377	125.368	103.599	6.3666	-0.0113	0	0	0	0	0	6.007	0.2018	0	0	0	0	0
4.0419	125.284	103.534	6.2523	-0.0123	0	0	0	0	0	6.0144	0.2022	0	0	0	0	0
4.046	125.296	103.484	6.1514	-0.0129	0	0	0	0	0	6.0217	0.2026	0	0	0	0	0
4.0502	125.176	103.39	6.4394	-0.0097	0	0	0	0	0	6.029	0.203	0	0	0	0	0
4.0544	125.161	103.413	6.1232	-0.0108	0	0	0	0	0	6.0363	0.2034	0	0	0	0	0
4.0585	125.088	103.361	6.0977	-0.0123	0	0	0	0	0	6.0434	0.2037	0	0	0	0	0
4.0627	124.972	103.299	6.044	-0.0108	0	0	0	0	0	6.0505	0.2041	0	0	0	0	0
4.0669	124.947	103.336	6.0387	-0.0123	0	0	0	0	0	6.0575	0.2045	0	0	0	0	0
4.071	124.909	103.283	6.1535	-0.0118	0	0	0	0	0	6.0645	0.2049	0	0	0	0	0
4.0752	124.855	103.305	6.1173	-0.0123	0	0	0	0	0	6.0715	0.2052	0	0	0	0	0
4.0794	124.83	103.277	5.8426	-0.0123	0	0	0	0	0	6.0784	0.2056	0	0	0	0	0
4.0835	124.73	103.092	5.8607	-0.0113	0	0	0	0	0	6.0852	0.206	0	0	0	0	0
4.0877	124.644	103.183	5.8155	-0.0102	0	0	0	0	0	6.092	0.2063	0	0	0	0	0
4.0919	124.577	103.102	5.7656	-0.0118	0	0	0	0	0	6.0987	0.2067	0	0	0	0	0
4.096	124.568	103.181	5.6556	-0.0113	0	0	0	0	0	6.1053	0.2071	0	0	0	0	0
4.1002	124.489	103.052	5.8177	-0.0129	0	0	0	0	0	6.112	0.2074	0	0	0	0	0
4.1044	124.457	103.046	5.7863	-0.0102	0	0	0	0	0	6.1185	0.2078	0	0	0	0	0
4.1085	124.438	102.986	5.6386	-0.0102	0	0	0	0	0	6.1251	0.2082	0	0	0	0	0
4.1127	124.382	103.019	5.6646	-0.0102	0	0	0	0	0	6.1316	0.2085	0	0	0	0	0
4.1169	124.312	103.027	5.4643	-0.0102	0	0	0	0	0	6.1381	0.2089	0	0	0	0	0
4.121	124.23	102.96	5.5222	-0.0108	0	0	0	0	0	6.1444	0.2092	0	0	0	0	0
4.1252	124.257	102.972	5.5084	-0.0129	0	0	0	0	0	6.1508	0.2096	0	0	0	0	0
4.1294	124.287	102.958	5.4494	-0.0118	0	0	0	0	0	6.1572	0.2099	0	0	0	0	0
4.1335	124.215	102.921	5.4234	-0.0129	0	0	0	0	0	6.1636	0.2103	0	0	0	0	0
4.1377	124.153	102.869	5.3378	-0.0108	0	0	0	0	0	6.1699	0.2107	0	0	0	0	0
4.1419	124.122	102.892	5.3076	-0.0118	0	0	0	0	0	6.1762	0.211	0	0	0	0	0
4.146	124.075	102.85	5.2353	-0.0134	0	0	0	0	0	6.1824	0.2114	0	0	0	0	0
4.1502	124.038	102.729	5.1896	-0.0145	0	0	0	0	0	6.1886	0.2117	0	0	0	0	0
4.1544	124.043	102.704	5.2757	-0.0129	0	0	0	0	0	6.1948	0.2121	0	0	0	0	0
4.1585	123.971	102.681	5.2645	-0.0134	0	0	0	0	0	6.201	0.2124	0	0	0	0	0
4.1627	123.951	102.687	5.231	-0.0145	0	0	0	0	0	6.2071	0.2127	0	0	0	0	0
4.1669	123.912	102.719	5.1078	-0.0123	0	0	0	0	0	6.2132	0.2131	0	0	0	0	0
4.171	123.896	102.622	5.0275	-0.0108	0	0	0	0	0	6.2193	0.2134	0	0	0	0	0
4.1752	123.793	102.609	4.9749	-0.0123	0	0	0	0	0	6.2254	0.2138	0	0	0	0	0
4.1794	123.822	102.622	5.0467	-0.0134	0	0	0	0	0	6.2314	0.2141	0	0	0	0	0
4.1835	123.772	102.568	5.0684	-0.0113	0	0	0	0	0	6.2374	0.2145	0	0	0	0	0
4.1877	123.788	102.649	4.9027	-0.0129	0	0	0	0	0	6.2433	0.2148	0	0	0	0	0
4.1919	123.707	102.574	4.8022	-0.0123	0	0	0	0	0	6.2493	0.2151	0	0	0	0	0
4.196	123.646	102.545	4.7889	-0.0118	0	0	0	0	0	6.2552	0.2155	0	0	0	0	0
4.2002	123.693	102.534	4.7321	-0.0129	0	0	0	0	0	6.2611	0.2158	0	0	0	0	0
4.2044	123.645	102.493	4.9526	-0.0118	0	0	0	0	0	6.267	0.2161	0	0	0	0	0
4.2085	123.591	102.439	4.8734	-0.0097	0	0	0	0	0	6.2728	0.2165	0	0	0	0	0
4.2127	123.578	102.364	4.8229	-0.0123	0	0	0	0	0	6.2787	0.2168	0	0	0	0	0
4.2169	123.551	102.524	4.5642	-0.0129	0	0	0	0	0	6.2845	0.2171	0	0	0	0	0
4.221	123.536	102.438	4.5493	-0.0123	0	0	0	0	0	6.2903	0.2175	0	0	0	0	0
4.2252	123.498	102.438	4.7002	-0.0134	0	0	0	0	0	6.296	0.2178	0	0	0	0	0
4.2294	123.452	102.374	4.4717	-0.0113	0	0	0	0	0	6.3018	0.2181	0	0	0	0	0
4.2335	123.419	102.316	4.6226	-0.0129	0	0	0	0	0	6.3075	0.2185	0	0	0	0	0
4.2377	123.451	102.409	4.4159	-0.0129	0	0	0	0	0	6.3132	0.2188	0	0	0	0	0
4.2419	123.359	102.377	4.3511	-0.0118	0	0	0	0	0	6.3189	0.2191	0	0	0	0	0
4.246	123.365	102.321	4.2597	-0.0129	0	0	0	0	0	6.3245	0.2194	0	0	0	0	0
4.2502	123.375	102.274	4.324	-0.0113	0	0	0	0	0	6.3302	0.2198	0	0	0	0	0
4.2544	123.348	102.244	4.4823	-0.0118	0	0	0	0	0	6.3358	0.2201	0	0	0	0	0
4.2585	123.319	102.218	4.4611	-0.0113	0	0	0	0	0	6.3415	0.2204	0	0	0	0	0
4.2627	123.311	102.14	4.375	-0.0123	0	0	0	0	0	6.3471	0.2207	0	0	0	0	0
4.2669	123.258	102.257	4.2315	-0.0129	0	0	0	0	0	6.3527	0.2211	0	0	0	0	0
4.271	123.221	102.117	4.1253	-0.0102	0	0	0	0	0	6.3582	0.2214	0	0	0	0	0
4.2752	123.242	102.115	4.3575	-0.0134	0	0	0	0	0	6.3638	0.2217	0	0	0	0	0
4.2794	123.275	102.162	4.1146	-0.0113	0	0	0	0	0	6.3694	0.222	0	0	0	0	0
4.2835	123.218	102.174	4.0588	-0.0134	0	0	0	0	0	6.3749	0.2223	0	0	0	0	0
4.2877	123.114	102.123	4.0557	-0.0118	0	0	0	0	0	6.3804	0.2227	0	0	0	0	0
4.2919	123.146	102.115	3.9977	-0.0118	0	0	0	0	0	6.3859	0.223	0	0	0	0	0
4.296	123.106	102.085	3.9297	-0.0129	0	0	0	0	0	6.3914	0.2233	0	0	0	0	0
4.3002	123.147	101.989	3.9287	-0.0113	0	0	0	0	0	6.3969	0.2236	0	0	0	0	0
4.3044	123.111	102.067	3.9021	-0.0113	0	0	0	0	0	6.4023	0.2239	0	0	0	0	0
4.3085	123.046	101.972	4.0482	-0.0145	0	0	0	0	0	6.4078	0.2242	0	0	0	0	0
4.3127	123.043	101.989	4.002	-0.0108	0	0	0	0	0	6.4132	0.2246	0	0	0	0	0
4.3169	123.026	101.996	3.7299	-0.0108	0	0	0	0	0	6.4186	0.2249	0	0	0	0	0
4.321	123.059	101.91	3.7544	-0.0102	0	0	0	0	0	6.424	0.2252	0	0	0	0	0
4.3252	123.051	101.924	3.7236	-0.0108	0	0	0	0	0	6.4294	0.2255	0	0	0	0	0
4.3294	122.992	101.92	3.9297	-0.0123	0	0	0	0	0	6.4348	0.2258	0	0	0	0	0
4.3335	122.936	101.824	3.8824	-0.0108	0	0	0	0	0	6.4402	0.2261	0	0	0	0	0
4.3377	122.992	101.981	3.6226	-0.0092	0	0	0	0	0	6.4456	0.2264	0	0	0	0	0
4.3419	122.919	101.871	3.5907	-0.0108	0	0	0	0	0	6.4509	0.2267	0	0	0	0	0
4.346	122.935	101.889	3.6449	-0.0118	0	0	0	0	0	6.4562	0.227	0	0	0	0	0
4.3502	122.869	101.785	3.5153	-0.0118	0	0	0	0	0	6.4615	0.2273	0	0	0	0	0
4.3544	122.907	101.85	3.5333	-0.0102	0	0	0	0	0	6.4668	0.2276	0	0	0	0	0
4.3585	122.894	101.785	3.705	-0.0113	0	0	0	0	0	6.4722	0.2279	0	0	0	0	0
4.3627	122.848	101.817	3.503	-0.0118	0	0	0	0	0	6.4774	0.2283	0	0	0	0	0
4.3669	122.828	101.869	3.4042	-0.0129	0	0	0	0	0	6.4827	0.2286	0	0	0	0	0
4.371	122.774	101.759	3.4164	-0.0113	0	0	0	0	0	6.488	0.2289	0	0	0	0	0
4.3752	122.79	101.721	3.3574	-0.0102	0	0	0	0	0	6.4932	0.2292	0	0	0	0	0
4.3794	122.737	101.639	3.4021	-0.0113	0	0	0	0	0	6.4984	0.2295	0	0	0	0	0
4.3835	122.804	101.773	3.3288	-0.0113	0	0	0	0	0	6.5036	0.2298	0	0	0	0	0
4.3877	122.696	101.722	3.3468	-0.0113	0	0	0	0	0	6.5088	0.2301	0	0	0	0	0
4.3919	122.75	101.71	3.3234	-0.0123	0	0	0	0	0	6.514	0.2304	0	0	0	0	0
4.396	122.7	101.734	3.2767	-0.0129	0	0	0	0	0	6.5192	0.2307	0	0	0	0	0
4.4002	122.706	101.611	3.2591	-0.0102	0	0	0	0	0	6.5244	0.231	0	0	0	0	0
4.4044	122.667	101.622	3.2204	-0.0108	0	0	0	0	0	6.5295	0.2313	0	0	0	0	0
4.4085	122.645	101.645	3.3463	-0.0097	0	0	0	0	0	6.5346	0.2316	0	0	0	0	0
4.4127	122.669	101.672	3.1922	-0.0113	0	0	0	0	0	6.5398	0.2319	0	0	0	0	0
4.4169	122.683	101.666	3.1858	-0.0118	0	0	0	0	0	6.5449	0.2322	0	0	0	0	0
4.421	122.651	101.609	3.1369	-0.0123	0	0	0	0	0	6.5501	0.2325	0	0	0	0	0
4.4252	122.648	101.573	3.0976	-0.0123	0	0	0	0	0	6.5552	0.2328	0	0	0	0	0
4.4294	122.609	101.526	3.1263	-0.0108	0	0	0	0	0	6.5603	0.2331	0	0	0	0	0
4.4335	122.573	101.588	3.079	-0.0113	0	0	0	0	0	6.5654	0.2334	0	0	0	0	0
4.4377	122.596	101.607	3.0795	-0.0108	0	0	0	0	0	6.5705	0.2336	0	0	0	0	0
4.4419	122.585	101.543	3.0684	-0.0108	0	0	0	0	0	6.5756	0.2339	0	0	0	0	0
4.446	122.532	101.511	3.1353	-0.0097	0	0	0	0	0	6.5807	0.2342	0	0	0	0	0
4.4502	122.552	101.484	3.0514	-0.0108	0	0	0	0	0	6.5857	0.2345	0	0	0	0	0
4.4544	122.554	101.534	3.0041	-0.0108	0	0	0	0	0	6.5908	0.2348	0	0	0	0	0
4.4585	122.603	101.544	3.0211	-0.0102	0	0	0	0	0	6.5959	0.2351	0	0	0	0	0
4.4627	122.575	101.478	2.8813	-0.0097	0	0	0	0	0	6.601	0.2354	0	0	0	0	0
4.4669	122.54	101.479	3.0168	-0.0097	0	0	0	0	0	6.606	0.2357	0	0	0	0	0
4.471	122.552	101.433	3.0046	-0.0108	0	0	0	0	0	6.6111	0.236	0	0	0	0	0
4.4752	122.541	101.391	2.9892	-0.0102	0	0	0	0	0	6.6162	0.2363	0	0	0	0	0
4.4794	122.54	101.372	2.9547	-0.0113	0	0	0	0	0	6.6212	0.2366	0	0	0	0	0
4.4835	122.504	101.446	2.8702	-0.0118	0	0	0	0	0	6.6263	0.2369	0	0	0	0	0
4.4877	122.524	101.43	2.8904	-0.0102	0	0	0	0	0	6.6313	0.2371	0	0	0	0	0
4.4919	122.513	101.445	2.9557	-0.0113	0	0	0	0	0	6.6363	0.2374	0	0	0	0	0
4.496	122.515	101.458	2.9111	-0.0129	0	0	0	0	0	6.6414	0.2377	0	0	0	0	0
4.5002	122.423	101.272	2.9111	-0.0092	0	0	0	0	0	6.6464	0.238	0	0	0	0	0
4.5044	122.453	101.396	2.6566	-0.0118	0	0	0	0	0	6.6514	0.2383	0	0	0	0	0
4.5085	122.447	101.352	2.6337	-0.0123	0	0	0	0	0	6.6564	0.2386	0	0	0	0	0
4.5127	122.512	101.42	2.6645	-0.0102	0	0	0	0	0	6.6614	0.2389	0	0	0	0	0
4.5169	122.487	101.382	2.7453	-0.0108	0	0	0	0	0	6.6664	0.2392	0	0	0	0	0
4.521	122.436	101.307	2.8155	-0.0134	0	0	0	0	0	6.6714	0.2395	0	0	0	0	0
4.5252	122.478	101.257	2.7862	-0.0118	0	0	0	0	0	6.6764	0.2397	0	0	0	0	0
4.5294	122.401	101.269	2.7745	-0.0108	0	0	0	0	0	6.6814	0.24	0	0	0	0	0
4.5335	122.485	101.363	2.6013	-0.0102	0	0	0	0	0	6.6864	0.2403	0	0	0	0	0
4.5377	122.455	101.328	2.697	-0.0118	0	0	0	0	0	6.6914	0.2406	0	0	0	0	0
4.5419	122.424	101.249	2.7161	-0.0134	0	0	0	0	0	6.6964	0.2409	0	0	0	0	0
4.546	122.44	101.271	2.6948	-0.0129	0	0	0	0	0	6.7014	0.2412	0	0	0	0	0
4.5502	122.398	101.202	2.6651	-0.0097	0	0	0	0	0	6.7064	0.2414	0	0	0	0	0
4.5544	122.413	101.284	2.418	-0.0118	0	0	0	0	0	6.7113	0.2417	0	0	0	0	0
4.5585	122.406	101.239	2.4408	-0.0123	0	0	0	0	0	6.7163	0.242	0	0	0	0	0
4.5627	122.4	101.232	2.4191	-0.0134	0	0	0	0	0	6.7213	0.2423	0	0	0	0	0
4.5669	122.431	101.218	2.6151	-0.0123	0	0	0	0	0	6.7262	0.2426	0	0	0	0	0
4.571	122.407	101.176	2.5891	-0.0113	0	0	0	0	0	6.7312	0.2429	0	0	0	0	0
4.5752	122.403	101.169	2.5987	-0.0102	0	0	0	0	0	6.7362	0.2431	0	0	0	0	0
4.5794	122.421	101.191	2.4717	-0.0118	0	0	0	0	0	6.7411	0.2434	0	0	0	0	0
4.5835	122.425	101.228	2.2729	-0.0123	0	0	0	0	0	6.7461	0.2437	0	0	0	0	0
4.5877	122.414	101.177	2.5269	-0.0123	0	0	0	0	0	6.7511	0.244	0	0	0	0	0
4.5919	122.395	101.18	2.4988	-0.0102	0	0	0	0	0	6.7561	0.2443	0	0	0	0	0
4.596	122.401	101.159	2.452	-0.0113	0	0	0	0	0	6.761	0.2445	0	0	0	0	0
4.6002	122.343	101.146	2.3888	-0.0134	0	0	0	0	0	6.766	0.2448	0	0	0	0	0
4.6044	122.415	101.252	2.2272	-0.0123	0	0	0	0	0	6.7709	0.2451	0	0	0	0	0
4.6085	122.425	101.28	2.3091	-0.0108	0	0	0	0	0	6.7759	0.2454	0	0	0	0	0
4.6127	122.337	101.191	2.2612	-0.0129	0	0	0	0	0	6.7808	0.2457	0	0	0	0	0
4.6169	122.412	101.143	2.2899	-0.0129	0	0	0	0	0	6.7858	0.2459	0	0	0	0	0
4.621	122.336	101.137	2.2846	-0.0108	0	0	0	0	0	6.7907	0.2462	0	0	0	0	0
4.6252	122.382	101.09	2.1741	-0.0118	0	0	0	0	0	6.7957	0.2465	0	0	0	0	0
4.6294	122.467	101.153	2.2474	-0.0108	0	0	0	0	0	6.8006	0.2468	0	0	0	0	0
4.6335	122.34	101.129	2.2363	-0.0129	0	0	0	0	0	6.8056	0.2471	0	0	0	0	0
4.6377	122.391	101.109	2.122	-0.0123	0	0	0	0	0	6.8106	0.2473	0	0	0	0	0
4.6419	122.428	101.172	2.1927	-0.0092	0	0	0	0	0	6.8155	0.2476	0	0	0	0	0
4.646	122.359	101.15	2.1332	-0.0118	0	0	0	0	0	6.8205	0.2479	0	0	0	0	0
4.6502	122.419	101.23	2.0992	-0.0118	0	0	0	0	0	6.8254	0.2482	0	0	0	0	0
4.6544	122.385	101.192	2.2411	-0.0108	0	0	0	0	0	6.8304	0.2485	0	0	0	0	0
4.6585	122.416	101.222	2.0944	-0.0118	0	0	0	0	0	6.8354	0.2487	0	0	0	0	0
4.6627	122.349	101.15	2.2012	-0.0108	0	0	0	0	0	6.8403	0.249	0	0	0	0	0
4.6669	122.405	101.119	1.9807	-0.0118	0	0	0	0	0	6.8453	0.2493	0	0	0	0	0
4.671	122.378	101.138	2.0073	-0.0118	0	0	0	0	0	6.8502	0.2496	0	0	0	0	0
4.6752	122.397	101.215	2.0848	-0.0108	0	0	0	0	0	6.8552	0.2499	0	0	0	0	0
4.6794	122.394	101.21	1.944	-0.0123	0	0	0	0	0	6.8601	0.2501	0	0	0	0	0
4.6835	122.367	101.223	2.1651	-0.0129	0	0	0	0	0	6.8651	0.2504	0	0	0	0	0
4.6877	122.38	101.132	1.9525	-0.0108	0	0	0	0	0	6.87	0.2507	0	0	0	0	0
4.6919	122.359	101.168	1.893	-0.0097	0	0	0	0	0	6.875	0.251	0	0	0	0	0
4.696	122.358	101.137	1.9026	-0.0097	0	0	0	0	0	6.8799	0.2513	0	0	0	0	0
4.7002	122.385	101.227	1.8542	-0.0129	0	0	0	0	0	6.8848	0.2515	0	0	0	0	0
4.7044	122.388	101.187	2.071	-0.0102	0	0	0	0	0	6.8898	0.2518	0	0	0	0	0
4.7085	122.366	101.295	1.8606	-0.0102	0	0	0	0	0	6.8947	0.2521	0	0	0	0	0
4.7127	122.395	101.254	2.0407	-0.0129	0	0	0	0	0	6.8997	0.2524	0	0	0	0	0
4.7169	122.449	101.28	1.8797	-0.0092	0	0	0	0	0	6.9047	0.2527	0	0	0	0	0
4.721	122.429	101.274	1.8595	-0.0113	0	0	0	0	0	6.9097	0.2529	0	0	0	0	0
4.7252	122.379	101.324	1.7697	-0.0123	0	0	0	0	0	6.9146	0.2532	0	0	0	0	0
4.7294	122.357	101.294	1.7867	-0.0113	0	0	0	0	0	6.9196	0.2535	0	0	0	0	0
4.7335	122.386	101.295	1.9956	-0.0118	0	0	0	0	0	6.9245	0.2538	0	0	0	0	0
4.7377	122.347	101.227	1.7952	-0.0108	0	0	0	0	0	6.9294	0.2541	0	0	0	0	0
4.7419	122.366	101.318	1.7596	-0.0123	0	0	0	0	0	6.9344	0.2544	0	0	0	0	0
4.746	122.404	101.388	1.7543	-0.0113	0	0	0	0	0	6.9393	0.2547	0	0	0	0	0
4.7502	122.435	101.402	1.7936	-0.0129	0	0	0	0	0	6.9443	0.2549	0	0	0	0	0
4.7544	122.396	101.341	1.9472	-0.0118	0	0	0	0	0	6.9493	0.2552	0	0	0	0	0
4.7585	122.437	101.449	1.6794	-0.0113	0	0	0	0	0	6.9542	0.2555	0	0	0	0	0
4.7627	122.362	101.317	1.9254	-0.0118	0	0	0	0	0	6.9592	0.2558	0	0	0	0	0
4.7669	122.447	101.369	1.7469	-0.0102	0	0	0	0	0	6.9642	0.2561	0	0	0	0	0
4.771	122.401	101.457	1.6682	-0.0118	0	0	0	0	0	6.9692	0.2564	0	0	0	0	0
4.7752	122.442	101.459	1.6481	-0.0129	0	0	0	0	0	6.9741	0.2567	0	0	0	0	0
4.7794	122.473	101.477	1.6364	-0.0097	0	0	0	0	0	6.9791	0.257	0	0	0	0	0
4.7835	122.508	101.454	1.8165	-0.0113	0	0	0	0	0	6.9842	0.2573	0	0	0	0	0
4.7877	122.472	101.436	1.7023	-0.0123	0	0	0	0	0	6.9892	0.2575	0	0	0	0	0
4.7919	122.402	101.414	1.7092	-0.0123	0	0	0	0	0	6.9942	0.2578	0	0	0	0	0
4.796	122.468	101.456	1.6438	-0.0129	0	0	0	0	0	6.9991	0.2581	0	0	0	0	0
4.8002	122.503	101.55	1.6496	-0.0108	0	0	0	0	0	7.0042	0.2584	0	0	0	0	0
4.8044	122.388	101.49	1.7214	-0.0113	0	0	0	0	0	7.0092	0.2587	0	0	0	0	0
4.8085	122.478	101.535	1.7639	-0.0129	0	0	0	0	0	7.0141	0.259	0	0	0	0	0
4.8127	122.483	101.553	1.6603	-0.0118	0	0	0	0	0	7.0192	0.2593	0	0	0	0	0
4.8169	122.467	101.505	1.7628	-0.0123	0	0	0	0	0	7.0242	0.2596	0	0	0	0	0
4.821	122.523	101.647	1.6539	-0.0102	0	0	0	0	0	7.0292	0.2599	0	0	0	0	0
4.8252	122.495	101.666	1.5768	-0.0123	0	0	0	0	0	7.0342	0.2602	0	0	0	0	0
4.8294	122.451	101.605	1.5211	-0.0134	0	0	0	0	0	7.0392	0.2605	0	0	0	0	0
4.8335	122.534	101.606	1.5737	-0.0113	0	0	0	0	0	7.0443	0.2608	0	0	0	0	0
4.8377	122.533	101.671	1.6555	-0.0118	0	0	0	0	0	7.0493	0.2611	0	0	0	0	0
4.8419	122.532	101.662	1.7564	-0.0118	0	0	0	0	0	7.0544	0.2614	0	0	0	0	0
4.846	122.534	101.628	1.7129	-0.0097	0	0	0	0	0	7.0594	0.2617	0	0	0	0	0
4.8502	122.455	101.608	1.4785	-0.0123	0	0	0	0	0	7.0645	0.262	0	0	0	0	0
4.8544	122.511	101.66	1.5508	-0.0113	0	0	0	0	0	7.0695	0.2623	0	0	0	0	0
4.8585	122.609	101.759	1.7299	-0.0118	0	0	0	0	0	7.0745	0.2626	0	0	0	0	0
4.8627	122.534	101.689	1.5598	-0.0097	0	0	0	0	0	7.0796	0.2629	0	0	0	0	0
4.8669	122.496	101.69	1.7549	-0.0097	0	0	0	0	0	7.0847	0.2632	0	0	0	0	0
4.871	122.491	101.773	1.461	-0.0129	0	0	0	0	0	7.0897	0.2635	0	0	0	0	0
4.8752	122.529	101.81	1.4483	-0.0113	0	0	0	0	0	7.0947	0.2638	0	0	0	0	0
4.8794	122.559	101.803	1.4318	-0.0092	0	0	0	0	0	7.0998	0.2641	0	0	0	0	0
4.8835	122.558	101.82	1.3941	-0.0087	0	0	0	0	0	7.1049	0.2644	0	0	0	0	0
4.8877	122.563	101.721	1.5795	-0.0097	0	0	0	0	0	7.1099	0.2647	0	0	0	0	0
4.8919	122.577	101.851	1.5875	-0.0113	0	0	0	0	0	7.115	0.265	0	0	0	0	0
4.896	122.568	101.839	1.631	-0.0097	0	0	0	0	0	7.1201	0.2653	0	0	0	0	0
4.9002	122.566	101.842	1.3611	-0.0113	0	0	0	0	0	7.1252	0.2656	0	0	0	0	0
4.9044	122.544	101.893	1.4015	-0.0092	0	0	0	0	0	7.1302	0.2659	0	0	0	0	0
4.9085	122.538	101.893	1.6114	-0.0118	0	0	0	0	0	7.1353	0.2662	0	0	0	0	0
4.9127	122.564	101.896	1.3345	-0.0113	0	0	0	0	0	7.1404	0.2665	0	0	0	0	0
4.9169	122.587	101.964	1.5572	-0.0113	0	0	0	0	0	7.1454	0.2668	0	0	0	0	0
4.921	122.532	101.866	1.3314	-0.0118	0	0	0	0	0	7.1505	0.2672	0	0	0	0	0
4.9252	122.553	101.976	1.3643	-0.0102	0	0	0	0	0	7.1556	0.2675	0	0	0	0	0
4.9294	122.629	101.997	1.3526	-0.0113	0	0	0	0	0	7.1607	0.2678	0	0	0	0	0
4.9335	122.605	101.948	1.3154	-0.0118	0	0	0	0	0	7.1658	0.2681	0	0	0	0	0
4.9377	122.674	102.068	1.5466	-0.0097	0	0	0	0	0	7.1709	0.2684	0	0	0	0	0
4.9419	122.61	102.018	1.5041	-0.0123	0	0	0	0	0	7.176	0.2687	0	0	0	0	0
4.946	122.601	102.059	1.5025	-0.0081	0	0	0	0	0	7.1811	0.269	0	0	0	0	0
4.9502	122.622	102.082	1.2527	-0.0102	0	0	0	0	0	7.1862	0.2694	0	0	0	0	0
4.9544	122.68	102.028	1.2814	-0.0118	0	0	0	0	0	7.1914	0.2697	0	0	0	0	0
4.9585	122.665	102.097	1.4855	-0.0118	0	0	0	0	0	7.1965	0.27	0	0	0	0	0
4.9627	122.66	102.09	1.2623	-0.0123	0	0	0	0	0	7.2017	0.2703	0	0	0	0	0
4.9669	122.685	102.131	1.47	-0.0108	0	0	0	0	0	7.2068	0.2706	0	0	0	0	0
4.971	122.647	102.149	1.2724	-0.0118	0	0	0	0	0	7.2119	0.2709	0	0	0	0	0
4.9752	122.697	102.14	1.2453	-0.0102	0	0	0	0	0	7.2171	0.2713	0	0	0	0	0
4.9794	122.663	102.254	1.2203	-0.0092	0	0	0	0	0	7.2222	0.2716	0	0	0	0	0
4.9835	122.684	102.167	1.1762	-0.0108	0	0	0	0	0	7.2274	0.2719	0	0	0	0	0
4.9877	122.682	102.207	1.4355	-0.0102	0	0	0	0	0	7.2326	0.2722	0	0	0	0	0
4.9919	122.719	102.185	1.4143	-0.0108	0	0	0	0	0	7.2377	0.2725	0	0	0	0	0
4.996	122.759	102.243	1.4265	-0.0113	0	0	0	0	0	7.2429	0.2729	0	0	0	0	0
5.0002	122.707	102.275	1.1964	-0.0102	0	0	0	0	0	7.2481	0.2732	0	0	0	0	0
5.0044	122.694	102.247	1.2288	-0.0087	0	0	0	0	0	7.2533	0.2735	0	0	0	0	0
5.0085	122.738	102.276	1.4068	-0.0097	0	0	0	0	0	7.2585	0.2738	0	0	0	0	0
5.0127	122.72	102.191	1.2384	-0.0097	0	0	0	0	0	7.2636	0.2742	0	0	0	0	0
5.0169	122.692	102.29	1.3574	-0.0097	0	0	0	0	0	7.2688	0.2745	0	0	0	0	0
5.021	122.74	102.344	1.1624	-0.0102	0	0	0	0	0	7.274	0.2748	0	0	0	0	0
5.0252	122.746	102.363	1.1698	-0.0108	0	0	0	0	0	7.2792	0.2751	0	0	0	0	0
5.0294	122.814	102.398	1.1433	-0.0102	0	0	0	0	0	7.2844	0.2755	0	0	0	0	0
5.0335	122.794	102.362	1.1799	-0.0097	0	0	0	0	0	7.2897	0.2758	0	0	0	0	0
5.0377	122.761	102.4	1.3659	-0.0108	0	0	0	0	0	7.2949	0.2761	0	0	0	0	0
5.0419	122.823	102.387	1.334	-0.0102	0	0	0	0	0	7.3001	0.2765	0	0	0	0	0
5.046	122.811	102.362	1.3239	-0.0108	0	0	0	0	0	7.3054	0.2768	0	0	0	0	0
5.0502	122.782	102.428	1.1677	-0.0108	0	0	0	0	0	7.3106	0.2771	0	0	0	0	0
5.0544	122.807	102.383	1.2086	-0.0102	0	0	0	0	0	7.3158	0.2774	0	0	0	0	0
5.0585	122.834	102.427	1.3074	-0.0118	0	0	0	0	0	7.3211	0.2778	0	0	0	0	0
5.0627	122.828	102.444	1.2022	-0.0097	0	0	0	0	0	7.3263	0.2781	0	0	0	0	0
5.0669	122.845	102.467	1.3287	-0.0097	0	0	0	0	0	7.3316	0.2784	0	0	0	0	0
5.071	122.88	102.525	1.1953	-0.0129	0	0	0	0	0	7.3369	0.2788	0	0	0	0	0
5.0752	122.955	102.579	1.1534	-0.0108	0	0	0	0	0	7.3422	0.2791	0	0	0	0	0
5.0794	122.858	102.541	1.1119	-0.0102	0	0	0	0	0	7.3475	0.2795	0	0	0	0	0
5.0835	122.931	102.483	1.1502	-0.0123	0	0	0	0	0	7.3528	0.2798	0	0	0	0	0
5.0877	122.86	102.509	1.2362	-0.0097	0	0	0	0	0	7.3581	0.2801	0	0	0	0	0
5.0919	122.887	102.558	1.2097	-0.0118	0	0	0	0	0	7.3634	0.2805	0	0	0	0	0
5.096	122.897	102.574	1.1996	-0.0108	0	0	0	0	0	7.3687	0.2808	0	0	0	0	0
5.1002	122.864	102.567	1.1619	-0.0129	0	0	0	0	0	7.374	0.2811	0	0	0	0	0
5.1044	122.89	102.523	1.1034	-0.0139	0	0	0	0	0	7.3793	0.2815	0	0	0	0	0
5.1085	122.967	102.51	1.1852	-0.0113	0	0	0	0	0	7.3847	0.2818	0	0	0	0	0
5.1127	122.922	102.581	1.1948	-0.0123	0	0	0	0	0	7.39	0.2821	0	0	0	0	0
5.1169	122.962	102.616	1.1512	-0.0097	0	0	0	0	0	7.3953	0.2825	0	0	0	0	0
5.121	122.951	102.573	1.165	-0.0123	0	0	0	0	0	7.4007	0.2828	0	0	0	0	0
5.1252	123.012	102.605	1.1698	-0.0108	0	0	0	0	0	7.4061	0.2832	0	0	0	0	0
5.1294	122.927	102.563	1.1661	-0.0108	0	0	0	0	0	7.4114	0.2835	0	0	0	0	0
5.1335	123.02	102.544	1.1395	-0.0123	0	0	0	0	0	7.4168	0.2838	0	0	0	0	0
5.1377	123.026	102.651	1.088	-0.0108	0	0	0	0	0	7.4222	0.2842	0	0	0	0	0
5.1419	123.019	102.587	1.2166	-0.0087	0	0	0	0	0	7.4276	0.2845	0	0	0	0	0
5.146	123.045	102.667	1.0843	-0.0102	0	0	0	0	0	7.433	0.2849	0	0	0	0	0
5.1502	123.002	102.623	1.0683	-0.0113	0	0	0	0	0	7.4384	0.2852	0	0	0	0	0
5.1544	123.046	102.662	1.0205	-0.0087	0	0	0	0	0	7.4438	0.2855	0	0	0	0	0
5.1585	123.085	102.687	1.2006	-0.0113	0	0	0	0	0	7.4492	0.2859	0	0	0	0	0
5.1627	123.068	102.67	1.037	-0.0087	0	0	0	0	0	7.4547	0.2862	0	0	0	0	0
5.1669	123.01	102.707	1.0173	-0.0118	0	0	0	0	0	7.4601	0.2866	0	0	0	0	0
5.171	123.078	102.698	1.0163	-0.0108	0	0	0	0	0	7.4655	0.2869	0	0	0	0	0
5.1752	123.084	102.737	1.1619	-0.0113	0	0	0	0	0	7.4709	0.2873	0	0	0	0	0
5.1794	123.053	102.651	1.1549	-0.0134	0	0	0	0	0	7.4764	0.2876	0	0	0	0	0
5.1835	123.114	102.659	1.0147	-0.0118	0	0	0	0	0	7.4818	0.288	0	0	0	0	0
5.1877	123.163	102.688	1.0253	-0.0097	0	0	0	0	0	7.4873	0.2883	0	0	0	0	0
5.1919	123.137	102.794	1.0083	-0.0097	0	0	0	0	0	7.4928	0.2886	0	0	0	0	0
5.196	123.108	102.744	0.9918	-0.0113	0	0	0	0	0	7.4982	0.289	0	0	0	0	0
5.2002	123.172	102.73	0.9716	-0.0102	0	0	0	0	0	7.5037	0.2893	0	0	0	0	0
5.2044	123.128	102.719	0.9642	-0.0087	0	0	0	0	0	7.5092	0.2897	0	0	0	0	0
5.2085	123.119	102.715	0.91	-0.0102	0	0	0	0	0	7.5147	0.29	0	0	0	0	0
5.2127	123.174	102.805	0.9589	-0.0097	0	0	0	0	0	7.5202	0.2904	0	0	0	0	0
5.2169	123.155	102.729	0.902	-0.0113	0	0	0	0	0	7.5257	0.2907	0	0	0	0	0
5.221	123.171	102.801	0.8978	-0.0081	0	0	0	0	0	7.5312	0.2911	0	0	0	0	0
5.2252	123.167	102.764	0.9339	-0.0076	0	0	0	0	0	7.5367	0.2914	0	0	0	0	0
5.2294	123.225	102.82	0.9142	-0.0066	0	0	0	0	0	7.5422	0.2918	0	0	0	0	0
5.2335	123.148	102.715	0.927	-0.0092	0	0	0	0	0	7.5477	0.2921	0	0	0	0	0
5.2377	123.213	102.705	0.8792	-0.0113	0	0	0	0	0	7.5533	0.2925	0	0	0	0	0
5.2419	123.218	102.744	0.8946	-0.0102	0	0	0	0	0	7.5588	0.2928	0	0	0	0	0
5.246	123.273	102.781	0.8866	-0.0118	0	0	0	0	0	7.5644	0.2931	0	0	0	0	0
5.2502	123.281	102.765	0.8685	-0.0118	0	0	0	0	0	7.57	0.2935	0	0	0	0	0
5.2544	123.264	102.84	0.8717	-0.0123	0	0	0	0	0	7.5755	0.2938	0	0	0	0	0
5.2585	123.245	102.745	0.8956	-0.0118	0	0	0	0	0	7.5811	0.2942	0	0	0	0	0
5.2627	123.325	102.878	0.8946	-0.0129	0	0	0	0	0	7.5867	0.2945	0	0	0	0	0
5.2669	123.297	102.702	0.8829	-0.0102	0	0	0	0	0	7.5923	0.2949	0	0	0	0	0
5.271	123.276	102.825	0.8383	-0.0113	0	0	0	0	0	7.5979	0.2952	0	0	0	0	0
5.2752	123.325	102.771	0.91	-0.0102	0	0	0	0	0	7.6035	0.2956	0	0	0	0	0
5.2794	123.304	102.776	0.8829	-0.0102	0	0	0	0	0	7.6091	0.2959	0	0	0	0	0
5.2835	123.346	102.777	0.86	-0.0092	0	0	0	0	0	7.6148	0.2963	0	0	0	0	0
5.2877	123.389	102.765	0.851	-0.0108	0	0	0	0	0	7.6204	0.2966	0	0	0	0	0
5.2919	123.396	102.843	0.826	-0.0108	0	0	0	0	0	7.6261	0.297	0	0	0	0	0
5.296	123.334	102.749	0.8505	-0.0097	0	0	0	0	0	7.6318	0.2973	0	0	0	0	0
5.3002	123.351	102.822	0.8329	-0.0102	0	0	0	0	0	7.6374	0.2977	0	0	0	0	0
5.3044	123.365	102.812	0.8282	-0.0118	0	0	0	0	0	7.643	0.298	0	0	0	0	0
5.3085	123.283	102.76	0.8324	-0.0097	0	0	0	0	0	7.6487	0.2984	0	0	0	0	0
5.3127	123.428	102.859	0.8398	-0.0139	0	0	0	0	0	7.6543	0.2987	0	0	0	0	0
5.3169	123.345	102.756	0.8324	-0.0129	0	0	0	0	0	7.66	0.2991	0	0	0	0	0
5.321	123.417	102.786	0.842	-0.0123	0	0	0	0	0	7.6656	0.2994	0	0	0	0	0
5.3252	123.486	102.811	0.8452	-0.0118	0	0	0	0	0	7.6714	0.2998	0	0	0	0	0
5.3294	123.396	102.787	0.8048	-0.0118	0	0	0	0	0	7.6771	0.3001	0	0	0	0	0
5.3335	123.412	102.82	0.8335	-0.0139	0	0	0	0	0	7.6828	0.3005	0	0	0	0	0
5.3377	123.465	102.805	0.8085	-0.0118	0	0	0	0	0	7.6885	0.3008	0	0	0	0	0
5.3419	123.417	102.765	0.8202	-0.0113	0	0	0	0	0	7.6942	0.3012	0	0	0	0	0
5.346	123.453	102.776	0.7936	-0.0108	0	0	0	0	0	7.6999	0.3015	0	0	0	0	0
5.3502	123.478	102.786	0.7952	-0.0097	0	0	0	0	0	7.7056	0.3019	0	0	0	0	0
5.3544	123.479	102.803	0.8335	-0.0108	0	0	0	0	0	7.7114	0.3022	0	0	0	0	0
5.3585	123.494	102.769	0.8032	-0.0113	0	0	0	0	0	7.7171	0.3026	0	0	0	0	0
5.3627	123.526	102.823	0.8127	-0.0113	0	0	0	0	0	7.7229	0.3029	0	0	0	0	0
5.3669	123.593	102.789	0.7989	-0.0102	0	0	0	0	0	7.7287	0.3033	0	0	0	0	0
5.371	123.554	102.786	0.8691	-0.0102	0	0	0	0	0	7.7345	0.3036	0	0	0	0	0
5.3752	123.553	102.779	0.8011	-0.0108	0	0	0	0	0	7.7403	0.304	0	0	0	0	0
5.3794	123.608	102.855	0.8367	-0.0102	0	0	0	0	0	7.7461	0.3043	0	0	0	0	0
5.3835	123.548	102.762	0.8106	-0.0129	0	0	0	0	0	7.752	0.3047	0	0	0	0	0
5.3877	123.508	102.69	0.8005	-0.0113	0	0	0	0	0	7.7577	0.305	0	0	0	0	0
5.3919	123.567	102.822	0.791	-0.0113	0	0	0	0	0	7.7635	0.3053	0	0	0	0	0
5.396	123.577	102.744	0.7968	-0.0113	0	0	0	0	0	7.7693	0.3057	0	0	0	0	0
5.4002	123.626	102.811	0.707	-0.0092	0	0	0	0	0	7.7752	0.306	0	0	0	0	0
5.4044	123.585	102.737	0.7559	-0.0108	0	0	0	0	0	7.781	0.3064	0	0	0	0	0
5.4085	123.634	102.743	0.7426	-0.0118	0	0	0	0	0	7.7869	0.3067	0	0	0	0	0
5.4127	123.627	102.775	0.783	-0.0113	0	0	0	0	0	7.7927	0.3071	0	0	0	0	0
5.4169	123.637	102.646	0.7798	-0.0118	0	0	0	0	0	7.7986	0.3074	0	0	0	0	0
5.421	123.637	102.7	0.6438	-0.0097	0	0	0	0	0	7.8045	0.3078	0	0	0	0	0
5.4252	123.769	102.689	0.7957	-0.0108	0	0	0	0	0	7.8104	0.3081	0	0	0	0	0
5.4294	123.812	102.726	0.7761	-0.0113	0	0	0	0	0	7.8164	0.3085	0	0	0	0	0
5.4335	124.014	102.684	0.7931	-0.0129	0	0	0	0	0	7.8225	0.3088	0	0	0	0	0
5.4377	124.255	102.63	0.8255	-0.0108	0	0	0	0	0	7.8287	0.3091	0	0	0	0	0
5.4419	124.553	102.716	0.8606	-0.0123	0	0	0	0	0	7.8353	0.3095	0	0	0	0	0
5.446	124.644	102.577	0.8951	-0.0139	0	0	0	0	0	7.8419	0.3098	0	0	0	0	0
5.4502	124.961	102.714	1.0285	-0.0118	0	0	0	0	0	7.8488	0.3102	0	0	0	0	0
5.4544	125.267	102.685	1.401	-0.0123	0	0	0	0	0	7.856	0.3105	0	0	0	0	0
5.4585	125.565	102.599	1.7782	-0.0118	0	0	0	0	0	7.8634	0.3109	0	0	0	0	0
5.4627	125.799	102.698	1.9988	-0.0113	0	0	0	0	0	7.8712	0.3112	0	0	0	0	0
5.4669	126.074	102.721	2.3053	-0.0123	0	0	0	0	0	7.8792	0.3115	0	0	0	0	0
5.471	126.384	102.687	2.6189	-0.0108	0	0	0	0	0	7.8875	0.3119	0	0	0	0	0
5.4752	126.747	102.699	2.8335	-0.0118	0	0	0	0	0	7.8963	0.3122	0	0	0	0	0
5.4794	126.825	102.731	2.9706	-0.0113	0	0	0	0	0	7.9052	0.3126	0	0	0	0	0
5.4835	127.015	102.74	3.2352	-0.0118	0	0	0	0	0	7.9144	0.3129	0	0	0	0	0
5.4877	127.37	102.8	3.5551	-0.0123	0	0	0	0	0	7.9239	0.3133	0	0	0	0	0
5.4919	127.623	102.837	3.8729	-0.0113	0	0	0	0	0	7.9338	0.3136	0	0	0	0	0
5.496	127.778	102.837	4.0312	-0.0108	0	0	0	0	0	7.944	0.314	0	0	0	0	0
5.5002	127.837	102.896	4.2464	-0.0097	0	0	0	0	0	7.9543	0.3143	0	0	0	0	0
5.5044	128.08	102.945	4.5976	-0.0129	0	0	0	0	0	7.9648	0.3147	0	0	0	0	0
5.5085	128.413	103.029	4.8033	-0.0129	0	0	0	0	0	7.9758	0.315	0	0	0	0	0
5.5127	128.447	103.058	4.9898	-0.0134	0	0	0	0	0	7.987	0.3154	0	0	0	0	0
5.5169	128.555	103.032	5.2209	-0.0076	0	0	0	0	0	7.9983	0.3158	0	0	0	0	0
5.521	128.855	103.133	5.4962	-0.0118	0	0	0	0	0	8.01	0.3161	0	0	0	0	0
5.5252	129.001	103.182	5.73	-0.0108	0	0	0	0	0	8.022	0.3165	0	0	0	0	0
5.5294	129.144	103.27	5.8942	-0.0118	0	0	0	0	0	8.0343	0.3169	0	0	0	0	0
5.5335	129.287	103.303	6.0573	-0.0118	0	0	0	0	0	8.0467	0.3172	0	0	0	0	0
5.5377	129.525	103.339	6.4197	-0.0102	0	0	0	0	0	8.0596	0.3176	0	0	0	0	0
5.5419	129.584	103.47	6.5435	-0.0134	0	0	0	0	0	8.0726	0.318	0	0	0	0	0
5.546	129.756	103.469	6.7986	-0.0108	0	0	0	0	0	8.0859	0.3184	0	0	0	0	0
5.5502	129.863	103.578	6.8618	-0.0123	0	0	0	0	0	8.0995	0.3187	0	0	0	0	0
5.5544	130.063	103.675	7.2587	-0.0118	0	0	0	0	0	8.1133	0.3191	0	0	0	0	0
5.5585	130.253	103.68	7.4675	-0.0123	0	0	0	0	0	8.1275	0.3195	0	0	0	0	0
5.5627	130.323	103.761	7.5935	-0.0113	0	0	0	0	0	8.1419	0.3199	0	0	0	0	0
5.5669	130.484	103.852	7.814	-0.0097	0	0	0	0	0	8.1566	0.3203	0	0	0	0	0
5.571	130.556	103.966	8.0377	-0.0102	0	0	0	0	0	8.1715	0.3207	0	0	0	0	0
5.5752	130.745	104.001	8.314	-0.0113	0	0	0	0	0	8.1867	0.3211	0	0	0	0	0
5.5794	130.88	104.107	8.3932	-0.0113	0	0	0	0	0	8.2022	0.3216	0	0	0	0	0
5.5835	130.932	104.186	8.6557	-0.0129	0	0	0	0	0	8.2179	0.322	0	0	0	0	0
5.5877	131.163	104.241	8.9065	-0.0118	0	0	0	0	0	8.2339	0.3224	0	0	0	0	0
5.5919	131.195	104.344	9.1615	-0.0129	0	0	0	0	0	8.2502	0.3228	0	0	0	0	0
5.596	131.382	104.447	9.3427	-0.0123	0	0	0	0	0	8.2667	0.3233	0	0	0	0	0
5.6002	131.442	104.551	9.4288	-0.0129	0	0	0	0	0	8.2835	0.3237	0	0	0	0	0
5.6044	131.64	104.73	9.7641	-0.0123	0	0	0	0	0	8.3007	0.3241	0	0	0	0	0
5.6085	131.73	104.787	9.9118	-0.0123	0	0	0	0	0	8.3181	0.3246	0	0	0	0	0
5.6127	131.819	104.872	10.1594	-0.0123	0	0	0	0	0	8.3358	0.3251	0	0	0	0	0
5.6169	131.865	104.911	10.2822	-0.0118	0	0	0	0	0	8.3537	0.3255	0	0	0	0	0
5.621	132.139	105.117	10.4889	-0.0123	0	0	0	0	0	8.3719	0.326	0	0	0	0	0
5.6252	132.276	105.197	10.8481	-0.0102	0	0	0	0	0	8.3906	0.3265	0	0	0	0	0
5.6294	132.322	105.288	10.9363	-0.0118	0	0	0	0	0	8.4096	0.327	0	0	0	0	0
5.6335	132.502	105.43	11.1579	-0.0108	0	0	0	0	0	8.4288	0.3275	0	0	0	0	0
5.6377	132.678	105.507	11.4437	-0.0113	0	0	0	0	0	8.4486	0.328	0	0	0	0	0
5.6419	132.81	105.677	11.6334	-0.0123	0	0	0	0	0	8.4687	0.3285	0	0	0	0	0
5.646	132.923	105.734	11.7514	-0.0129	0	0	0	0	0	8.4892	0.329	0	0	0	0	0
5.6502	133.099	105.892	11.8582	-0.0118	0	0	0	0	0	8.5101	0.3295	0	0	0	0	0
5.6544	133.237	106.031	12.2477	-0.0108	0	0	0	0	0	8.5314	0.33	0	0	0	0	0
5.6585	133.264	106.216	12.3029	-0.0123	0	0	0	0	0	8.553	0.3306	0	0	0	0	0
5.6627	133.413	106.255	12.6781	-0.0113	0	0	0	0	0	8.5748	0.3311	0	0	0	0	0
5.6669	133.573	106.362	12.7876	-0.0118	0	0	0	0	0	8.5971	0.3317	0	0	0	0	0
5.671	133.639	106.522	13.0054	-0.0097	0	0	0	0	0	8.6198	0.3323	0	0	0	0	0
5.6752	133.798	106.63	13.2121	-0.0118	0	0	0	0	0	8.6427	0.3329	0	0	0	0	0
5.6794	133.772	106.74	13.2493	-0.0108	0	0	0	0	0	8.6659	0.3334	0	0	0	0	0
5.6835	133.854	106.891	13.5272	-0.0129	0	0	0	0	0	8.6892	0.334	0	0	0	0	0
5.6877	134.095	107.095	13.7913	-0.0123	0	0	0	0	0	8.713	0.3347	0	0	0	0	0
5.6919	134.16	107.255	13.9821	-0.0118	0	0	0	0	0	8.7373	0.3353	0	0	0	0	0
5.696	134.194	107.28	14.1298	-0.0134	0	0	0	0	0	8.7618	0.3359	0	0	0	0	0
5.7002	134.263	107.444	14.1919	-0.0139	0	0	0	0	0	8.7864	0.3366	0	0	0	0	0
5.7044	134.443	107.677	14.5798	-0.0145	0	0	0	0	0	8.8114	0.3372	0	0	0	0	0
5.7085	134.481	107.754	14.5761	-0.0113	0	0	0	0	0	8.8369	0.3379	0	0	0	0	0
5.7127	134.493	107.93	14.8854	-0.0113	0	0	0	0	0	8.8624	0.3386	0	0	0	0	0
5.7169	134.426	107.934	14.8758	-0.0123	0	0	0	0	0	8.8878	0.3393	0	0	0	0	0
5.721	134.398	108.022	14.6255	-0.0118	0	0	0	0	0	8.913	0.34	0	0	0	0	0
5.7252	134.292	107.999	14.7307	-0.0113	0	0	0	0	0	8.9381	0.3407	0	0	0	0	0
5.7294	134.159	108.029	14.3955	-0.0113	0	0	0	0	0	8.9627	0.3414	0	0	0	0	0
5.7335	134.17	108.039	14.3827	-0.0118	0	0	0	0	0	8.9871	0.3421	0	0	0	0	0
5.7377	134.023	107.944	14.1032	-0.0134	0	0	0	0	0	9.0113	0.3428	0	0	0	0	0
5.7419	134	107.988	13.8981	-0.0102	0	0	0	0	0	9.0352	0.3435	0	0	0	0	0
5.746	133.86	107.789	13.6446	-0.0129	0	0	0	0	0	9.0589	0.3442	0	0	0	0	0
5.7502	133.742	107.852	13.2451	-0.0123	0	0	0	0	0	9.0821	0.3449	0	0	0	0	0
5.7544	133.599	107.85	13.1112	-0.0129	0	0	0	0	0	9.1049	0.3456	0	0	0	0	0
5.7585	133.502	107.823	12.728	-0.0113	0	0	0	0	0	9.1274	0.3463	0	0	0	0	0
5.7627	133.387	107.832	12.6999	-0.0123	0	0	0	0	0	9.1496	0.347	0	0	0	0	0
5.7669	133.352	107.843	12.6218	-0.0123	0	0	0	0	0	9.1715	0.3477	0	0	0	0	0
5.771	133.156	107.941	12.2052	-0.0134	0	0	0	0	0	9.1931	0.3484	0	0	0	0	0
5.7752	133.058	107.89	12.2482	-0.0108	0	0	0	0	0	9.2142	0.3491	0	0	0	0	0
5.7794	133.017	108.079	11.9342	-0.0123	0	0	0	0	0	9.2352	0.3498	0	0	0	0	0
5.7835	132.881	108.017	11.9841	-0.0139	0	0	0	0	0	9.2559	0.3505	0	0	0	0	0
5.7877	132.751	108.009	11.7976	-0.0113	0	0	0	0	0	9.2762	0.3512	0	0	0	0	0
5.7919	132.615	108.058	11.6839	-0.0118	0	0	0	0	0	9.2962	0.3519	0	0	0	0	0
5.796	132.565	108.093	11.5373	-0.0097	0	0	0	0	0	9.3159	0.3526	0	0	0	0	0
5.8002	132.462	108.168	11.312	-0.0113	0	0	0	0	0	9.3355	0.3533	0	0	0	0	0
5.8044	132.259	108.209	11.3061	-0.0118	0	0	0	0	0	9.3546	0.3541	0	0	0	0	0
5.8085	132.15	108.304	11.0186	-0.0108	0	0	0	0	0	9.3733	0.3548	0	0	0	0	0
5.8127	132.025	108.311	11.0585	-0.0123	0	0	0	0	0	9.3917	0.3555	0	0	0	0	0
5.8169	131.948	108.319	11.0107	-0.0123	0	0	0	0	0	9.4099	0.3563	0	0	0	0	0
5.821	131.777	108.428	10.6222	-0.0129	0	0	0	0	0	9.4278	0.357	0	0	0	0	0
5.8252	131.686	108.385	10.7221	-0.0097	0	0	0	0	0	9.4454	0.3578	0	0	0	0	0
5.8294	131.567	108.478	10.3773	-0.0118	0	0	0	0	0	9.4627	0.3585	0	0	0	0	0
5.8335	131.417	108.432	10.5649	-0.0123	0	0	0	0	0	9.4797	0.3593	0	0	0	0	0
5.8377	131.228	108.435	10.3571	-0.0087	0	0	0	0	0	9.4963	0.36	0	0	0	0	0
5.8419	131.062	108.484	10.3029	-0.0123	0	0	0	0	0	9.5125	0.3608	0	0	0	0	0
5.846	131.006	108.446	10.1817	-0.0097	0	0	0	0	0	9.5285	0.3615	0	0	0	0	0
5.8502	130.868	108.474	9.9883	-0.0113	0	0	0	0	0	9.5443	0.3623	0	0	0	0	0
5.8544	130.795	108.553	9.9974	-0.0129	0	0	0	0	0	9.5598	0.363	0	0	0	0	0
5.8585	130.526	108.565	9.7242	-0.0123	0	0	0	0	0	9.575	0.3638	0	0	0	0	0
5.8627	130.442	108.548	9.8167	-0.0129	0	0	0	0	0	9.5898	0.3645	0	0	0	0	0
5.8669	130.196	108.428	9.7646	-0.0118	0	0	0	0	0	9.6043	0.3653	0	0	0	0	0
5.871	130.013	108.507	9.4299	-0.0129	0	0	0	0	0	9.6184	0.366	0	0	0	0	0
5.8752	129.982	108.471	9.5601	-0.0108	0	0	0	0	0	9.6323	0.3668	0	0	0	0	0
5.8794	129.878	108.445	9.3034	-0.0113	0	0	0	0	0	9.6461	0.3676	0	0	0	0	0
5.8835	129.788	108.402	9.4224	-0.0129	0	0	0	0	0	9.6597	0.3683	0	0	0	0	0
5.8877	129.735	108.356	9.3023	-0.0118	0	0	0	0	0	9.6731	0.369	0	0	0	0	0
5.8919	129.618	108.39	9.271	-0.0123	0	0	0	0	0	9.6864	0.3698	0	0	0	0	0
5.896	129.546	108.276	9.1738	-0.0102	0	0	0	0	0	9.6995	0.3705	0	0	0	0	0
5.9002	129.436	108.305	8.9554	-0.0108	0	0	0	0	0	9.7125	0.3713	0	0	0	0	0
5.9044	129.335	108.175	9.0058	-0.0123	0	0	0	0	0	9.7253	0.372	0	0	0	0	0
5.9085	129.175	108.165	8.7603	-0.0134	0	0	0	0	0	9.7378	0.3727	0	0	0	0	0
5.9127	129.032	108.135	8.8826	-0.0129	0	0	0	0	0	9.7501	0.3734	0	0	0	0	0
5.9169	128.902	107.982	8.7651	-0.0129	0	0	0	0	0	9.7622	0.3741	0	0	0	0	0
5.921	128.756	108.123	8.5935	-0.0113	0	0	0	0	0	9.7741	0.3749	0	0	0	0	0
5.9252	128.622	107.947	8.7162	-0.0123	0	0	0	0	0	9.7857	0.3756	0	0	0	0	0
5.9294	128.506	107.979	8.4245	-0.0129	0	0	0	0	0	9.7971	0.3763	0	0	0	0	0
5.9335	128.464	107.892	8.5409	-0.0097	0	0	0	0	0	9.8084	0.377	0	0	0	0	0
5.9377	128.31	107.754	8.5239	-0.0108	0	0	0	0	0	9.8196	0.3777	0	0	0	0	0
5.9419	128.304	107.77	8.4415	-0.0118	0	0	0	0	0	9.8307	0.3783	0	0	0	0	0
5.946	128.163	107.673	8.3932	-0.0097	0	0	0	0	0	9.8416	0.379	0	0	0	0	0
5.9502	128.155	107.762	8.2093	-0.0129	0	0	0	0	0	9.8524	0.3797	0	0	0	0	0
5.9544	128.074	107.605	8.2752	-0.0129	0	0	0	0	0	9.8632	0.3804	0	0	0	0	0
5.9585	127.924	107.477	7.9931	-0.0118	0	0	0	0	0	9.8738	0.381	0	0	0	0	0
5.9627	127.961	107.52	8.1408	-0.0108	0	0	0	0	0	9.8843	0.3817	0	0	0	0	0
5.9669	127.917	107.459	8.1434	-0.0123	0	0	0	0	0	9.8948	0.3823	0	0	0	0	0
5.971	127.824	107.371	7.8863	-0.0102	0	0	0	0	0	9.9052	0.383	0	0	0	0	0
5.9752	127.764	107.274	8.0133	-0.0118	0	0	0	0	0	9.9155	0.3836	0	0	0	0	0
5.9794	127.69	107.284	7.7678	-0.0092	0	0	0	0	0	9.9257	0.3843	0	0	0	0	0
5.9835	127.605	107.289	7.8995	-0.0123	0	0	0	0	0	9.9358	0.3849	0	0	0	0	0
5.9877	127.472	107.135	7.8352	-0.0092	0	0	0	0	0	9.9458	0.3856	0	0	0	0	0
5.9919	127.352	107.081	7.6796	-0.0129	0	0	0	0	0	9.9556	0.3862	0	0	0	0	0
5.996	127.269	107.007	7.7428	-0.0113	0	0	0	0	0	9.9652	0.3868	0	0	0	0	0
6.0002	127.208	107.074	7.4521	-0.0134	0	0	0	0	0	9.9748	0.3874	0	0	0	0	0
6.0044	127.163	106.954	7.5892	-0.0123	0	0	0	0	0	9.9842	0.388	0	0	0	0	0
6.0085	126.999	106.919	7.2693	-0.0129	0	0	0	0	0	9.9936	0.3887	0	0	0	0	0
6.0127	127.094	106.909	7.4564	-0.0118	0	0	0	0	0	10.0029	0.3893	0	0	0	0	0
6.0169	126.921	106.794	7.3995	-0.0113	0	0	0	0	0	10.0122	0.3899	0	0	0	0	0
6.021	126.85	106.826	7.1099	-0.0139	0	0	0	0	0	10.0213	0.3905	0	0	0	0	0
6.0252	126.812	106.644	7.3023	-0.0113	0	0	0	0	0	10.0303	0.3911	0	0	0	0	0
6.0294	126.75	106.703	7.0536	-0.0113	0	0	0	0	0	10.0393	0.3917	0	0	0	0	0
6.0335	126.718	106.668	7.2428	-0.0129	0	0	0	0	0	10.0482	0.3922	0	0	0	0	0
6.0377	126.581	106.556	7.1466	-0.0113	0	0	0	0	0	10.0571	0.3928	0	0	0	0	0
6.0419	126.492	106.503	7.1067	-0.0139	0	0	0	0	0	10.0657	0.3934	0	0	0	0	0
6.046	126.415	106.449	7.0302	-0.0097	0	0	0	0	0	10.0743	0.394	0	0	0	0	0
6.0502	126.421	106.439	6.7677	-0.0118	0	0	0	0	0	10.0829	0.3946	0	0	0	0	0
6.0544	126.325	106.339	6.8947	-0.0139	0	0	0	0	0	10.0914	0.3951	0	0	0	0	0
6.0585	126.207	106.332	6.6386	-0.0134	0	0	0	0	0	10.0998	0.3957	0	0	0	0	0
6.0627	126.162	106.242	6.8161	-0.0123	0	0	0	0	0	10.1081	0.3962	0	0	0	0	0
6.0669	126.109	106.179	6.7587	-0.0113	0	0	0	0	0	10.1163	0.3968	0	0	0	0	0
6.0711	126.026	106.217	6.4686	-0.0118	0	0	0	0	0	10.1245	0.3973	0	0	0	0	0
6.0752	126.015	106.102	6.6593	-0.0108	0	0	0	0	0	10.1326	0.3979	0	0	0	0	0
6.0794	125.999	106.151	6.3331	-0.0118	0	0	0	0	0	10.1407	0.3984	0	0	0	0	0
6.0836	125.999	106.089	6.5658	-0.0102	0	0	0	0	0	10.1487	0.399	0	0	0	0	0
6.0877	125.867	105.934	6.4999	-0.0113	0	0	0	0	0	10.1567	0.3995	0	0	0	0	0
6.0919	125.878	105.961	6.433	-0.0134	0	0	0	0	0	10.1647	0.4001	0	0	0	0	0
6.0961	125.822	105.893	6.383	-0.0123	0	0	0	0	0	10.1726	0.4006	0	0	0	0	0
6.1002	125.777	105.846	6.1737	-0.0134	0	0	0	0	0	10.1805	0.4011	0	0	0	0	0
6.1044	125.772	105.85	6.3134	-0.0118	0	0	0	0	0	10.1883	0.4017	0	0	0	0	0
6.1086	125.646	105.808	5.9877	-0.0102	0	0	0	0	0	10.1961	0.4022	0	0	0	0	0
6.1127	125.71	105.778	6.2045	-0.0134	0	0	0	0	0	10.2038	0.4027	0	0	0	0	0
6.1169	125.551	105.688	6.1747	-0.0118	0	0	0	0	0	10.2115	0.4032	0	0	0	0	0
6.1211	125.609	105.741	5.8974	-0.0139	0	0	0	0	0	10.2191	0.4037	0	0	0	0	0
6.1252	125.43	105.629	6.001	-0.0123	0	0	0	0	0	10.2267	0.4043	0	0	0	0	0
6.1294	125.385	105.568	5.8639	-0.0102	0	0	0	0	0	10.2342	0.4048	0	0	0	0	0
6.1336	125.399	105.546	5.9994	-0.0102	0	0	0	0	0	10.2416	0.4053	0	0	0	0	0
6.1377	125.282	105.49	5.9585	-0.0102	0	0	0	0	0	10.249	0.4058	0	0	0	0	0
6.1419	125.308	105.452	5.9	-0.0129	0	0	0	0	0	10.2563	0.4063	0	0	0	0	0
6.1461	125.264	105.439	5.8038	-0.0123	0	0	0	0	0	10.2637	0.4068	0	0	0	0	0
6.1502	125.17	105.442	5.5945	-0.0145	0	0	0	0	0	10.2709	0.4073	0	0	0	0	0
6.1544	125.1	105.353	5.7672	-0.0145	0	0	0	0	0	10.2781	0.4078	0	0	0	0	0
6.1586	125.082	105.349	5.5344	-0.0129	0	0	0	0	0	10.2853	0.4083	0	0	0	0	0
6.1627	125.063	105.304	5.6668	-0.0129	0	0	0	0	0	10.2924	0.4088	0	0	0	0	0
6.1669	125.036	105.275	5.6508	-0.0108	0	0	0	0	0	10.2995	0.4092	0	0	0	0	0
6.1711	124.889	105.235	5.3974	-0.0134	0	0	0	0	0	10.3065	0.4097	0	0	0	0	0
6.1752	124.902	105.188	5.5222	-0.0102	0	0	0	0	0	10.3135	0.4102	0	0	0	0	0
6.1794	124.902	105.257	5.3001	-0.0113	0	0	0	0	0	10.3204	0.4107	0	0	0	0	0
6.1836	124.899	105.194	5.4303	-0.0123	0	0	0	0	0	10.3274	0.4112	0	0	0	0	0
6.1877	124.841	105.107	5.3224	-0.0108	0	0	0	0	0	10.3343	0.4117	0	0	0	0	0
6.1919	124.79	105.044	5.3548	-0.0118	0	0	0	0	0	10.3412	0.4121	0	0	0	0	0
6.1961	124.76	104.977	5.3904	-0.0097	0	0	0	0	0	10.3481	0.4126	0	0	0	0	0
6.2002	124.79	105.046	5.1078	-0.0129	0	0	0	0	0	10.3549	0.4131	0	0	0	0	0
6.2044	124.737	104.934	5.2231	-0.0123	0	0	0	0	0	10.3617	0.4136	0	0	0	0	0
6.2086	124.64	104.922	5.1317	-0.0118	0	0	0	0	0	10.3685	0.414	0	0	0	0	0
6.2127	124.629	104.909	5.1561	-0.0123	0	0	0	0	0	10.3752	0.4145	0	0	0	0	0
6.2169	124.624	104.895	5.0711	-0.0139	0	0	0	0	0	10.3819	0.4149	0	0	0	0	0
6.2211	124.588	104.825	5.0137	-0.0118	0	0	0	0	0	10.3886	0.4154	0	0	0	0	0
6.2252	124.636	104.837	5.0302	-0.0123	0	0	0	0	0	10.3953	0.4159	0	0	0	0	0
6.2294	124.564	104.798	4.9584	-0.0129	0	0	0	0	0	10.402	0.4163	0	0	0	0	0
6.2336	124.526	104.725	4.9728	-0.016	0	0	0	0	0	10.4086	0.4168	0	0	0	0	0
6.2377	124.415	104.651	4.9553	-0.0087	0	0	0	0	0	10.4152	0.4172	0	0	0	0	0
6.2419	124.445	104.703	4.875	-0.0123	0	0	0	0	0	10.4217	0.4177	0	0	0	0	0
6.2461	124.322	104.609	4.8123	-0.0129	0	0	0	0	0	10.4282	0.4181	0	0	0	0	0
6.2502	124.382	104.62	4.7719	-0.0129	0	0	0	0	0	10.4347	0.4186	0	0	0	0	0
6.2544	124.338	104.561	4.7517	-0.015	0	0	0	0	0	10.4412	0.419	0	0	0	0	0
6.2586	124.282	104.595	4.646	-0.0123	0	0	0	0	0	10.4476	0.4195	0	0	0	0	0
6.2627	124.308	104.532	4.6194	-0.0108	0	0	0	0	0	10.454	0.4199	0	0	0	0	0
6.2669	124.259	104.473	4.6226	-0.0108	0	0	0	0	0	10.4604	0.4203	0	0	0	0	0
6.2711	124.23	104.497	4.6115	-0.0139	0	0	0	0	0	10.4668	0.4208	0	0	0	0	0
6.2752	124.168	104.462	4.5647	-0.0123	0	0	0	0	0	10.4731	0.4212	0	0	0	0	0
6.2794	124.184	104.479	4.5567	-0.0102	0	0	0	0	0	10.4795	0.4217	0	0	0	0	0
6.2836	124.12	104.385	4.5126	-0.0118	0	0	0	0	0	10.4857	0.4221	0	0	0	0	0
6.2877	124.13	104.365	4.4951	-0.0102	0	0	0	0	0	10.492	0.4225	0	0	0	0	0
6.2919	124.042	104.274	4.4101	-0.0118	0	0	0	0	0	10.4983	0.423	0	0	0	0	0
6.2961	124.146	104.347	4.3814	-0.0129	0	0	0	0	0	10.5045	0.4234	0	0	0	0	0
6.3003	124.029	104.295	4.3947	-0.0118	0	0	0	0	0	10.5107	0.4238	0	0	0	0	0
6.3044	124.026	104.222	4.3022	-0.0118	0	0	0	0	0	10.5169	0.4242	0	0	0	0	0
6.3086	124.068	104.249	4.3325	-0.0139	0	0	0	0	0	10.5231	0.4247	0	0	0	0	0
6.3127	123.979	104.193	4.2794	-0.0129	0	0	0	0	0	10.5293	0.4251	0	0	0	0	0
6.3169	123.987	104.248	4.2926	-0.0118	0	0	0	0	0	10.5354	0.4255	0	0	0	0	0
6.3211	123.935	104.158	4.2868	-0.0097	0	0	0	0	0	10.5416	0.4259	0	0	0	0	0
6.3252	123.994	104.105	4.1768	-0.0113	0	0	0	0	0	10.5477	0.4264	0	0	0	0	0
6.3294	123.862	104.118	4.2475	-0.0129	0	0	0	0	0	10.5538	0.4268	0	0	0	0	0
6.3336	123.937	104.114	4.1231	-0.0123	0	0	0	0	0	10.5599	0.4272	0	0	0	0	0
6.3377	123.962	104.129	4.0461	-0.0118	0	0	0	0	0	10.566	0.4276	0	0	0	0	0
6.3419	123.872	104.037	3.9829	-0.0129	0	0	0	0	0	10.5721	0.428	0	0	0	0	0
6.3461	123.92	104.051	4.0477	-0.0129	0	0	0	0	0	10.5782	0.4284	0	0	0	0	0
6.3502	123.79	104.012	4.0626	-0.0118	0	0	0	0	0	10.5842	0.4288	0	0	0	0	0
6.3544	123.858	103.979	3.977	-0.0129	0	0	0	0	0	10.5902	0.4293	0	0	0	0	0
6.3586	123.772	103.993	4.0541	-0.0139	0	0	0	0	0	10.5963	0.4297	0	0	0	0	0
6.3628	123.751	103.985	3.9212	-0.0113	0	0	0	0	0	10.6022	0.4301	0	0	0	0	0
6.3669	123.744	103.973	3.909	-0.0097	0	0	0	0	0	10.6082	0.4305	0	0	0	0	0
6.3711	123.796	103.918	3.9393	-0.0123	0	0	0	0	0	10.6142	0.4309	0	0	0	0	0
6.3752	123.719	103.915	3.8718	-0.0092	0	0	0	0	0	10.6201	0.4313	0	0	0	0	0
6.3794	123.737	103.889	3.9111	-0.0113	0	0	0	0	0	10.6261	0.4317	0	0	0	0	0
6.3836	123.663	103.843	3.7586	-0.0129	0	0	0	0	0	10.632	0.4321	0	0	0	0	0
6.3877	123.661	103.837	3.7873	-0.0129	0	0	0	0	0	10.6379	0.4325	0	0	0	0	0
6.3919	123.644	103.827	3.6858	-0.0118	0	0	0	0	0	10.6437	0.4329	0	0	0	0	0
6.3961	123.61	103.834	3.7331	-0.0108	0	0	0	0	0	10.6496	0.4333	0	0	0	0	0
6.4002	123.62	103.776	3.8011	-0.0118	0	0	0	0	0	10.6555	0.4337	0	0	0	0	0
6.4044	123.59	103.738	3.663	-0.0102	0	0	0	0	0	10.6613	0.4341	0	0	0	0	0
6.4086	123.654	103.793	3.7347	-0.0134	0	0	0	0	0	10.6671	0.4345	0	0	0	0	0
6.4127	123.563	103.729	3.63	-0.0118	0	0	0	0	0	10.673	0.4349	0	0	0	0	0
6.4169	123.578	103.792	3.5238	-0.0113	0	0	0	0	0	10.6788	0.4353	0	0	0	0	0
6.4211	123.568	103.714	3.6465	-0.0129	0	0	0	0	0	10.6846	0.4357	0	0	0	0	0
6.4253	123.532	103.681	3.4611	-0.0129	0	0	0	0	0	10.6904	0.4361	0	0	0	0	0
6.4294	123.502	103.688	3.5163	-0.0118	0	0	0	0	0	10.6962	0.4365	0	0	0	0	0
6.4336	123.531	103.645	3.5025	-0.0123	0	0	0	0	0	10.702	0.4369	0	0	0	0	0
6.4377	123.524	103.667	3.4929	-0.0087	0	0	0	0	0	10.7077	0.4373	0	0	0	0	0
6.4419	123.568	103.63	3.4526	-0.0102	0	0	0	0	0	10.7135	0.4377	0	0	0	0	0
6.4461	123.467	103.662	3.3989	-0.0108	0	0	0	0	0	10.7193	0.438	0	0	0	0	0
6.4502	123.526	103.64	3.4887	-0.0108	0	0	0	0	0	10.7251	0.4384	0	0	0	0	0
6.4544	123.498	103.596	3.342	-0.0108	0	0	0	0	0	10.7308	0.4388	0	0	0	0	0
6.4586	123.482	103.59	3.3675	-0.0123	0	0	0	0	0	10.7366	0.4392	0	0	0	0	0
6.4627	123.415	103.548	3.2549	-0.0123	0	0	0	0	0	10.7423	0.4396	0	0	0	0	0
6.4669	123.497	103.58	3.24	-0.0113	0	0	0	0	0	10.748	0.44	0	0	0	0	0
6.4711	123.387	103.542	3.3351	-0.0118	0	0	0	0	0	10.7538	0.4404	0	0	0	0	0
6.4752	123.426	103.578	3.2177	-0.0118	0	0	0	0	0	10.7594	0.4408	0	0	0	0	0
6.4794	123.377	103.542	3.2884	-0.0134	0	0	0	0	0	10.7651	0.4412	0	0	0	0	0
6.4836	123.457	103.572	3.1757	-0.0123	0	0	0	0	0	10.7708	0.4415	0	0	0	0	0
6.4878	123.453	103.521	3.1422	-0.0113	0	0	0	0	0	10.7765	0.4419	0	0	0	0	0
6.4919	123.324	103.448	3.112	-0.0123	0	0	0	0	0	10.7822	0.4423	0	0	0	0	0
6.4961	123.341	103.509	3.1927	-0.0097	0	0	0	0	0	10.7878	0.4427	0	0	0	0	0
6.5002	123.341	103.446	3.1507	-0.0118	0	0	0	0	0	10.7935	0.4431	0	0	0	0	0
6.5044	123.327	103.351	3.0052	-0.0129	0	0	0	0	0	10.7991	0.4435	0	0	0	0	0
6.5086	123.344	103.482	3.1821	-0.0123	0	0	0	0	0	10.8047	0.4438	0	0	0	0	0
6.5127	123.373	103.427	2.9552	-0.0108	0	0	0	0	0	10.8104	0.4442	0	0	0	0	0
6.5169	123.334	103.384	2.977	-0.0113	0	0	0	0	0	10.816	0.4446	0	0	0	0	0
6.5211	123.258	103.358	3.1199	-0.0123	0	0	0	0	0	10.8216	0.445	0	0	0	0	0
6.5252	123.27	103.364	2.934	-0.0113	0	0	0	0	0	10.8272	0.4453	0	0	0	0	0
6.5294	123.32	103.402	3.0928	-0.0145	0	0	0	0	0	10.8328	0.4457	0	0	0	0	0
6.5336	123.307	103.358	2.9228	-0.0123	0	0	0	0	0	10.8384	0.4461	0	0	0	0	0
6.5377	123.215	103.312	2.8256	-0.0113	0	0	0	0	0	10.844	0.4465	0	0	0	0	0
6.5419	123.303	103.286	2.918	-0.0102	0	0	0	0	0	10.8496	0.4468	0	0	0	0	0
6.5461	123.291	103.338	2.8277	-0.0108	0	0	0	0	0	10.8552	0.4472	0	0	0	0	0
6.5503	123.281	103.356	2.9866	-0.0129	0	0	0	0	0	10.8608	0.4476	0	0	0	0	0
6.5544	123.226	103.258	2.9632	-0.0108	0	0	0	0	0	10.8664	0.448	0	0	0	0	0
6.5586	123.273	103.29	2.7575	-0.0108	0	0	0	0	0	10.8719	0.4483	0	0	0	0	0
6.5627	123.251	103.299	2.7963	-0.0113	0	0	0	0	0	10.8775	0.4487	0	0	0	0	0
6.5669	123.316	103.27	2.7304	-0.0097	0	0	0	0	0	10.8831	0.4491	0	0	0	0	0
6.5711	123.211	103.234	2.8511	-0.0102	0	0	0	0	0	10.8887	0.4495	0	0	0	0	0
6.5752	123.178	103.231	2.6316	-0.0123	0	0	0	0	0	10.8942	0.4498	0	0	0	0	0
6.5794	123.183	103.179	2.8686	-0.0108	0	0	0	0	0	10.8997	0.4502	0	0	0	0	0
6.5836	123.202	103.221	2.7953	-0.0118	0	0	0	0	0	10.9052	0.4506	0	0	0	0	0
6.5877	123.218	103.163	2.554	-0.0108	0	0	0	0	0	10.9108	0.4509	0	0	0	0	0
6.5919	123.194	103.146	2.5492	-0.0123	0	0	0	0	0	10.9163	0.4513	0	0	0	0	0
6.5961	123.21	103.183	2.613	-0.0118	0	0	0	0	0	10.9218	0.4517	0	0	0	0	0
6.6002	123.175	103.157	2.7257	-0.0129	0	0	0	0	0	10.9274	0.452	0	0	0	0	0
6.6044	123.12	103.114	2.7448	-0.0087	0	0	0	0	0	10.9329	0.4524	0	0	0	0	0
6.6086	123.135	103.096	2.5301	-0.0092	0	0	0	0	0	10.9383	0.4528	0	0	0	0	0
6.6128	123.171	103.091	2.5338	-0.0113	0	0	0	0	0	10.9438	0.4531	0	0	0	0	0
6.6169	123.204	103.074	2.4307	-0.0113	0	0	0	0	0	10.9493	0.4535	0	0	0	0	0
6.6211	123.182	103.126	2.6364	-0.0134	0	0	0	0	0	10.9549	0.4539	0	0	0	0	0
6.6252	123.15	103.086	2.46	-0.0118	0	0	0	0	0	10.9604	0.4542	0	0	0	0	0
6.6294	123.191	103.026	2.6215	-0.0123	0	0	0	0	0	10.9659	0.4546	0	0	0	0	0
6.6336	123.158	102.997	2.3734	-0.0123	0	0	0	0	0	10.9714	0.4549	0	0	0	0	0
6.6377	123.153	103.008	2.3835	-0.0081	0	0	0	0	0	10.9769	0.4553	0	0	0	0	0
6.6419	123.065	103.014	2.3675	-0.0108	0	0	0	0	0	10.9824	0.4557	0	0	0	0	0
6.6461	123.142	103.025	2.3718	-0.0108	0	0	0	0	0	10.9878	0.456	0	0	0	0	0
6.6502	123.133	103.051	2.5285	-0.0108	0	0	0	0	0	10.9933	0.4564	0	0	0	0	0
6.6544	123.102	102.977	2.3197	-0.0108	0	0	0	0	0	10.9988	0.4567	0	0	0	0	0
6.6586	123.099	102.96	2.5057	-0.0134	0	0	0	0	0	11.0042	0.4571	0	0	0	0	0
6.6627	123.133	102.987	2.5009	-0.0092	0	0	0	0	0	11.0097	0.4574	0	0	0	0	0
6.6669	123.115	102.971	2.3813	-0.0092	0	0	0	0	0	11.0152	0.4578	0	0	0	0	0
6.6711	123.101	102.853	2.4249	-0.0123	0	0	0	0	0	11.0206	0.4582	0	0	0	0	0
6.6753	123.052	102.959	2.2044	-0.0129	0	0	0	0	0	11.0261	0.4585	0	0	0	0	0
6.6794	123.088	102.917	2.3951	-0.0129	0	0	0	0	0	11.0315	0.4589	0	0	0	0	0
6.6836	123.062	102.895	2.4334	-0.0118	0	0	0	0	0	11.0369	0.4592	0	0	0	0	0
6.6877	123.092	102.918	2.1975	-0.0123	0	0	0	0	0	11.0424	0.4596	0	0	0	0	0
6.6919	123.085	102.837	2.1757	-0.0113	0	0	0	0	0	11.0478	0.4599	0	0	0	0	0
6.6961	123.038	102.938	2.1884	-0.0113	0	0	0	0	0	11.0532	0.4603	0	0	0	0	0
6.7002	123	102.836	2.3521	-0.0097	0	0	0	0	0	11.0586	0.4606	0	0	0	0	0
6.7044	123.065	102.808	2.1412	-0.0108	0	0	0	0	0	11.064	0.461	0	0	0	0	0
6.7086	123.089	102.876	2.3298	-0.0129	0	0	0	0	0	11.0695	0.4613	0	0	0	0	0
6.7127	123.023	102.735	2.3484	-0.0118	0	0	0	0	0	11.0749	0.4617	0	0	0	0	0
6.7169	123.084	102.84	2.0816	-0.0108	0	0	0	0	0	11.0803	0.462	0	0	0	0	0
6.7211	122.981	102.788	2.0816	-0.0134	0	0	0	0	0	11.0857	0.4624	0	0	0	0	0
6.7252	122.995	102.77	2.0285	-0.0108	0	0	0	0	0	11.0911	0.4627	0	0	0	0	0
6.7294	123.037	102.769	2.2432	-0.0123	0	0	0	0	0	11.0965	0.4631	0	0	0	0	0
6.7336	123.07	102.719	2.2299	-0.0113	0	0	0	0	0	11.1019	0.4634	0	0	0	0	0
6.7378	123.075	102.801	1.9913	-0.0102	0	0	0	0	0	11.1074	0.4638	0	0	0	0	0
6.7419	123.059	102.716	1.944	-0.0097	0	0	0	0	0	11.1128	0.4641	0	0	0	0	0
6.7461	123.08	102.784	1.9881	-0.0129	0	0	0	0	0	11.1182	0.4645	0	0	0	0	0
6.7502	122.972	102.714	2.1528	-0.0118	0	0	0	0	0	11.1236	0.4648	0	0	0	0	0
6.7544	123.075	102.701	2.1629	-0.0108	0	0	0	0	0	11.129	0.4652	0	0	0	0	0
6.7586	122.986	102.713	1.9424	-0.0118	0	0	0	0	0	11.1344	0.4655	0	0	0	0	0
6.7627	123.04	102.734	1.9525	-0.0087	0	0	0	0	0	11.1398	0.4658	0	0	0	0	0
6.7669	123.003	102.666	1.8808	-0.0108	0	0	0	0	0	11.1452	0.4662	0	0	0	0	0
6.7711	122.975	102.679	2.1454	-0.0113	0	0	0	0	0	11.1506	0.4665	0	0	0	0	0
6.7752	123.019	102.663	1.9132	-0.0113	0	0	0	0	0	11.156	0.4669	0	0	0	0	0
6.7794	123	102.6	2.0615	-0.0129	0	0	0	0	0	11.1614	0.4672	0	0	0	0	0
6.7836	123.072	102.677	1.8733	-0.0134	0	0	0	0	0	11.1668	0.4676	0	0	0	0	0
6.7877	123.034	102.791	1.8122	-0.0129	0	0	0	0	0	11.1722	0.4679	0	0	0	0	0
6.7919	123.026	102.677	1.8234	-0.0118	0	0	0	0	0	11.1776	0.4683	0	0	0	0	0
6.7961	123.069	102.742	1.8165	-0.0134	0	0	0	0	0	11.183	0.4686	0	0	0	0	0
6.8003	122.974	102.627	2.0253	-0.0123	0	0	0	0	0	11.1884	0.4689	0	0	0	0	0
6.8044	123.035	102.661	2.0476	-0.0102	0	0	0	0	0	11.1938	0.4693	0	0	0	0	0
6.8086	122.997	102.66	2.0763	-0.0129	0	0	0	0	0	11.1992	0.4696	0	0	0	0	0
6.8128	123.029	102.721	1.9828	-0.0113	0	0	0	0	0	11.2046	0.47	0	0	0	0	0
6.8169	123.046	102.749	1.8351	-0.0134	0	0	0	0	0	11.21	0.4703	0	0	0	0	0
6.8211	122.943	102.707	1.994	-0.0118	0	0	0	0	0	11.2154	0.4707	0	0	0	0	0
6.8253	123.047	102.743	1.7921	-0.0102	0	0	0	0	0	11.2208	0.471	0	0	0	0	0
6.8294	123.009	102.736	1.9047	-0.0118	0	0	0	0	0	11.2262	0.4714	0	0	0	0	0
6.8336	123.027	102.701	1.918	-0.0118	0	0	0	0	0	11.2316	0.4717	0	0	0	0	0
6.8378	123.043	102.761	1.7671	-0.0118	0	0	0	0	0	11.237	0.472	0	0	0	0	0
6.8419	123.006	102.831	1.8712	-0.0108	0	0	0	0	0	11.2424	0.4724	0	0	0	0	0
6.8461	123.01	102.81	1.6789	-0.0108	0	0	0	0	0	11.2478	0.4727	0	0	0	0	0
6.8503	123.071	102.765	1.8733	-0.0123	0	0	0	0	0	11.2532	0.4731	0	0	0	0	0
6.8544	123.031	102.776	1.8186	-0.0108	0	0	0	0	0	11.2586	0.4734	0	0	0	0	0
6.8586	123.002	102.75	1.8431	-0.0102	0	0	0	0	0	11.264	0.4738	0	0	0	0	0
6.8628	123.079	102.818	1.8207	-0.0118	0	0	0	0	0	11.2694	0.4741	0	0	0	0	0
6.8669	123.01	102.829	1.6587	-0.0113	0	0	0	0	0	11.2748	0.4745	0	0	0	0	0
6.8711	123.047	102.762	1.7814	-0.0139	0	0	0	0	0	11.2802	0.4748	0	0	0	0	0
6.8753	123.048	102.808	1.6555	-0.0118	0	0	0	0	0	11.2856	0.4752	0	0	0	0	0
6.8794	123.016	102.715	1.7458	-0.0118	0	0	0	0	0	11.291	0.4755	0	0	0	0	0
6.8836	123.057	102.835	1.7575	-0.0118	0	0	0	0	0	11.2965	0.4759	0	0	0	0	0
6.8878	123.068	102.792	1.6884	-0.0113	0	0	0	0	0	11.3019	0.4762	0	0	0	0	0
6.8919	123.038	102.784	1.6459	-0.0108	0	0	0	0	0	11.3073	0.4766	0	0	0	0	0
6.8961	123.02	102.827	1.6454	-0.0108	0	0	0	0	0	11.3127	0.4769	0	0	0	0	0
6.9003	123.054	102.785	1.6682	-0.0092	0	0	0	0	0	11.3181	0.4773	0	0	0	0	0
6.9044	123.103	102.858	1.6555	-0.0113	0	0	0	0	0	11.3236	0.4776	0	0	0	0	0
6.9086	123.002	102.771	1.6454	-0.0134	0	0	0	0	0	11.329	0.478	0	0	0	0	0
6.9128	123.028	102.82	1.5747	-0.0113	0	0	0	0	0	11.3344	0.4783	0	0	0	0	0
6.9169	123.075	102.896	1.5439	-0.0139	0	0	0	0	0	11.3398	0.4787	0	0	0	0	0
6.9211	123.087	102.857	1.5625	-0.0123	0	0	0	0	0	11.3452	0.479	0	0	0	0	0
6.9253	123.114	102.893	1.5875	-0.0118	0	0	0	0	0	11.3507	0.4794	0	0	0	0	0
6.9295	123.018	102.83	1.5758	-0.0108	0	0	0	0	0	11.3561	0.4797	0	0	0	0	0
6.9336	123.077	102.81	1.5338	-0.0118	0	0	0	0	0	11.3616	0.4801	0	0	0	0	0
6.9378	123.026	102.845	1.5673	-0.0118	0	0	0	0	0	11.367	0.4804	0	0	0	0	0
6.942	123.078	102.909	1.5062	-0.0118	0	0	0	0	0	11.3724	0.4808	0	0	0	0	0
6.9461	123.088	102.922	1.4812	-0.0129	0	0	0	0	0	11.3778	0.4811	0	0	0	0	0
6.9503	123.088	102.914	1.5657	-0.0097	0	0	0	0	0	11.3833	0.4815	0	0	0	0	0
6.9544	123.114	102.947	1.4456	-0.0129	0	0	0	0	0	11.3887	0.4818	0	0	0	0	0
6.9586	123.086	102.886	1.47	-0.0102	0	0	0	0	0	11.3942	0.4822	0	0	0	0	0
6.9628	123.095	102.906	1.4376	-0.0108	0	0	0	0	0	11.3996	0.4826	0	0	0	0	0
6.9669	122.999	102.913	1.4355	-0.0102	0	0	0	0	0	11.4051	0.4829	0	0	0	0	0
6.9711	123.105	102.859	1.4493	-0.0102	0	0	0	0	0	11.4105	0.4833	0	0	0	0	0
6.9753	123.043	102.934	1.4206	-0.0102	0	0	0	0	0	11.4159	0.4836	0	0	0	0	0
6.9794	123.123	102.948	1.4206	-0.0118	0	0	0	0	0	11.4214	0.484	0	0	0	0	0
6.9836	123.082	102.938	1.4031	-0.0097	0	0	0	0	0	11.4268	0.4843	0	0	0	0	0
6.9878	123.122	103.016	1.3308	-0.0113	0	0	0	0	0	11.4323	0.4847	0	0	0	0	0
6.992	123.102	103.028	1.4281	-0.0129	0	0	0	0	0	11.4377	0.485	0	0	0	0	0
6.9961	123.085	102.951	1.3999	-0.0108	0	0	0	0	0	11.4432	0.4854	0	0	0	0	0
7.0003	123.076	102.978	1.3558	-0.0113	0	0	0	0	0	11.4486	0.4858	0	0	0	0	0
7.0045	123.119	102.995	1.3638	-0.0118	0	0	0	0	0	11.4541	0.4861	0	0	0	0	0
7.0086	123.143	102.989	1.3898	-0.0113	0	0	0	0	0	11.4596	0.4865	0	0	0	0	0
7.0128	123.136	103.001	1.3866	-0.0118	0	0	0	0	0	11.4651	0.4868	0	0	0	0	0
7.0169	123.11	103.035	1.3494	-0.0129	0	0	0	0	0	11.4705	0.4872	0	0	0	0	0
7.0211	123.12	102.999	1.4201	-0.0097	0	0	0	0	0	11.476	0.4875	0	0	0	0	0
7.0253	123.154	103.034	1.3547	-0.0118	0	0	0	0	0	11.4815	0.4879	0	0	0	0	0
7.0294	123.188	103.005	1.3484	-0.0097	0	0	0	0	0	11.487	0.4883	0	0	0	0	0
7.0336	123.089	102.942	1.2963	-0.0108	0	0	0	0	0	11.4925	0.4886	0	0	0	0	0
7.0378	123.168	102.999	1.3298	-0.0113	0	0	0	0	0	11.4979	0.489	0	0	0	0	0
7.0419	123.093	103.024	1.3632	-0.0134	0	0	0	0	0	11.5034	0.4893	0	0	0	0	0
7.0461	123.176	103.048	1.2772	-0.0113	0	0	0	0	0	11.5089	0.4897	0	0	0	0	0
7.0503	123.129	102.969	1.3059	-0.0129	0	0	0	0	0	11.5144	0.4901	0	0	0	0	0
7.0545	123.123	103.087	1.2766	-0.0113	0	0	0	0	0	11.5199	0.4904	0	0	0	0	0
7.0586	123.155	102.955	1.2724	-0.0113	0	0	0	0	0	11.5254	0.4908	0	0	0	0	0
7.0628	123.132	103.062	1.2517	-0.0123	0	0	0	0	0	11.5308	0.4911	0	0	0	0	0
7.067	123.205	103.042	1.2506	-0.0118	0	0	0	0	0	11.5364	0.4915	0	0	0	0	0
7.0711	123.163	102.997	1.2022	-0.0113	0	0	0	0	0	11.5419	0.4919	0	0	0	0	0
7.0753	123.233	103.076	1.2219	-0.0118	0	0	0	0	0	11.5474	0.4922	0	0	0	0	0
7.0794	123.245	103.05	1.2357	-0.0108	0	0	0	0	0	11.553	0.4926	0	0	0	0	0
7.0836	123.186	103.09	1.2782	-0.0134	0	0	0	0	0	11.5585	0.4929	0	0	0	0	0
7.0878	123.247	103.067	1.2915	-0.0118	0	0	0	0	0	11.564	0.4933	0	0	0	0	0
7.0919	123.263	103.123	1.1932	-0.0123	0	0	0	0	0	11.5696	0.4937	0	0	0	0	0
7.0961	123.195	103.112	1.1464	-0.0139	0	0	0	0	0	11.5752	0.494	0	0	0	0	0
7.1003	123.321	103.065	1.173	-0.0123	0	0	0	0	0	11.5807	0.4944	0	0	0	0	0
7.1044	123.251	103.111	1.2432	-0.0092	0	0	0	0	0	11.5863	0.4948	0	0	0	0	0
7.1086	123.258	103.119	1.1831	-0.0108	0	0	0	0	0	11.5919	0.4951	0	0	0	0	0
7.1128	123.293	103.142	1.2113	-0.0118	0	0	0	0	0	11.5975	0.4955	0	0	0	0	0
7.117	123.297	103.116	1.1767	-0.0118	0	0	0	0	0	11.6031	0.4959	0	0	0	0	0
7.1211	123.311	103.096	1.1836	-0.0129	0	0	0	0	0	11.6087	0.4962	0	0	0	0	0
7.1253	123.277	103.169	1.1613	-0.0102	0	0	0	0	0	11.6143	0.4966	0	0	0	0	0
7.1295	123.289	103.12	1.1178	-0.0118	0	0	0	0	0	11.6199	0.4969	0	0	0	0	0
7.1336	123.292	103.086	1.1523	-0.0129	0	0	0	0	0	11.6255	0.4973	0	0	0	0	0
7.1378	123.333	103.192	1.13	-0.0129	0	0	0	0	0	11.6311	0.4977	0	0	0	0	0
7.1419	123.322	103.153	1.1321	-0.0123	0	0	0	0	0	11.6367	0.498	0	0	0	0	0
7.1461	123.24	103.097	1.0869	-0.0123	0	0	0	0	0	11.6423	0.4984	0	0	0	0	0
7.1503	123.362	103.162	1.1193	-0.0097	0	0	0	0	0	11.6479	0.4988	0	0	0	0	0
7.1544	123.364	103.16	1.0928	-0.0108	0	0	0	0	0	11.6536	0.4991	0	0	0	0	0
7.1586	123.391	103.102	1.0933	-0.0145	0	0	0	0	0	11.6593	0.4995	0	0	0	0	0
7.1628	123.317	103.159	1.0667	-0.0102	0	0	0	0	0	11.6649	0.4999	0	0	0	0	0
7.1669	123.375	103.21	1.08	-0.0123	0	0	0	0	0	11.6705	0.5002	0	0	0	0	0
7.1711	123.317	103.159	1.0981	-0.0118	0	0	0	0	0	11.6762	0.5006	0	0	0	0	0
7.1753	123.298	103.222	1.0901	-0.0108	0	0	0	0	0	11.6818	0.501	0	0	0	0	0
7.1795	123.37	103.209	1.0673	-0.0108	0	0	0	0	0	11.6874	0.5013	0	0	0	0	0
7.1836	123.383	103.215	1.0907	-0.0113	0	0	0	0	0	11.6931	0.5017	0	0	0	0	0
7.1878	123.375	103.225	1.0731	-0.0134	0	0	0	0	0	11.6988	0.5021	0	0	0	0	0
7.192	123.381	103.262	1.038	-0.0123	0	0	0	0	0	11.7044	0.5024	0	0	0	0	0
7.1961	123.444	103.293	1.0333	-0.0118	0	0	0	0	0	11.7101	0.5028	0	0	0	0	0
7.2003	123.455	103.22	1.0699	-0.0113	0	0	0	0	0	11.7158	0.5032	0	0	0	0	0
7.2044	123.427	103.262	1.0009	-0.0102	0	0	0	0	0	11.7215	0.5036	0	0	0	0	0
7.2086	123.431	103.249	1.0439	-0.0118	0	0	0	0	0	11.7272	0.5039	0	0	0	0	0
7.2128	123.398	103.291	1.0768	-0.0097	0	0	0	0	0	11.7329	0.5043	0	0	0	0	0
7.2169	123.403	103.263	1.0157	-0.0123	0	0	0	0	0	11.7386	0.5047	0	0	0	0	0
7.2211	123.448	103.28	1.0094	-0.0113	0	0	0	0	0	11.7443	0.505	0	0	0	0	0
7.2253	123.449	103.301	1.0391	-0.0129	0	0	0	0	0	11.75	0.5054	0	0	0	0	0
7.2294	123.536	103.367	1.0173	-0.0123	0	0	0	0	0	11.7558	0.5058	0	0	0	0	0
7.2336	123.401	103.289	0.9929	-0.0134	0	0	0	0	0	11.7615	0.5062	0	0	0	0	0
7.2378	123.426	103.373	1.0147	-0.0081	0	0	0	0	0	11.7672	0.5065	0	0	0	0	0
7.242	123.465	103.327	0.9854	-0.0134	0	0	0	0	0	11.7729	0.5069	0	0	0	0	0
7.2461	123.399	103.332	0.9807	-0.0129	0	0	0	0	0	11.7786	0.5073	0	0	0	0	0
7.2503	123.491	103.302	1.0062	-0.0102	0	0	0	0	0	11.7844	0.5077	0	0	0	0	0
7.2545	123.513	103.397	1.0141	-0.0113	0	0	0	0	0	11.7901	0.508	0	0	0	0	0
7.2586	123.468	103.328	0.9913	-0.0108	0	0	0	0	0	11.7959	0.5084	0	0	0	0	0
7.2628	123.5	103.338	0.961	-0.0108	0	0	0	0	0	11.8016	0.5088	0	0	0	0	0
7.2669	123.528	103.362	0.9621	-0.0129	0	0	0	0	0	11.8074	0.5092	0	0	0	0	0
7.2711	123.531	103.333	0.9642	-0.0129	0	0	0	0	0	11.8132	0.5096	0	0	0	0	0
7.2753	123.49	103.42	0.9307	-0.0118	0	0	0	0	0	11.8189	0.5099	0	0	0	0	0
7.2794	123.509	103.402	0.9445	-0.0134	0	0	0	0	0	11.8247	0.5103	0	0	0	0	0
7.2836	123.569	103.433	0.9615	-0.0108	0	0	0	0	0	11.8305	0.5107	0	0	0	0	0
7.2878	123.545	103.434	0.9366	-0.0113	0	0	0	0	0	11.8363	0.5111	0	0	0	0	0
7.2919	123.574	103.478	0.97	-0.0097	0	0	0	0	0	11.8421	0.5114	0	0	0	0	0
7.2961	123.535	103.511	0.935	-0.0123	0	0	0	0	0	11.8479	0.5118	0	0	0	0	0
7.3003	123.581	103.442	0.9344	-0.0123	0	0	0	0	0	11.8537	0.5122	0	0	0	0	0
7.3045	123.517	103.446	0.8903	-0.0118	0	0	0	0	0	11.8595	0.5126	0	0	0	0	0
7.3086	123.564	103.473	0.9201	-0.0113	0	0	0	0	0	11.8653	0.513	0	0	0	0	0
7.3128	123.576	103.464	0.9169	-0.0123	0	0	0	0	0	11.8711	0.5134	0	0	0	0	0
7.317	123.553	103.496	0.8983	-0.0113	0	0	0	0	0	11.8769	0.5137	0	0	0	0	0
7.3211	123.579	103.412	0.9196	-0.0118	0	0	0	0	0	11.8827	0.5141	0	0	0	0	0
7.3253	123.612	103.573	0.9126	-0.0134	0	0	0	0	0	11.8886	0.5145	0	0	0	0	0
7.3294	123.585	103.447	0.9281	-0.0108	0	0	0	0	0	11.8944	0.5149	0	0	0	0	0
7.3336	123.602	103.475	0.8579	-0.0097	0	0	0	0	0	11.9002	0.5153	0	0	0	0	0
7.3378	123.614	103.538	0.8898	-0.0113	0	0	0	0	0	11.9061	0.5157	0	0	0	0	0
7.3419	123.668	103.602	0.885	-0.0118	0	0	0	0	0	11.912	0.516	0	0	0	0	0
7.3461	123.635	103.583	0.8728	-0.0123	0	0	0	0	0	11.9178	0.5164	0	0	0	0	0
7.3503	123.58	103.5	0.8786	-0.0118	0	0	0	0	0	11.9237	0.5168	0	0	0	0	0
7.3545	123.675	103.579	0.8946	-0.0134	0	0	0	0	0	11.9296	0.5172	0	0	0	0	0
7.3586	123.681	103.567	0.8499	-0.0118	0	0	0	0	0	11.9355	0.5176	0	0	0	0	0
7.3628	123.629	103.539	0.8483	-0.0134	0	0	0	0	0	11.9413	0.518	0	0	0	0	0
7.367	123.651	103.626	0.8515	-0.0102	0	0	0	0	0	11.9472	0.5184	0	0	0	0	0
7.3711	123.697	103.529	0.8335	-0.0108	0	0	0	0	0	11.9531	0.5188	0	0	0	0	0
7.3753	123.719	103.648	0.8377	-0.0123	0	0	0	0	0	11.959	0.5191	0	0	0	0	0
7.3795	123.655	103.586	0.8611	-0.0108	0	0	0	0	0	11.9649	0.5195	0	0	0	0	0
7.3836	123.69	103.596	0.8127	-0.0129	0	0	0	0	0	11.9708	0.5199	0	0	0	0	0
7.3878	123.714	103.649	0.8345	-0.0108	0	0	0	0	0	11.9768	0.5203	0	0	0	0	0
7.392	123.753	103.62	0.8181	-0.0134	0	0	0	0	0	11.9827	0.5207	0	0	0	0	0
7.3961	123.718	103.684	0.8425	-0.0108	0	0	0	0	0	11.9886	0.5211	0	0	0	0	0
7.4003	123.79	103.674	0.8537	-0.0108	0	0	0	0	0	11.9946	0.5215	0	0	0	0	0
7.4045	123.711	103.661	0.817	-0.0139	0	0	0	0	0	12.0006	0.5219	0	0	0	0	0
7.4086	123.73	103.618	0.8287	-0.0118	0	0	0	0	0	12.0065	0.5223	0	0	0	0	0
7.4128	123.757	103.719	0.8675	-0.0108	0	0	0	0	0	12.0124	0.5227	0	0	0	0	0
7.417	123.785	103.725	0.8069	-0.0123	0	0	0	0	0	12.0184	0.5231	0	0	0	0	0
7.4211	123.718	103.662	0.8053	-0.0097	0	0	0	0	0	12.0244	0.5235	0	0	0	0	0
7.4253	123.734	103.692	0.8074	-0.0118	0	0	0	0	0	12.0303	0.5238	0	0	0	0	0
7.4295	123.751	103.656	0.8106	-0.0102	0	0	0	0	0	12.0363	0.5242	0	0	0	0	0
7.4336	123.809	103.741	0.8011	-0.0102	0	0	0	0	0	12.0423	0.5246	0	0	0	0	0
7.4378	123.774	103.775	0.7942	-0.0118	0	0	0	0	0	12.0482	0.525	0	0	0	0	0
7.442	123.757	103.675	0.8175	-0.0129	0	0	0	0	0	12.0542	0.5254	0	0	0	0	0
7.4461	123.82	103.773	0.774	-0.0113	0	0	0	0	0	12.0602	0.5258	0	0	0	0	0
7.4503	123.792	103.626	0.7947	-0.0113	0	0	0	0	0	12.0662	0.5262	0	0	0	0	0
7.4545	123.883	103.748	0.8032	-0.0108	0	0	0	0	0	12.0722	0.5266	0	0	0	0	0
7.4586	123.859	103.692	0.7692	-0.0123	0	0	0	0	0	12.0783	0.527	0	0	0	0	0
7.4628	123.858	103.731	0.7596	-0.0113	0	0	0	0	0	12.0843	0.5274	0	0	0	0	0
7.467	123.846	103.793	0.7607	-0.0145	0	0	0	0	0	12.0904	0.5278	0	0	0	0	0
7.4711	123.874	103.76	0.7538	-0.0129	0	0	0	0	0	12.0964	0.5282	0	0	0	0	0
7.4753	123.893	103.713	0.757	-0.0102	0	0	0	0	0	12.1025	0.5286	0	0	0	0	0
7.4795	123.877	103.702	0.7734	-0.0123	0	0	0	0	0	12.1086	0.529	0	0	0	0	0
7.4836	123.816	103.728	0.7745	-0.0076	0	0	0	0	0	12.1146	0.5294	0	0	0	0	0
7.4878	123.907	103.752	0.757	-0.0113	0	0	0	0	0	12.1206	0.5298	0	0	0	0	0
7.492	123.883	103.764	0.7649	-0.0113	0	0	0	0	0	12.1267	0.5302	0	0	0	0	0
7.4961	123.923	103.697	0.7405	-0.0134	0	0	0	0	0	12.1328	0.5306	0	0	0	0	0
7.5003	123.955	103.74	0.7851	-0.0097	0	0	0	0	0	12.1389	0.531	0	0	0	0	0
7.5045	123.875	103.685	0.7538	-0.0108	0	0	0	0	0	12.145	0.5314	0	0	0	0	0
7.5086	123.96	103.779	0.7469	-0.0108	0	0	0	0	0	12.1511	0.5318	0	0	0	0	0
7.5128	123.919	103.767	0.775	-0.0108	0	0	0	0	0	12.1572	0.5322	0	0	0	0	0
7.517	123.939	103.788	0.7384	-0.0118	0	0	0	0	0	12.1633	0.5325	0	0	0	0	0
7.5211	123.938	103.7	0.7463	-0.0108	0	0	0	0	0	12.1694	0.5329	0	0	0	0	0
7.5253	123.941	103.779	0.7463	-0.0118	0	0	0	0	0	12.1755	0.5333	0	0	0	0	0
7.5295	123.932	103.725	0.7272	-0.0123	0	0	0	0	0	12.1817	0.5337	0	0	0	0	0
7.5336	123.945	103.758	0.7314	-0.0118	0	0	0	0	0	12.1878	0.5341	0	0	0	0	0
7.5395	124.006	103.726	0.7485	-0.0102	0	0	0	0	0	12.1963	0.5347	0	0	0	0	0
7.5436	123.987	103.819	0.7171	-0.0123	0	0	0	0	0	12.2025	0.5351	0	0	0	0	0
7.5478	124.004	103.759	0.7543	-0.0113	0	0	0	0	0	12.2087	0.5355	0	0	0	0	0
7.552	124.054	103.817	0.7304	-0.0108	0	0	0	0	0	12.2148	0.5359	0	0	0	0	0
7.5561	124.092	103.834	0.7421	-0.0129	0	0	0	0	0	12.2211	0.5363	0	0	0	0	0
7.5603	124.108	103.718	0.7761	-0.0129	0	0	0	0	0	12.2273	0.5367	0	0	0	0	0
7.5644	124.216	103.745	0.7144	-0.0123	0	0	0	0	0	12.2336	0.5371	0	0	0	0	0
7.5686	124.431	103.641	0.809	-0.0118	0	0	0	0	0	12.2401	0.5375	0	0	0	0	0
7.5728	124.597	103.705	0.7495	-0.0113	0	0	0	0	0	12.2467	0.5379	0	0	0	0	0
7.577	124.862	103.724	0.8329	-0.0134	0	0	0	0	0	12.2535	0.5383	0	0	0	0	0
7.5811	125.106	103.626	0.9307	-0.0134	0	0	0	0	0	12.2605	0.5387	0	0	0	0	0
7.5853	125.498	103.682	1.0237	-0.0108	0	0	0	0	0	12.2679	0.539	0	0	0	0	0
7.5895	125.633	103.673	1.2038	-0.0097	0	0	0	0	0	12.2755	0.5394	0	0	0	0	0
7.5936	125.867	103.719	1.2554	-0.0102	0	0	0	0	0	12.2833	0.5398	0	0	0	0	0
7.5978	126.251	103.686	1.7379	-0.0129	0	0	0	0	0	12.2914	0.5402	0	0	0	0	0
7.602	126.57	103.753	2.0763	-0.0123	0	0	0	0	0	12.3	0.5406	0	0	0	0	0
7.6061	126.641	103.751	2.5163	-0.0129	0	0	0	0	0	12.3088	0.541	0	0	0	0	0
7.6103	126.926	103.698	2.6853	-0.0139	0	0	0	0	0	12.3177	0.5414	0	0	0	0	0
7.6145	127.172	103.79	2.9669	-0.0108	0	0	0	0	0	12.327	0.5418	0	0	0	0	0
7.6186	127.522	103.787	3.3782	-0.0118	0	0	0	0	0	12.3367	0.5422	0	0	0	0	0
7.6228	127.694	103.833	3.4701	-0.0118	0	0	0	0	0	12.3468	0.5426	0	0	0	0	0
7.6269	127.836	103.87	3.7687	-0.015	0	0	0	0	0	12.3571	0.543	0	0	0	0	0
7.6311	128.16	103.915	4.002	-0.0129	0	0	0	0	0	12.3676	0.5434	0	0	0	0	0
7.6353	128.3	103.98	4.3538	-0.0129	0	0	0	0	0	12.3786	0.5438	0	0	0	0	0
7.6395	128.458	103.998	4.5541	-0.0129	0	0	0	0	0	12.3897	0.5442	0	0	0	0	0
7.6436	128.648	104.079	4.6216	-0.0129	0	0	0	0	0	12.4011	0.5446	0	0	0	0	0
7.6478	128.906	104.097	4.875	-0.0145	0	0	0	0	0	12.4129	0.5451	0	0	0	0	0
7.652	129.156	104.168	5.1513	-0.0123	0	0	0	0	0	12.4251	0.5455	0	0	0	0	0
7.6561	129.17	104.202	5.5127	-0.015	0	0	0	0	0	12.4375	0.5459	0	0	0	0	0
7.6603	129.409	104.291	5.6683	-0.0102	0	0	0	0	0	12.4501	0.5463	0	0	0	0	0
7.6645	129.561	104.416	5.8129	-0.0092	0	0	0	0	0	12.4631	0.5468	0	0	0	0	0
7.6686	129.824	104.386	6.2247	-0.0118	0	0	0	0	0	12.4764	0.5472	0	0	0	0	0
7.6728	129.904	104.519	6.2895	-0.0123	0	0	0	0	0	12.49	0.5476	0	0	0	0	0
7.677	130.039	104.484	6.5254	-0.0118	0	0	0	0	0	12.5039	0.5481	0	0	0	0	0
7.6811	130.297	104.561	6.5791	-0.0108	0	0	0	0	0	12.5181	0.5485	0	0	0	0	0
7.6853	130.54	104.719	7.0217	-0.0113	0	0	0	0	0	12.5328	0.549	0	0	0	0	0
7.6894	130.698	104.701	7.2274	-0.0134	0	0	0	0	0	12.5479	0.5494	0	0	0	0	0
7.6936	130.841	104.795	7.1976	-0.0118	0	0	0	0	0	12.5633	0.5499	0	0	0	0	0
7.6978	131.075	104.921	7.4888	-0.0129	0	0	0	0	0	12.5791	0.5503	0	0	0	0	0
7.702	131.248	105.102	7.6918	-0.0118	0	0	0	0	0	12.5954	0.5508	0	0	0	0	0
7.7061	131.286	105.008	8.0669	-0.0129	0	0	0	0	0	12.6119	0.5513	0	0	0	0	0
7.7103	131.366	105.045	8.2731	-0.0087	0	0	0	0	0	12.6285	0.5517	0	0	0	0	0
7.7145	131.558	105.215	8.3204	-0.0129	0	0	0	0	0	12.6454	0.5522	0	0	0	0	0
7.7186	131.747	105.255	8.7444	-0.0092	0	0	0	0	0	12.6628	0.5527	0	0	0	0	0
7.7228	131.862	105.394	8.7099	-0.0113	0	0	0	0	0	12.6805	0.5532	0	0	0	0	0
7.727	131.964	105.39	9.1095	-0.0097	0	0	0	0	0	12.6985	0.5537	0	0	0	0	0
7.7311	132.268	105.55	9.1403	-0.0118	0	0	0	0	0	12.717	0.5542	0	0	0	0	0
7.7353	132.456	105.651	9.6158	-0.0129	0	0	0	0	0	12.7362	0.5547	0	0	0	0	0
7.7395	132.486	105.688	9.7497	-0.0097	0	0	0	0	0	12.7556	0.5552	0	0	0	0	0
7.7436	132.557	105.79	9.7099	-0.0134	0	0	0	0	0	12.7751	0.5557	0	0	0	0	0
7.7478	132.776	105.955	9.9065	-0.0118	0	0	0	0	0	12.7951	0.5563	0	0	0	0	0
7.7519	132.979	106.095	10.1754	-0.0118	0	0	0	0	0	12.8156	0.5568	0	0	0	0	0
7.7561	133.027	106.054	10.5649	-0.0129	0	0	0	0	0	12.8364	0.5573	0	0	0	0	0
7.7603	133.172	106.235	10.7264	-0.0113	0	0	0	0	0	12.8576	0.5579	0	0	0	0	0
7.7645	133.403	106.423	10.7376	-0.0113	0	0	0	0	0	12.8793	0.5585	0	0	0	0	0
7.7686	133.363	106.453	11.1494	-0.0108	0	0	0	0	0	12.9012	0.559	0	0	0	0	0
7.7728	133.454	106.567	11.1201	-0.0118	0	0	0	0	0	12.9233	0.5596	0	0	0	0	0
7.777	133.529	106.581	11.5107	-0.0108	0	0	0	0	0	12.9456	0.5602	0	0	0	0	0
7.7811	133.826	106.858	11.8603	-0.0134	0	0	0	0	0	12.9684	0.5608	0	0	0	0	0
7.7853	133.743	106.865	11.9894	-0.0097	0	0	0	0	0	12.9916	0.5614	0	0	0	0	0
7.7895	133.847	107.013	12.1	-0.0129	0	0	0	0	0	13.0148	0.562	0	0	0	0	0
7.7936	133.941	107.179	12.2317	-0.0118	0	0	0	0	0	13.0384	0.5626	0	0	0	0	0
7.7978	134.161	107.298	12.4661	-0.0123	0	0	0	0	0	13.0624	0.5633	0	0	0	0	0
7.802	134.362	107.44	12.6265	-0.0118	0	0	0	0	0	13.0872	0.5639	0	0	0	0	0
7.8061	134.411	107.45	12.821	-0.0129	0	0	0	0	0	13.1123	0.5646	0	0	0	0	0
7.8103	134.422	107.584	13.0277	-0.0134	0	0	0	0	0	13.1376	0.5652	0	0	0	0	0
7.8144	134.54	107.79	13.0947	-0.0123	0	0	0	0	0	13.1631	0.5659	0	0	0	0	0
7.8186	134.633	107.915	13.4278	-0.0123	0	0	0	0	0	13.1889	0.5666	0	0	0	0	0
7.8228	134.652	108.019	13.6834	-0.0129	0	0	0	0	0	13.215	0.5673	0	0	0	0	0
7.827	134.712	108.049	13.7408	-0.0123	0	0	0	0	0	13.2412	0.568	0	0	0	0	0
7.8311	134.922	108.221	14.0745	-0.0102	0	0	0	0	0	13.2678	0.5687	0	0	0	0	0
7.8353	135.1	108.382	14.1574	-0.0097	0	0	0	0	0	13.2952	0.5695	0	0	0	0	0
7.8395	135.076	108.48	14.3444	-0.0108	0	0	0	0	0	13.3229	0.5702	0	0	0	0	0
7.8436	135.229	108.635	14.6882	-0.0118	0	0	0	0	0	13.3508	0.571	0	0	0	0	0
7.8478	135.346	108.74	14.9863	-0.0123	0	0	0	0	0	13.3792	0.5717	0	0	0	0	0
7.852	135.536	108.932	15.2361	-0.0123	0	0	0	0	0	13.4083	0.5725	0	0	0	0	0
7.8561	135.62	108.993	15.2116	-0.0123	0	0	0	0	0	13.4378	0.5733	0	0	0	0	0
7.8603	135.683	109.106	15.4794	-0.0113	0	0	0	0	0	13.4677	0.5741	0	0	0	0	0
7.8645	135.868	109.353	15.8934	-0.0129	0	0	0	0	0	13.4981	0.575	0	0	0	0	0
7.8686	135.955	109.532	15.8503	-0.0129	0	0	0	0	0	13.529	0.5758	0	0	0	0	0
7.8728	136.061	109.669	16.1989	-0.0129	0	0	0	0	0	13.5603	0.5767	0	0	0	0	0
7.8769	136.034	109.686	16.2207	-0.0113	0	0	0	0	0	13.5919	0.5776	0	0	0	0	0
7.8811	136.181	109.835	16.65	-0.0129	0	0	0	0	0	13.6236	0.5785	0	0	0	0	0
7.8853	136.283	110.03	16.6112	-0.0118	0	0	0	0	0	13.6559	0.5794	0	0	0	0	0
7.8895	136.405	110.156	16.8073	-0.0123	0	0	0	0	0	13.6887	0.5803	0	0	0	0	0
7.8936	136.412	110.225	17.209	-0.0123	0	0	0	0	0	13.7218	0.5813	0	0	0	0	0
7.8978	136.515	110.408	17.4375	-0.0118	0	0	0	0	0	13.7552	0.5823	0	0	0	0	0
7.902	136.561	110.569	17.6899	-0.0108	0	0	0	0	0	13.7888	0.5833	0	0	0	0	0
7.9061	136.609	110.635	17.6299	-0.0108	0	0	0	0	0	13.8227	0.5843	0	0	0	0	0
7.9103	136.594	110.78	17.8036	-0.0102	0	0	0	0	0	13.8567	0.5853	0	0	0	0	0
7.9145	136.734	110.912	18.0358	-0.0118	0	0	0	0	0	13.891	0.5863	0	0	0	0	0
7.9186	136.829	111.06	18.2935	-0.0129	0	0	0	0	0	13.9258	0.5874	0	0	0	0	0
7.9228	136.927	111.154	18.6915	-0.0108	0	0	0	0	0	13.961	0.5884	0	0	0	0	0
7.927	136.947	111.225	18.6129	-0.0097	0	0	0	0	0	13.9966	0.5895	0	0	0	0	0
7.9311	137.102	111.52	19.0603	-0.0113	0	0	0	0	0	14.0325	0.5906	0	0	0	0	0
7.9353	137.11	111.535	18.97	-0.0129	0	0	0	0	0	14.0689	0.5918	0	0	0	0	0
7.9394	137.193	111.743	19.1899	-0.0102	0	0	0	0	0	14.1055	0.5929	0	0	0	0	0
7.9436	137.15	111.713	19.6182	-0.0123	0	0	0	0	0	14.1422	0.5941	0	0	0	0	0
7.9478	137.351	111.979	19.8361	-0.0123	0	0	0	0	0	14.1793	0.5953	0	0	0	0	0
7.952	137.333	112.103	20.0508	-0.0123	0	0	0	0	0	14.2168	0.5965	0	0	0	0	0
7.9561	137.409	112.186	20.0678	-0.0102	0	0	0	0	0	14.2545	0.5978	0	0	0	0	0
7.9603	137.47	112.364	20.1273	-0.0139	0	0	0	0	0	14.2926	0.599	0	0	0	0	0
7.9645	137.619	112.522	20.4615	-0.0092	0	0	0	0	0	14.3312	0.6003	0	0	0	0	0
7.9686	137.762	112.603	20.588	-0.0113	0	0	0	0	0	14.3706	0.6016	0	0	0	0	0
7.9728	137.855	112.706	21.0184	-0.0102	0	0	0	0	0	14.4106	0.6029	0	0	0	0	0
7.977	138.084	112.819	20.8786	-0.0113	0	0	0	0	0	14.4514	0.6043	0	0	0	0	0
7.9811	138.191	113.004	21.3149	-0.0123	0	0	0	0	0	14.4933	0.6057	0	0	0	0	0
7.9853	138.226	113.116	21.2814	-0.0118	0	0	0	0	0	14.5355	0.6071	0	0	0	0	0
7.9895	138.273	113.248	21.5386	-0.0092	0	0	0	0	0	14.5779	0.6085	0	0	0	0	0
7.9936	138.393	113.349	21.8797	-0.0097	0	0	0	0	0	14.6209	0.6099	0	0	0	0	0
7.9978	138.397	113.52	22.037	-0.0108	0	0	0	0	0	14.6642	0.6114	0	0	0	0	0
8.002	138.474	113.687	22.1922	-0.0139	0	0	0	0	0	14.7077	0.6129	0	0	0	0	0
8.0061	138.464	113.729	22.2368	-0.0092	0	0	0	0	0	14.7515	0.6144	0	0	0	0	0
8.0103	138.478	113.87	22.3547	-0.0113	0	0	0	0	0	14.7952	0.616	0	0	0	0	0
8.0145	138.537	114.085	22.6093	-0.0139	0	0	0	0	0	14.8392	0.6176	0	0	0	0	0
8.0186	138.575	114.266	22.6837	-0.0134	0	0	0	0	0	14.8835	0.6192	0	0	0	0	0
8.0228	138.619	114.326	23.0625	-0.0102	0	0	0	0	0	14.928	0.6209	0	0	0	0	0
8.027	138.598	114.336	23.0514	-0.0081	0	0	0	0	0	14.9726	0.6225	0	0	0	0	0
8.0311	138.655	114.6	23.3941	-0.0108	0	0	0	0	0	15.0172	0.6242	0	0	0	0	0
8.0353	138.703	114.666	23.4589	-0.0134	0	0	0	0	0	15.0622	0.6259	0	0	0	0	0
8.0395	138.737	114.817	23.604	-0.0123	0	0	0	0	0	15.1075	0.6277	0	0	0	0	0
8.0436	138.719	114.906	23.7703	-0.0134	0	0	0	0	0	15.1528	0.6295	0	0	0	0	0
8.0478	138.801	115.046	23.9377	-0.0118	0	0	0	0	0	15.1983	0.6313	0	0	0	0	0
8.0519	138.859	115.164	24.0881	-0.0123	0	0	0	0	0	15.2442	0.6332	0	0	0	0	0
8.0561	138.912	115.314	24.2671	-0.0102	0	0	0	0	0	15.2905	0.635	0	0	0	0	0
8.0603	138.898	115.455	24.3091	-0.0108	0	0	0	0	0	15.3369	0.637	0	0	0	0	0
8.0645	139.023	115.585	24.5573	-0.0129	0	0	0	0	0	15.3837	0.6389	0	0	0	0	0
8.0686	139.012	115.781	24.6508	-0.0118	0	0	0	0	0	15.4308	0.6409	0	0	0	0	0
8.0728	139.084	115.817	24.7884	-0.0118	0	0	0	0	0	15.4781	0.6429	0	0	0	0	0
8.077	139.012	115.918	24.9382	-0.0134	0	0	0	0	0	15.5254	0.645	0	0	0	0	0
8.0811	139.077	116.145	25.0605	-0.0118	0	0	0	0	0	15.5727	0.6471	0	0	0	0	0
8.0853	139.184	116.233	25.3283	-0.0108	0	0	0	0	0	15.6206	0.6492	0	0	0	0	0
8.0895	139.12	116.337	25.3182	-0.0102	0	0	0	0	0	15.6685	0.6514	0	0	0	0	0
8.0936	139.15	116.475	25.4882	-0.0118	0	0	0	0	0	15.7164	0.6536	0	0	0	0	0
8.0978	139.225	116.547	25.595	-0.0087	0	0	0	0	0	15.7646	0.6558	0	0	0	0	0
8.102	139.274	116.754	25.7682	-0.0134	0	0	0	0	0	15.8133	0.6581	0	0	0	0	0
8.1061	139.318	116.861	26.0057	-0.0081	0	0	0	0	0	15.8622	0.6604	0	0	0	0	0
8.1103	139.289	116.981	25.9409	-0.0123	0	0	0	0	0	15.9112	0.6628	0	0	0	0	0
8.1144	139.336	117.143	26.3363	-0.0118	0	0	0	0	0	15.9602	0.6652	0	0	0	0	0
8.1186	139.434	117.231	26.3777	-0.0108	0	0	0	0	0	16.0097	0.6676	0	0	0	0	0
8.1228	139.366	117.321	26.3331	-0.0123	0	0	0	0	0	16.0593	0.6701	0	0	0	0	0
8.127	139.424	117.436	26.6678	-0.0108	0	0	0	0	0	16.1089	0.6726	0	0	0	0	0
8.1311	139.504	117.718	26.6567	-0.0134	0	0	0	0	0	16.159	0.6752	0	0	0	0	0
8.1353	139.484	117.709	27.0701	-0.0092	0	0	0	0	0	16.2092	0.6778	0	0	0	0	0
8.1395	139.52	117.88	26.9787	-0.0113	0	0	0	0	0	16.2596	0.6805	0	0	0	0	0
8.1436	139.53	117.984	27.0807	-0.0097	0	0	0	0	0	16.31	0.6832	0	0	0	0	0
8.1478	139.542	118.029	27.2651	-0.0097	0	0	0	0	0	16.3606	0.686	0	0	0	0	0
8.152	139.553	118.191	27.3793	-0.0113	0	0	0	0	0	16.4112	0.6887	0	0	0	0	0
8.1561	139.542	118.294	27.6344	-0.0097	0	0	0	0	0	16.4618	0.6916	0	0	0	0	0
8.1603	139.551	118.475	27.6365	-0.0113	0	0	0	0	0	16.5124	0.6944	0	0	0	0	0
8.1645	139.559	118.576	27.9473	-0.0097	0	0	0	0	0	16.5631	0.6974	0	0	0	0	0
8.1686	139.679	118.75	27.9388	-0.0097	0	0	0	0	0	16.6142	0.7004	0	0	0	0	0
8.1728	139.645	118.722	28.0085	-0.0113	0	0	0	0	0	16.6656	0.7034	0	0	0	0	0
8.1769	139.675	118.807	28.1578	-0.0129	0	0	0	0	0	16.717	0.7064	0	0	0	0	0
8.1811	139.724	119.072	28.2173	-0.0102	0	0	0	0	0	16.7687	0.7095	0	0	0	0	0
8.1853	139.699	119.175	28.5728	-0.0129	0	0	0	0	0	16.8205	0.7127	0	0	0	0	0
8.1895	139.756	119.292	28.5409	-0.0118	0	0	0	0	0	16.8723	0.7159	0	0	0	0	0
8.1936	139.722	119.327	28.6009	-0.0113	0	0	0	0	0	16.9243	0.7192	0	0	0	0	0
8.1978	139.784	119.447	28.8432	-0.0102	0	0	0	0	0	16.9764	0.7225	0	0	0	0	0
8.202	139.837	119.654	28.8852	-0.0097	0	0	0	0	0	17.0288	0.7259	0	0	0	0	0
8.2061	139.848	119.706	29.2285	-0.0097	0	0	0	0	0	17.0815	0.7293	0	0	0	0	0
8.2103	139.822	119.84	29.1063	-0.0097	0	0	0	0	0	17.1341	0.7328	0	0	0	0	0
8.2145	139.887	119.959	29.5037	-0.0108	0	0	0	0	0	17.1869	0.7363	0	0	0	0	0
8.2186	139.878	120.143	29.4256	-0.0134	0	0	0	0	0	17.2399	0.7399	0	0	0	0	0
8.2228	139.893	120.158	29.5754	-0.0108	0	0	0	0	0	17.2929	0.7436	0	0	0	0	0
8.227	139.887	120.223	29.8634	-0.0108	0	0	0	0	0	17.3459	0.7473	0	0	0	0	0
8.2311	139.919	120.474	29.8241	-0.0118	0	0	0	0	0	17.399	0.751	0	0	0	0	0
8.2353	139.92	120.545	30.0935	-0.0102	0	0	0	0	0	17.4522	0.7549	0	0	0	0	0
8.2394	140.002	120.634	30.0648	-0.0118	0	0	0	0	0	17.5058	0.7588	0	0	0	0	0
8.2436	139.957	120.703	30.1403	-0.0118	0	0	0	0	0	17.5595	0.7627	0	0	0	0	0
8.2478	140.032	120.864	30.2577	-0.0118	0	0	0	0	0	17.6132	0.7667	0	0	0	0	0
8.252	139.925	120.914	30.3783	-0.0097	0	0	0	0	0	17.6669	0.7707	0	0	0	0	0
8.2561	139.96	121.046	30.7003	-0.0145	0	0	0	0	0	17.7203	0.7748	0	0	0	0	0
8.2603	139.951	121.19	30.6042	-0.0113	0	0	0	0	0	17.7738	0.779	0	0	0	0	0
8.2645	140.008	121.261	30.9506	-0.0118	0	0	0	0	0	17.8275	0.7832	0	0	0	0	0
8.2686	139.898	121.424	30.8874	-0.0102	0	0	0	0	0	17.881	0.7875	0	0	0	0	0
8.2728	140.024	121.462	30.9596	-0.0113	0	0	0	0	0	17.9345	0.7919	0	0	0	0	0
8.277	140.013	121.572	31.304	-0.0123	0	0	0	0	0	17.9885	0.7963	0	0	0	0	0
8.2811	139.941	121.745	31.2429	-0.0118	0	0	0	0	0	18.0421	0.8008	0	0	0	0	0
8.2853	139.935	121.825	31.5654	-0.0118	0	0	0	0	0	18.0955	0.8053	0	0	0	0	0
8.2895	139.885	121.861	31.4304	-0.0129	0	0	0	0	0	18.1487	0.8099	0	0	0	0	0
8.2936	140.049	122.002	31.5638	-0.0118	0	0	0	0	0	18.2022	0.8146	0	0	0	0	0
8.2978	139.988	122.103	31.7115	-0.0118	0	0	0	0	0	18.2562	0.8193	0	0	0	0	0
8.3019	140.017	122.238	31.8306	-0.0097	0	0	0	0	0	18.31	0.8241	0	0	0	0	0
8.3061	140.011	122.275	32.101	-0.0108	0	0	0	0	0	18.364	0.829	0	0	0	0	0
8.3103	140	122.442	32.0165	-0.0113	0	0	0	0	0	18.4178	0.8339	0	0	0	0	0
8.3145	140.052	122.49	32.3284	-0.0097	0	0	0	0	0	18.4718	0.8389	0	0	0	0	0
8.3186	140.037	122.652	32.2785	-0.0113	0	0	0	0	0	18.526	0.844	0	0	0	0	0
8.3228	140.092	122.663	32.3773	-0.0113	0	0	0	0	0	18.5803	0.8491	0	0	0	0	0
8.327	140.08	122.75	32.5936	-0.0113	0	0	0	0	0	18.6347	0.8543	0	0	0	0	0
[truncated: 1,826 more rows]

## Sheet: B2_Browne
min	Cham Temp	Drain Temp	Cham Press 1	Cham Press 2	t/c 1	t/c 2	t/c 3	t/c 4	t/c 5	Fo Ch	Fo Dr	Fo tc1	Fo tc2	Fo tc3	Fo tc4	Fo tc5
0.0001	103.084	92.6854	13.0171	-0.0102	0	0	0	0	0	0	0	0	0	0	0	0
0.0042	103.218	92.7638	13.0357	-0.0108	0	0	0	0	0	0.0004	0.0001	0	0	0	0	0
0.0083	103.259	92.6425	12.9464	-0.0102	0	0	0	0	0	0.0007	0.0002	0	0	0	0	0
0.0125	103.419	92.6513	13.2121	-0.0087	0	0	0	0	0	0.0011	0.0003	0	0	0	0	0
0.0167	103.598	92.7119	13.0139	-0.0102	0	0	0	0	0	0.0015	0.0004	0	0	0	0	0
0.0208	103.656	92.7284	13.0187	-0.0102	0	0	0	0	0	0.0019	0.0004	0	0	0	0	0
0.025	103.72	92.6925	12.9549	-0.0129	0	0	0	0	0	0.0023	0.0005	0	0	0	0	0
0.0292	103.958	92.783	13.1739	-0.0123	0	0	0	0	0	0.0027	0.0006	0	0	0	0	0
0.0333	104.026	92.8415	12.8545	-0.0123	0	0	0	0	0	0.0031	0.0007	0	0	0	0	0
0.0375	104.106	92.7966	12.8944	-0.0102	0	0	0	0	0	0.0035	0.0008	0	0	0	0	0
0.0417	104.12	92.7652	12.7812	-0.0113	0	0	0	0	0	0.0039	0.0009	0	0	0	0	0
0.0458	104.253	92.9623	12.5702	-0.0113	0	0	0	0	0	0.0043	0.001	0	0	0	0	0
0.05	104.359	92.9601	12.3688	-0.0108	0	0	0	0	0	0.0048	0.0011	0	0	0	0	0
0.0542	104.446	93.0159	12.2509	-0.0113	0	0	0	0	0	0.0052	0.0012	0	0	0	0	0
0.0583	104.536	93.0081	12.1297	-0.0102	0	0	0	0	0	0.0056	0.0013	0	0	0	0	0
0.0625	104.533	93.0614	12.1999	-0.0092	0	0	0	0	0	0.0061	0.0014	0	0	0	0	0
0.0667	104.694	93.1901	11.8805	-0.0092	0	0	0	0	0	0.0065	0.0014	0	0	0	0	0
0.0708	104.691	93.2973	11.7482	-0.0118	0	0	0	0	0	0.007	0.0015	0	0	0	0	0
0.075	104.721	93.3271	11.7052	-0.0108	0	0	0	0	0	0.0074	0.0016	0	0	0	0	0
0.0792	104.859	93.3585	11.7679	-0.0097	0	0	0	0	0	0.0079	0.0017	0	0	0	0	0
0.0833	104.906	93.5006	11.508	-0.0113	0	0	0	0	0	0.0083	0.0018	0	0	0	0	0
0.0875	104.878	93.4574	11.4735	-0.0102	0	0	0	0	0	0.0088	0.0019	0	0	0	0	0
0.0917	104.962	93.6037	11.2562	-0.0081	0	0	0	0	0	0.0093	0.002	0	0	0	0	0
0.0958	105.031	93.6465	11.1005	-0.0102	0	0	0	0	0	0.0097	0.0021	0	0	0	0	0
0.1	105.045	93.707	10.9501	-0.0123	0	0	0	0	0	0.0102	0.0022	0	0	0	0	0
0.1042	105.095	93.8368	11.0872	-0.0097	0	0	0	0	0	0.0107	0.0023	0	0	0	0	0
0.1083	105.159	93.7312	10.9985	-0.0118	0	0	0	0	0	0.0112	0.0024	0	0	0	0	0
0.1125	105.186	93.9	10.6993	-0.0097	0	0	0	0	0	0.0116	0.0025	0	0	0	0	0
0.1167	105.166	93.9078	10.7503	-0.0113	0	0	0	0	0	0.0121	0.0026	0	0	0	0	0
0.1208	105.293	94.0427	10.3847	-0.0097	0	0	0	0	0	0.0126	0.0028	0	0	0	0	0
0.125	105.271	94.0141	10.5755	-0.0118	0	0	0	0	0	0.0131	0.0029	0	0	0	0	0
0.1292	105.313	94.0509	10.4469	-0.0102	0	0	0	0	0	0.0136	0.003	0	0	0	0	0
0.1333	105.287	94.1306	10.076	-0.0108	0	0	0	0	0	0.0141	0.0031	0	0	0	0	0
0.1375	105.322	94.1614	10.27	-0.0113	0	0	0	0	0	0.0146	0.0032	0	0	0	0	0
0.1417	105.263	94.2201	10.016	-0.0118	0	0	0	0	0	0.0151	0.0033	0	0	0	0	0
0.1458	105.288	94.3033	9.8592	-0.0134	0	0	0	0	0	0.0155	0.0034	0	0	0	0	0
0.15	105.369	94.3497	9.762	-0.0113	0	0	0	0	0	0.016	0.0035	0	0	0	0	0
0.1542	105.414	94.2959	9.6716	-0.0118	0	0	0	0	0	0.0165	0.0036	0	0	0	0	0
0.1583	105.325	94.3258	9.8433	-0.0097	0	0	0	0	0	0.017	0.0037	0	0	0	0	0
0.1625	105.386	94.3681	9.7545	-0.0108	0	0	0	0	0	0.0175	0.0038	0	0	0	0	0
0.1667	105.4	94.3911	9.6228	-0.0129	0	0	0	0	0	0.018	0.004	0	0	0	0	0
0.1708	105.418	94.43	9.288	-0.0123	0	0	0	0	0	0.0185	0.0041	0	0	0	0	0
0.175	105.47	94.374	9.3252	-0.0097	0	0	0	0	0	0.019	0.0042	0	0	0	0	0
0.1792	105.502	94.4358	9.3565	-0.0102	0	0	0	0	0	0.0195	0.0043	0	0	0	0	0
0.1833	105.481	94.3524	9.0978	-0.0108	0	0	0	0	0	0.02	0.0044	0	0	0	0	0
0.1875	105.598	94.5645	9.1833	-0.0113	0	0	0	0	0	0.0205	0.0045	0	0	0	0	0
0.1917	105.513	94.4317	8.9787	-0.0139	0	0	0	0	0	0.021	0.0046	0	0	0	0	0
0.1958	105.557	94.4576	8.9309	-0.0145	0	0	0	0	0	0.0215	0.0047	0	0	0	0	0
0.2	105.592	94.4598	8.8608	-0.0129	0	0	0	0	0	0.022	0.0049	0	0	0	0	0
0.2042	105.575	94.4253	8.8379	-0.0097	0	0	0	0	0	0.0226	0.005	0	0	0	0	0
0.2083	105.615	94.4643	8.7024	-0.0129	0	0	0	0	0	0.0231	0.0051	0	0	0	0	0
0.2125	105.662	94.4866	8.5499	-0.0123	0	0	0	0	0	0.0236	0.0052	0	0	0	0	0
0.2167	105.626	94.436	8.5085	-0.015	0	0	0	0	0	0.0241	0.0053	0	0	0	0	0
0.2208	105.659	94.4215	8.5818	-0.0108	0	0	0	0	0	0.0246	0.0054	0	0	0	0	0
0.225	105.66	94.4558	8.483	-0.0102	0	0	0	0	0	0.0251	0.0055	0	0	0	0	0
0.2292	105.683	94.4233	8.2747	-0.0108	0	0	0	0	0	0.0256	0.0056	0	0	0	0	0
0.2333	105.744	94.3678	8.3592	-0.0113	0	0	0	0	0	0.0261	0.0058	0	0	0	0	0
0.2375	105.729	94.4345	8.0898	-0.0108	0	0	0	0	0	0.0267	0.0059	0	0	0	0	0
0.2417	105.709	94.3511	8.2688	-0.0113	0	0	0	0	0	0.0272	0.006	0	0	0	0	0
0.2458	105.766	94.3104	8.1418	-0.0113	0	0	0	0	0	0.0277	0.0061	0	0	0	0	0
0.25	105.805	94.373	8.0765	-0.0118	0	0	0	0	0	0.0282	0.0062	0	0	0	0	0
0.2542	105.846	94.3207	8.0334	-0.0097	0	0	0	0	0	0.0288	0.0063	0	0	0	0	0
0.2583	105.844	94.3586	7.7911	-0.0118	0	0	0	0	0	0.0293	0.0064	0	0	0	0	0
0.2625	105.863	94.3553	7.7077	-0.0113	0	0	0	0	0	0.0298	0.0065	0	0	0	0	0
0.2667	105.88	94.3438	7.6376	-0.0118	0	0	0	0	0	0.0303	0.0066	0	0	0	0	0
0.2708	105.873	94.2354	7.7832	-0.0123	0	0	0	0	0	0.0309	0.0068	0	0	0	0	0
0.275	105.845	94.2262	7.7029	-0.0113	0	0	0	0	0	0.0314	0.0069	0	0	0	0	0
0.2792	105.988	94.2143	7.3549	-0.0129	0	0	0	0	0	0.0319	0.007	0	0	0	0	0
0.2833	105.883	94.1894	7.6025	-0.0113	0	0	0	0	0	0.0325	0.0071	0	0	0	0	0
0.2875	105.945	94.2159	7.3336	-0.0108	0	0	0	0	0	0.033	0.0072	0	0	0	0	0
0.2917	105.91	94.1683	7.4404	-0.0108	0	0	0	0	0	0.0335	0.0073	0	0	0	0	0
0.2958	105.894	94.1406	7.3506	-0.0118	0	0	0	0	0	0.0341	0.0074	0	0	0	0	0
0.3	105.967	94.1059	7.3719	-0.0134	0	0	0	0	0	0.0346	0.0075	0	0	0	0	0
0.3042	105.965	94.1335	7.2226	-0.0113	0	0	0	0	0	0.0351	0.0076	0	0	0	0	0
0.3083	105.979	94.1074	7.0977	-0.0097	0	0	0	0	0	0.0357	0.0077	0	0	0	0	0
0.3125	106.013	94.1162	6.9048	-0.0123	0	0	0	0	0	0.0362	0.0078	0	0	0	0	0
0.3167	106.021	94.0065	6.924	-0.0129	0	0	0	0	0	0.0367	0.0079	0	0	0	0	0
0.3208	106.049	93.9875	7.0425	-0.0118	0	0	0	0	0	0.0373	0.008	0	0	0	0	0
0.325	106.062	94.0007	6.959	-0.0097	0	0	0	0	0	0.0378	0.0082	0	0	0	0	0
0.3292	106.096	93.9447	6.8081	-0.0108	0	0	0	0	0	0.0384	0.0083	0	0	0	0	0
0.3333	106.12	93.9128	6.8145	-0.0113	0	0	0	0	0	0.0389	0.0084	0	0	0	0	0
0.3375	106.187	93.9478	6.6322	-0.0113	0	0	0	0	0	0.0395	0.0085	0	0	0	0	0
0.3417	106.181	93.8867	6.7088	-0.0123	0	0	0	0	0	0.04	0.0086	0	0	0	0	0
0.3458	106.147	93.8322	6.6562	-0.0123	0	0	0	0	0	0.0406	0.0087	0	0	0	0	0
0.35	106.12	93.7647	6.5568	-0.0123	0	0	0	0	0	0.0411	0.0088	0	0	0	0	0
0.3542	106.225	93.8276	6.5207	-0.0113	0	0	0	0	0	0.0417	0.0089	0	0	0	0	0
0.3583	106.188	93.7918	6.3543	-0.0123	0	0	0	0	0	0.0422	0.009	0	0	0	0	0
0.3625	106.241	93.7449	6.3538	-0.0113	0	0	0	0	0	0.0428	0.0091	0	0	0	0	0
0.3667	106.232	93.7198	6.3177	-0.0097	0	0	0	0	0	0.0433	0.0092	0	0	0	0	0
0.3708	106.3	93.6374	6.2863	-0.0113	0	0	0	0	0	0.0439	0.0093	0	0	0	0	0
0.375	106.386	93.6632	6.2348	-0.0092	0	0	0	0	0	0.0444	0.0094	0	0	0	0	0
0.3792	106.31	93.6297	6.2369	-0.0108	0	0	0	0	0	0.045	0.0095	0	0	0	0	0
0.3833	106.334	93.5704	6.077	-0.0118	0	0	0	0	0	0.0456	0.0096	0	0	0	0	0
0.3875	106.373	93.6707	6.0605	-0.0113	0	0	0	0	0	0.0461	0.0097	0	0	0	0	0
0.3917	106.399	93.5731	6.0015	-0.0108	0	0	0	0	0	0.0467	0.0098	0	0	0	0	0
0.3958	106.493	93.5945	5.9128	-0.0129	0	0	0	0	0	0.0473	0.0099	0	0	0	0	0
0.4	106.482	93.5142	5.8958	-0.0102	0	0	0	0	0	0.0479	0.01	0	0	0	0	0
0.4042	106.464	93.4736	5.8182	-0.0108	0	0	0	0	0	0.0484	0.0101	0	0	0	0	0
0.4083	106.553	93.5456	5.8054	-0.0129	0	0	0	0	0	0.049	0.0102	0	0	0	0	0
0.4125	106.577	93.6017	5.7661	-0.0129	0	0	0	0	0	0.0496	0.0103	0	0	0	0	0
0.4167	106.571	93.5564	5.6986	-0.0113	0	0	0	0	0	0.0502	0.0104	0	0	0	0	0
0.4208	106.618	93.4348	5.6179	-0.0102	0	0	0	0	0	0.0507	0.0105	0	0	0	0	0
0.425	106.721	93.5544	5.5791	-0.0102	0	0	0	0	0	0.0513	0.0106	0	0	0	0	0
0.4292	106.602	93.3726	5.731	-0.0134	0	0	0	0	0	0.0519	0.0107	0	0	0	0	0
0.4333	106.685	93.4462	5.4505	-0.0102	0	0	0	0	0	0.0525	0.0108	0	0	0	0	0
0.4375	106.743	93.4595	5.4691	-0.0118	0	0	0	0	0	0.0531	0.0109	0	0	0	0	0
0.4417	106.771	93.356	5.4053	-0.0118	0	0	0	0	0	0.0537	0.011	0	0	0	0	0
0.4458	106.749	93.3411	5.3176	-0.0108	0	0	0	0	0	0.0543	0.0111	0	0	0	0	0
0.45	106.762	93.3661	5.2799	-0.0113	0	0	0	0	0	0.0549	0.0112	0	0	0	0	0
0.4542	106.7	93.32	5.2486	-0.0123	0	0	0	0	0	0.0555	0.0113	0	0	0	0	0
0.4583	106.745	93.4131	5.1667	-0.0118	0	0	0	0	0	0.0561	0.0114	0	0	0	0	0
0.4625	106.797	93.3499	5.196	-0.0118	0	0	0	0	0	0.0567	0.0115	0	0	0	0	0
0.4667	106.801	93.3582	5.188	-0.0108	0	0	0	0	0	0.0573	0.0116	0	0	0	0	0
0.4709	106.805	93.3121	5.1981	-0.0113	0	0	0	0	0	0.0579	0.0117	0	0	0	0	0
0.475	106.766	93.3079	5.0286	-0.0123	0	0	0	0	0	0.0585	0.0118	0	0	0	0	0
0.4792	106.921	93.3371	5.1264	-0.0097	0	0	0	0	0	0.0591	0.0119	0	0	0	0	0
0.4834	106.917	93.294	4.9329	-0.0129	0	0	0	0	0	0.0597	0.012	0	0	0	0	0
0.4875	106.956	93.2779	4.9701	-0.0129	0	0	0	0	0	0.0603	0.0121	0	0	0	0	0
0.4917	106.972	93.234	5.0817	-0.0108	0	0	0	0	0	0.0609	0.0121	0	0	0	0	0
0.4959	107.035	93.2125	5.0164	-0.0134	0	0	0	0	0	0.0615	0.0122	0	0	0	0	0
0.5	107.044	93.1851	5.01	-0.0113	0	0	0	0	0	0.0622	0.0123	0	0	0	0	0
0.5042	107.055	93.2716	4.8453	-0.0145	0	0	0	0	0	0.0628	0.0124	0	0	0	0	0
0.5083	107.053	93.2477	5.0164	-0.0118	0	0	0	0	0	0.0634	0.0125	0	0	0	0	0
0.5125	107.019	93.1983	4.8793	-0.0129	0	0	0	0	0	0.064	0.0126	0	0	0	0	0
0.5167	107.099	93.2219	4.8198	-0.0129	0	0	0	0	0	0.0646	0.0127	0	0	0	0	0
0.5209	107.149	93.1785	4.8426	-0.0087	0	0	0	0	0	0.0653	0.0128	0	0	0	0	0
0.525	107.067	93.1722	4.5355	-0.0118	0	0	0	0	0	0.0659	0.0129	0	0	0	0	0
0.5292	107.114	93.2075	4.5349	-0.0102	0	0	0	0	0	0.0665	0.013	0	0	0	0	0
0.5333	107.232	93.2221	4.4983	-0.0139	0	0	0	0	0	0.0671	0.0131	0	0	0	0	0
0.5375	107.208	93.1252	4.6933	-0.0118	0	0	0	0	0	0.0678	0.0132	0	0	0	0	0
0.5417	107.325	93.16	4.6359	-0.0113	0	0	0	0	0	0.0684	0.0133	0	0	0	0	0
0.5458	107.339	93.15	4.5578	-0.0134	0	0	0	0	0	0.0691	0.0134	0	0	0	0	0
0.55	107.379	93.175	4.5525	-0.0118	0	0	0	0	0	0.0697	0.0135	0	0	0	0	0
0.5542	107.345	93.1978	4.2746	-0.0108	0	0	0	0	0	0.0704	0.0136	0	0	0	0	0
0.5584	107.407	93.1571	4.5105	-0.0097	0	0	0	0	0	0.071	0.0137	0	0	0	0	0
0.5625	107.443	93.161	4.4818	-0.0113	0	0	0	0	0	0.0717	0.0138	0	0	0	0	0
0.5667	107.448	93.2354	4.3835	-0.0102	0	0	0	0	0	0.0723	0.0139	0	0	0	0	0
0.5708	107.492	93.2109	4.367	-0.0108	0	0	0	0	0	0.073	0.014	0	0	0	0	0
0.575	107.461	93.1785	4.1731	-0.0108	0	0	0	0	0	0.0736	0.014	0	0	0	0	0
0.5792	107.49	93.1753	4.129	-0.0129	0	0	0	0	0	0.0743	0.0141	0	0	0	0	0
0.5833	107.568	93.2146	4.1093	-0.0134	0	0	0	0	0	0.0749	0.0142	0	0	0	0	0
0.5875	107.532	93.107	4.1258	-0.0123	0	0	0	0	0	0.0756	0.0143	0	0	0	0	0
0.5917	107.597	93.1629	4.0679	-0.0129	0	0	0	0	0	0.0763	0.0144	0	0	0	0	0
0.5958	107.623	93.1723	4.0737	-0.0118	0	0	0	0	0	0.0769	0.0145	0	0	0	0	0
0.6	107.688	93.1504	4.0472	-0.0129	0	0	0	0	0	0.0776	0.0146	0	0	0	0	0
0.6042	107.658	93.1371	4.1837	-0.0134	0	0	0	0	0	0.0783	0.0147	0	0	0	0	0
0.6083	107.676	93.1301	3.8899	-0.0097	0	0	0	0	0	0.079	0.0148	0	0	0	0	0
0.6125	107.769	93.1545	3.8978	-0.0118	0	0	0	0	0	0.0796	0.0149	0	0	0	0	0
0.6167	107.799	93.1894	3.8458	-0.0102	0	0	0	0	0	0.0803	0.015	0	0	0	0	0
0.6209	107.808	93.1252	3.7437	-0.0081	0	0	0	0	0	0.081	0.0151	0	0	0	0	0
0.625	107.845	93.1353	3.9489	-0.0118	0	0	0	0	0	0.0817	0.0152	0	0	0	0	0
0.6292	107.87	93.2426	3.7841	-0.0108	0	0	0	0	0	0.0824	0.0153	0	0	0	0	0
0.6333	107.887	93.1629	3.8835	-0.0118	0	0	0	0	0	0.0831	0.0154	0	0	0	0	0
0.6375	107.938	93.1165	3.6561	-0.0108	0	0	0	0	0	0.0838	0.0155	0	0	0	0	0
0.6417	107.877	93.1907	3.6194	-0.0102	0	0	0	0	0	0.0845	0.0156	0	0	0	0	0
0.6458	107.938	93.1455	3.5663	-0.0118	0	0	0	0	0	0.0852	0.0157	0	0	0	0	0
0.65	107.997	93.2374	3.5546	-0.0113	0	0	0	0	0	0.0859	0.0157	0	0	0	0	0
0.6542	107.921	93.1343	3.7491	-0.0129	0	0	0	0	0	0.0866	0.0158	0	0	0	0	0
0.6583	108.017	93.1605	3.5663	-0.0102	0	0	0	0	0	0.0873	0.0159	0	0	0	0	0
0.6625	108.038	93.2441	3.5206	-0.0113	0	0	0	0	0	0.088	0.016	0	0	0	0	0
0.6667	108.068	93.2519	3.4313	-0.0118	0	0	0	0	0	0.0887	0.0161	0	0	0	0	0
0.6708	108.028	93.2041	3.4212	-0.0113	0	0	0	0	0	0.0894	0.0162	0	0	0	0	0
0.675	108.109	93.2338	3.6088	-0.0097	0	0	0	0	0	0.0901	0.0163	0	0	0	0	0
0.6792	108.133	93.179	3.5546	-0.0108	0	0	0	0	0	0.0909	0.0164	0	0	0	0	0
0.6834	108.132	93.2455	3.3994	-0.0123	0	0	0	0	0	0.0916	0.0165	0	0	0	0	0
0.6875	108.154	93.2117	3.4047	-0.0113	0	0	0	0	0	0.0923	0.0166	0	0	0	0	0
0.6917	108.203	93.2979	3.274	-0.0134	0	0	0	0	0	0.093	0.0167	0	0	0	0	0
0.6958	108.234	93.3101	3.3553	-0.0108	0	0	0	0	0	0.0937	0.0168	0	0	0	0	0
0.7	108.221	93.2434	3.2847	-0.0108	0	0	0	0	0	0.0945	0.0169	0	0	0	0	0
0.7042	108.329	93.3006	3.3484	-0.0102	0	0	0	0	0	0.0952	0.017	0	0	0	0	0
0.7083	108.349	93.2778	3.2825	-0.0123	0	0	0	0	0	0.0959	0.0171	0	0	0	0	0
0.7125	108.346	93.2431	3.3426	-0.0113	0	0	0	0	0	0.0967	0.0172	0	0	0	0	0
0.7167	108.391	93.3251	3.3771	-0.0108	0	0	0	0	0	0.0974	0.0173	0	0	0	0	0
0.7208	108.397	93.3515	3.0742	-0.0123	0	0	0	0	0	0.0982	0.0174	0	0	0	0	0
0.725	108.441	93.3534	3.1311	-0.0118	0	0	0	0	0	0.0989	0.0175	0	0	0	0	0
0.7292	108.473	93.3065	3.2682	-0.0129	0	0	0	0	0	0.0997	0.0176	0	0	0	0	0
0.7333	108.421	93.2583	3.0865	-0.0123	0	0	0	0	0	0.1004	0.0177	0	0	0	0	0
0.7375	108.485	93.2991	3.0493	-0.0118	0	0	0	0	0	0.1012	0.0178	0	0	0	0	0
0.7417	108.435	93.3396	3.0057	-0.0134	0	0	0	0	0	0.1019	0.0179	0	0	0	0	0
0.7459	108.518	93.3359	3.0493	-0.0145	0	0	0	0	0	0.1027	0.018	0	0	0	0	0
0.75	108.536	93.3973	2.8803	-0.0139	0	0	0	0	0	0.1034	0.0181	0	0	0	0	0
0.7542	108.558	93.37	3.129	-0.0123	0	0	0	0	0	0.1042	0.0181	0	0	0	0	0
0.7583	108.555	93.3427	3.112	-0.0102	0	0	0	0	0	0.1049	0.0182	0	0	0	0	0
0.7625	108.56	93.3824	3.0902	-0.0118	0	0	0	0	0	0.1057	0.0183	0	0	0	0	0
0.7667	108.634	93.4674	2.791	-0.0108	0	0	0	0	0	0.1065	0.0184	0	0	0	0	0
0.7708	108.571	93.4635	2.8059	-0.0118	0	0	0	0	0	0.1072	0.0185	0	0	0	0	0
0.775	108.624	93.428	3.0163	-0.0134	0	0	0	0	0	0.108	0.0186	0	0	0	0	0
0.7792	108.611	93.3726	3.0004	-0.0108	0	0	0	0	0	0.1088	0.0187	0	0	0	0	0
0.7833	108.706	93.4582	2.6964	-0.0123	0	0	0	0	0	0.1095	0.0188	0	0	0	0	0
0.7875	108.64	93.4156	2.9579	-0.0123	0	0	0	0	0	0.1103	0.0189	0	0	0	0	0
0.7917	108.644	93.4548	2.7411	-0.0139	0	0	0	0	0	0.1111	0.019	0	0	0	0	0
0.7958	108.739	93.4389	2.7682	-0.0118	0	0	0	0	0	0.1119	0.0191	0	0	0	0	0
0.8	108.807	93.479	2.6991	-0.0118	0	0	0	0	0	0.1126	0.0192	0	0	0	0	0
0.8042	108.837	93.4947	2.7118	-0.0123	0	0	0	0	0	0.1134	0.0193	0	0	0	0	0
0.8084	108.817	93.5173	2.6672	-0.0113	0	0	0	0	0	0.1142	0.0194	0	0	0	0	0
0.8125	108.863	93.5474	2.8303	-0.0108	0	0	0	0	0	0.115	0.0195	0	0	0	0	0
0.8167	108.946	93.4834	2.732	-0.0102	0	0	0	0	0	0.1158	0.0196	0	0	0	0	0
0.8208	109.006	93.5343	2.6545	-0.0118	0	0	0	0	0	0.1166	0.0197	0	0	0	0	0
0.825	108.997	93.6018	2.6964	-0.0102	0	0	0	0	0	0.1174	0.0198	0	0	0	0	0
0.8292	108.97	93.5503	2.6428	-0.0123	0	0	0	0	0	0.1182	0.0199	0	0	0	0	0
0.8333	109.025	93.5277	2.6231	-0.0108	0	0	0	0	0	0.119	0.02	0	0	0	0	0
0.8375	108.945	93.4704	2.5965	-0.0108	0	0	0	0	0	0.1198	0.0201	0	0	0	0	0
0.8417	109.091	93.5589	2.6513	-0.0108	0	0	0	0	0	0.1207	0.0202	0	0	0	0	0
0.8458	109.123	93.5775	2.7033	-0.0134	0	0	0	0	0	0.1215	0.0203	0	0	0	0	0
0.85	109.155	93.714	2.6114	-0.0123	0	0	0	0	0	0.1223	0.0204	0	0	0	0	0
0.8542	109.124	93.5803	2.4419	-0.0102	0	0	0	0	0	0.1231	0.0205	0	0	0	0	0
0.8583	109.195	93.6666	2.3898	-0.0102	0	0	0	0	0	0.1239	0.0206	0	0	0	0	0
0.8625	109.271	93.6706	2.4393	-0.0118	0	0	0	0	0	0.1248	0.0207	0	0	0	0	0
0.8667	109.293	93.7369	2.3463	-0.0108	0	0	0	0	0	0.1256	0.0208	0	0	0	0	0
0.8709	109.352	93.6925	2.5657	-0.0092	0	0	0	0	0	0.1265	0.0209	0	0	0	0	0
0.875	109.302	93.6383	2.5296	-0.0123	0	0	0	0	0	0.1273	0.021	0	0	0	0	0
0.8792	109.4	93.7121	2.5105	-0.0118	0	0	0	0	0	0.1282	0.0211	0	0	0	0	0
0.8833	109.403	93.7334	2.5259	-0.0118	0	0	0	0	0	0.129	0.0212	0	0	0	0	0
0.8875	109.471	93.742	2.265	-0.0118	0	0	0	0	0	0.1299	0.0213	0	0	0	0	0
0.8917	109.424	93.7339	2.5041	-0.0102	0	0	0	0	0	0.1307	0.0214	0	0	0	0	0
0.8958	109.469	93.7406	2.4355	-0.0123	0	0	0	0	0	0.1316	0.0215	0	0	0	0	0
0.9	109.574	93.7776	2.4414	-0.0129	0	0	0	0	0	0.1325	0.0216	0	0	0	0	0
0.9042	109.553	93.7129	2.3781	-0.0102	0	0	0	0	0	0.1333	0.0217	0	0	0	0	0
0.9083	109.603	93.8356	2.1741	-0.0113	0	0	0	0	0	0.1342	0.0218	0	0	0	0	0
0.9125	109.551	93.8866	2.1746	-0.0113	0	0	0	0	0	0.1351	0.022	0	0	0	0	0
0.9167	109.657	93.9147	2.1815	-0.0118	0	0	0	0	0	0.1359	0.0221	0	0	0	0	0
0.9208	109.649	93.831	2.334	-0.0123	0	0	0	0	0	0.1368	0.0222	0	0	0	0	0
0.925	109.681	93.8246	2.2612	-0.0118	0	0	0	0	0	0.1377	0.0223	0	0	0	0	0
0.9292	109.746	93.9166	2.3245	-0.0102	0	0	0	0	0	0.1386	0.0224	0	0	0	0	0
0.9334	109.798	93.9484	2.2682	-0.0113	0	0	0	0	0	0.1395	0.0225	0	0	0	0	0
0.9375	109.741	93.9057	2.0168	-0.0129	0	0	0	0	0	0.1404	0.0226	0	0	0	0	0
0.9417	109.808	93.8926	2.2496	-0.0113	0	0	0	0	0	0.1413	0.0227	0	0	0	0	0
0.9458	109.844	93.9326	2.0636	-0.0118	0	0	0	0	0	0.1422	0.0228	0	0	0	0	0
0.95	109.871	93.9638	2.206	-0.0108	0	0	0	0	0	0.1431	0.0229	0	0	0	0	0
0.9542	109.916	93.9523	2.1523	-0.0081	0	0	0	0	0	0.144	0.023	0	0	0	0	0
0.9583	109.91	94.0002	1.9807	-0.0129	0	0	0	0	0	0.1449	0.0231	0	0	0	0	0
0.9625	109.972	94.0671	2.0391	-0.0129	0	0	0	0	0	0.1459	0.0232	0	0	0	0	0
0.9667	109.99	94.0535	2.0434	-0.0102	0	0	0	0	0	0.1468	0.0233	0	0	0	0	0
0.9708	110.02	94.0295	2.0933	-0.0108	0	0	0	0	0	0.1477	0.0234	0	0	0	0	0
0.975	110.062	94.0737	2.0636	-0.0102	0	0	0	0	0	0.1486	0.0235	0	0	0	0	0
0.9792	110.146	94.097	2.0269	-0.0097	0	0	0	0	0	0.1496	0.0236	0	0	0	0	0
0.9833	110.087	94.1154	1.9988	-0.0113	0	0	0	0	0	0.1505	0.0237	0	0	0	0	0
0.9875	110.16	94.1255	2.0434	-0.0108	0	0	0	0	0	0.1515	0.0239	0	0	0	0	0
0.9917	110.158	94.054	1.9339	-0.0123	0	0	0	0	0	0.1524	0.024	0	0	0	0	0
0.9959	110.166	94.0716	1.9164	-0.0129	0	0	0	0	0	0.1533	0.0241	0	0	0	0	0
1	110.21	94.0979	1.9493	-0.0102	0	0	0	0	0	0.1543	0.0242	0	0	0	0	0
1.0042	110.295	94.1489	1.8532	-0.0108	0	0	0	0	0	0.1552	0.0243	0	0	0	0	0
1.0083	110.252	94.089	2.0253	-0.0134	0	0	0	0	0	0.1562	0.0244	0	0	0	0	0
1.0125	110.28	94.1639	1.8542	-0.0134	0	0	0	0	0	0.1572	0.0245	0	0	0	0	0
1.0167	110.367	94.1777	2.0179	-0.0118	0	0	0	0	0	0.1581	0.0246	0	0	0	0	0
1.0209	110.428	94.1557	1.7644	-0.0118	0	0	0	0	0	0.1591	0.0247	0	0	0	0	0
1.025	110.413	94.2143	1.7905	-0.0108	0	0	0	0	0	0.1601	0.0248	0	0	0	0	0
1.0292	110.494	94.2199	1.7724	-0.0102	0	0	0	0	0	0.1611	0.0249	0	0	0	0	0
1.0333	110.452	94.2043	1.7177	-0.0113	0	0	0	0	0	0.1621	0.025	0	0	0	0	0
1.0375	110.458	94.1929	1.91	-0.0108	0	0	0	0	0	0.163	0.0251	0	0	0	0	0
1.0417	110.588	94.316	1.7575	-0.0097	0	0	0	0	0	0.164	0.0253	0	0	0	0	0
1.0458	110.613	94.2306	1.7145	-0.0092	0	0	0	0	0	0.165	0.0254	0	0	0	0	0
1.05	110.599	94.2535	1.6481	-0.0102	0	0	0	0	0	0.166	0.0255	0	0	0	0	0
1.0542	110.626	94.2586	1.9302	-0.0087	0	0	0	0	0	0.1671	0.0256	0	0	0	0	0
1.0583	110.654	94.2869	1.7203	-0.0097	0	0	0	0	0	0.1681	0.0257	0	0	0	0	0
1.0625	110.641	94.322	1.6114	-0.0102	0	0	0	0	0	0.1691	0.0258	0	0	0	0	0
1.0667	110.722	94.3366	1.5742	-0.0113	0	0	0	0	0	0.1701	0.0259	0	0	0	0	0
1.0709	110.731	94.3255	1.6183	-0.0108	0	0	0	0	0	0.1711	0.026	0	0	0	0	0
1.075	110.744	94.3319	1.655	-0.0076	0	0	0	0	0	0.1721	0.0261	0	0	0	0	0
1.0792	110.793	94.3247	1.8043	-0.0097	0	0	0	0	0	0.1732	0.0263	0	0	0	0	0
1.0834	110.796	94.3764	1.5312	-0.0129	0	0	0	0	0	0.1742	0.0264	0	0	0	0	0
1.0875	110.814	94.4088	1.5731	-0.0123	0	0	0	0	0	0.1752	0.0265	0	0	0	0	0
1.0917	110.854	94.3409	1.6018	-0.0113	0	0	0	0	0	0.1763	0.0266	0	0	0	0	0
1.0958	110.889	94.3723	1.5492	-0.0102	0	0	0	0	0	0.1773	0.0267	0	0	0	0	0
1.1	110.978	94.4132	1.5492	-0.0113	0	0	0	0	0	0.1783	0.0268	0	0	0	0	0
1.1042	110.976	94.4748	1.4839	-0.0134	0	0	0	0	0	0.1794	0.0269	0	0	0	0	0
1.1084	110.989	94.4351	1.7283	-0.0123	0	0	0	0	0	0.1805	0.027	0	0	0	0	0
1.1125	111.109	94.4818	1.4924	-0.0113	0	0	0	0	0	0.1815	0.0271	0	0	0	0	0
1.1167	111.055	94.455	1.7129	-0.0118	0	0	0	0	0	0.1826	0.0273	0	0	0	0	0
1.1209	111.076	94.4618	1.4934	-0.0123	0	0	0	0	0	0.1837	0.0274	0	0	0	0	0
1.125	111.127	94.5309	1.4754	-0.0123	0	0	0	0	0	0.1847	0.0275	0	0	0	0	0
1.1292	111.225	94.5339	1.4977	-0.0118	0	0	0	0	0	0.1858	0.0276	0	0	0	0	0
1.1334	111.21	94.5755	1.469	-0.0134	0	0	0	0	0	0.1869	0.0277	0	0	0	0	0
1.1375	111.168	94.4957	1.6566	-0.0129	0	0	0	0	0	0.188	0.0278	0	0	0	0	0
1.1417	111.292	94.5684	1.4642	-0.0113	0	0	0	0	0	0.1891	0.0279	0	0	0	0	0
1.1459	111.429	94.6122	1.4685	-0.0102	0	0	0	0	0	0.1902	0.0281	0	0	0	0	0
1.15	111.387	94.5118	1.4637	-0.0108	0	0	0	0	0	0.1913	0.0282	0	0	0	0	0
1.1542	111.332	94.6286	1.41	-0.0108	0	0	0	0	0	0.1924	0.0283	0	0	0	0	0
1.1583	111.361	94.4995	1.5806	-0.0123	0	0	0	0	0	0.1935	0.0284	0	0	0	0	0
1.1625	111.396	94.566	1.4599	-0.0102	0	0	0	0	0	0.1947	0.0285	0	0	0	0	0
1.1667	111.53	94.6034	1.5094	-0.0108	0	0	0	0	0	0.1958	0.0286	0	0	0	0	0
1.1709	111.577	94.6585	1.4398	-0.0123	0	0	0	0	0	0.1969	0.0287	0	0	0	0	0
1.175	111.602	94.6657	1.3611	-0.0092	0	0	0	0	0	0.1981	0.0289	0	0	0	0	0
1.1792	111.593	94.6823	1.4042	-0.0108	0	0	0	0	0	0.1992	0.029	0	0	0	0	0
1.1834	111.686	94.6691	1.3404	-0.0123	0	0	0	0	0	0.2004	0.0291	0	0	0	0	0
1.1875	111.742	94.7005	1.4477	-0.0134	0	0	0	0	0	0.2016	0.0292	0	0	0	0	0
1.1917	111.74	94.6316	1.4669	-0.0123	0	0	0	0	0	0.2027	0.0293	0	0	0	0	0
1.1959	111.772	94.5866	1.4419	-0.0123	0	0	0	0	0	0.2039	0.0294	0	0	0	0	0
1.2	111.801	94.6001	1.5041	-0.0108	0	0	0	0	0	0.2051	0.0296	0	0	0	0	0
1.2042	111.809	94.6608	1.275	-0.0108	0	0	0	0	0	0.2063	0.0297	0	0	0	0	0
1.2084	111.848	94.6367	1.3537	-0.0134	0	0	0	0	0	0.2074	0.0298	0	0	0	0	0
1.2125	111.85	94.7136	1.494	-0.0139	0	0	0	0	0	0.2086	0.0299	0	0	0	0	0
1.2167	111.981	94.7203	1.3101	-0.0113	0	0	0	0	0	0.2098	0.03	0	0	0	0	0
1.2208	112.029	94.6395	1.4004	-0.0092	0	0	0	0	0	0.211	0.0301	0	0	0	0	0
1.225	111.945	94.6567	1.2803	-0.0113	0	0	0	0	0	0.2123	0.0302	0	0	0	0	0
1.2292	111.983	94.6379	1.2548	-0.0134	0	0	0	0	0	0.2135	0.0304	0	0	0	0	0
1.2334	111.978	94.6718	1.2899	-0.0118	0	0	0	0	0	0.2147	0.0305	0	0	0	0	0
1.2375	112.094	94.6863	1.2463	-0.0123	0	0	0	0	0	0.2159	0.0306	0	0	0	0	0
1.2417	112.132	94.6665	1.3909	-0.0113	0	0	0	0	0	0.2171	0.0307	0	0	0	0	0
1.2459	112.194	94.7047	1.4228	-0.0108	0	0	0	0	0	0.2184	0.0308	0	0	0	0	0
1.25	112.196	94.6992	1.3675	-0.0097	0	0	0	0	0	0.2196	0.0309	0	0	0	0	0
1.2542	112.196	94.7159	1.173	-0.0134	0	0	0	0	0	0.2209	0.0311	0	0	0	0	0
1.2584	112.307	94.7715	1.2139	-0.0097	0	0	0	0	0	0.2221	0.0312	0	0	0	0	0
1.2625	112.351	94.7849	1.24	-0.0113	0	0	0	0	0	0.2234	0.0313	0	0	0	0	0
1.2667	112.362	94.737	1.1964	-0.0113	0	0	0	0	0	0.2247	0.0314	0	0	0	0	0
1.2709	112.378	94.729	1.3686	-0.0102	0	0	0	0	0	0.2259	0.0315	0	0	0	0	0
1.275	112.423	94.829	1.1597	-0.0113	0	0	0	0	0	0.2272	0.0316	0	0	0	0	0
1.2792	112.474	94.824	1.1294	-0.0113	0	0	0	0	0	0.2285	0.0318	0	0	0	0	0
1.2833	112.438	94.7611	1.1555	-0.0129	0	0	0	0	0	0.2298	0.0319	0	0	0	0	0
1.2875	112.563	94.7747	1.13	-0.0113	0	0	0	0	0	0.2311	0.032	0	0	0	0	0
1.2917	112.494	94.7788	1.3813	-0.0108	0	0	0	0	0	0.2324	0.0321	0	0	0	0	0
1.2959	112.57	94.7136	1.1305	-0.0097	0	0	0	0	0	0.2337	0.0322	0	0	0	0	0
1.3	112.629	94.8386	1.2894	-0.0108	0	0	0	0	0	0.235	0.0324	0	0	0	0	0
1.3042	112.638	94.803	1.0997	-0.0113	0	0	0	0	0	0.2363	0.0325	0	0	0	0	0
1.3084	112.719	94.7924	1.08	-0.0118	0	0	0	0	0	0.2377	0.0326	0	0	0	0	0
1.3125	112.692	94.8231	1.3255	-0.0134	0	0	0	0	0	0.239	0.0327	0	0	0	0	0
1.3167	112.755	94.7684	1.0774	-0.0118	0	0	0	0	0	0.2403	0.0328	0	0	0	0	0
1.3209	112.79	94.732	1.2649	-0.0113	0	0	0	0	0	0.2417	0.0329	0	0	0	0	0
1.325	112.776	94.7873	1.0274	-0.0108	0	0	0	0	0	0.243	0.0331	0	0	0	0	0
1.3292	112.845	94.8404	1.0024	-0.0113	0	0	0	0	0	0.2444	0.0332	0	0	0	0	0
1.3334	112.889	94.8847	1.0306	-0.0113	0	0	0	0	0	0.2457	0.0333	0	0	0	0	0
1.3375	112.938	94.7852	1.0232	-0.0113	0	0	0	0	0	0.2471	0.0334	0	0	0	0	0
1.3417	112.92	94.8065	1.2267	-0.0087	0	0	0	0	0	0.2485	0.0335	0	0	0	0	0
1.3458	112.976	94.7554	1.2022	-0.0118	0	0	0	0	0	0.2499	0.0337	0	0	0	0	0
1.35	113.02	94.7739	1.2368	-0.0129	0	0	0	0	0	0.2513	0.0338	0	0	0	0	0
1.3542	113.042	94.8582	1.0216	-0.0113	0	0	0	0	0	0.2527	0.0339	0	0	0	0	0
1.3584	113.097	94.7848	1.0455	-0.0102	0	0	0	0	0	0.2541	0.034	0	0	0	0	0
1.3625	113.18	94.7855	1.2171	-0.0123	0	0	0	0	0	0.2555	0.0341	0	0	0	0	0
1.3667	113.154	94.7685	1.0056	-0.0102	0	0	0	0	0	0.2569	0.0342	0	0	0	0	0
1.3709	113.198	94.7183	1.2347	-0.0113	0	0	0	0	0	0.2583	0.0344	0	0	0	0	0
1.375	113.186	94.8389	0.9764	-0.0097	0	0	0	0	0	0.2597	0.0345	0	0	0	0	0
1.3792	113.2	94.8341	1.0184	-0.0097	0	0	0	0	0	0.2612	0.0346	0	0	0	0	0
1.3834	113.322	94.8615	0.9854	-0.0118	0	0	0	0	0	0.2626	0.0347	0	0	0	0	0
1.3875	113.385	94.8266	1.0019	-0.0092	0	0	0	0	0	0.2641	0.0348	0	0	0	0	0
1.3917	113.281	94.7035	1.1066	-0.0108	0	0	0	0	0	0.2655	0.035	0	0	0	0	0
1.3959	113.388	94.8463	0.8276	-0.0108	0	0	0	0	0	0.267	0.0351	0	0	0	0	0
1.4	113.445	94.8119	1.1661	-0.0102	0	0	0	0	0	0.2684	0.0352	0	0	0	0	0
1.4042	113.461	94.8148	0.9738	-0.0108	0	0	0	0	0	0.2699	0.0353	0	0	0	0	0
1.4083	113.535	94.753	0.9823	-0.0118	0	0	0	0	0	0.2714	0.0354	0	0	0	0	0
1.4125	113.557	94.9441	0.9567	-0.0123	0	0	0	0	0	0.2729	0.0355	0	0	0	0	0
1.4167	113.631	94.8364	0.9929	-0.0108	0	0	0	0	0	0.2744	0.0357	0	0	0	0	0
1.4209	113.611	94.7676	1.1082	-0.0108	0	0	0	0	0	0.2759	0.0358	0	0	0	0	0
1.425	113.64	94.8638	0.9796	-0.0113	0	0	0	0	0	0.2774	0.0359	0	0	0	0	0
1.4292	113.663	94.8899	0.9823	-0.0108	0	0	0	0	0	0.2789	0.036	0	0	0	0	0
1.4334	113.703	94.8334	0.986	-0.0113	0	0	0	0	0	0.2805	0.0361	0	0	0	0	0
1.4375	113.705	94.7498	0.986	-0.0113	0	0	0	0	0	0.282	0.0363	0	0	0	0	0
1.4417	113.81	94.8562	1.0694	-0.0097	0	0	0	0	0	0.2835	0.0364	0	0	0	0	0
1.4459	113.792	94.776	0.986	-0.0108	0	0	0	0	0	0.2851	0.0365	0	0	0	0	0
1.45	113.908	94.8133	1.0221	-0.0108	0	0	0	0	0	0.2866	0.0366	0	0	0	0	0
1.4542	113.886	94.8701	0.9769	-0.0123	0	0	0	0	0	0.2882	0.0367	0	0	0	0	0
1.4584	113.954	94.7794	1.0035	-0.0092	0	0	0	0	0	0.2898	0.0368	0	0	0	0	0
1.4625	113.99	94.8164	0.9923	-0.0123	0	0	0	0	0	0.2914	0.037	0	0	0	0	0
1.4667	113.977	94.7971	0.9823	-0.0129	0	0	0	0	0	0.293	0.0371	0	0	0	0	0
1.4708	114.046	94.8415	0.9791	-0.0108	0	0	0	0	0	0.2946	0.0372	0	0	0	0	0
1.475	114.06	94.8132	1.0226	-0.0102	0	0	0	0	0	0.2962	0.0373	0	0	0	0	0
1.4792	114.102	94.7514	0.9939	-0.0123	0	0	0	0	0	0.2978	0.0374	0	0	0	0	0
1.4834	114.182	94.8431	1.0226	-0.0123	0	0	0	0	0	0.2994	0.0376	0	0	0	0	0
1.4875	114.14	94.786	1.0216	-0.0123	0	0	0	0	0	0.301	0.0377	0	0	0	0	0
1.4917	114.198	94.813	0.9323	-0.0108	0	0	0	0	0	0.3026	0.0378	0	0	0	0	0
1.4959	114.286	94.8281	0.9525	-0.0102	0	0	0	0	0	0.3043	0.0379	0	0	0	0	0
1.5	114.319	94.7877	0.9041	-0.0108	0	0	0	0	0	0.3059	0.038	0	0	0	0	0
1.5042	114.394	94.7961	1.021	-0.0118	0	0	0	0	0	0.3076	0.0381	0	0	0	0	0
1.5084	114.408	94.726	0.9849	-0.0129	0	0	0	0	0	0.3093	0.0383	0	0	0	0	0
1.5125	114.418	94.824	1.0237	-0.0129	0	0	0	0	0	0.311	0.0384	0	0	0	0	0
1.5167	114.457	94.7979	1.0141	-0.0102	0	0	0	0	0	0.3127	0.0385	0	0	0	0	0
1.5209	114.439	94.798	0.8834	-0.0118	0	0	0	0	0	0.3143	0.0386	0	0	0	0	0
1.525	114.535	94.7918	1.0391	-0.0129	0	0	0	0	0	0.316	0.0387	0	0	0	0	0
1.5292	114.596	94.7795	0.9116	-0.0113	0	0	0	0	0	0.3178	0.0389	0	0	0	0	0
1.5333	114.656	94.8079	1.0407	-0.0134	0	0	0	0	0	0.3195	0.039	0	0	0	0	0
1.5375	114.663	94.748	1.0099	-0.0092	0	0	0	0	0	0.3212	0.0391	0	0	0	0	0
1.5417	114.68	94.766	0.8367	-0.0108	0	0	0	0	0	0.323	0.0392	0	0	0	0	0
1.5459	114.712	94.648	1.0524	-0.0102	0	0	0	0	0	0.3247	0.0393	0	0	0	0	0
1.55	114.757	94.7361	0.8197	-0.0102	0	0	0	0	0	0.3265	0.0394	0	0	0	0	0
1.5542	114.812	94.7491	0.9833	-0.0123	0	0	0	0	0	0.3282	0.0396	0	0	0	0	0
1.5584	114.792	94.7361	0.9727	-0.0108	0	0	0	0	0	0.33	0.0397	0	0	0	0	0
1.5625	114.822	94.6588	0.995	-0.0134	0	0	0	0	0	0.3318	0.0398	0	0	0	0	0
1.5667	114.982	94.689	1.0115	-0.0102	0	0	0	0	0	0.3336	0.0399	0	0	0	0	0
1.5709	114.935	94.6469	0.826	-0.0108	0	0	0	0	0	0.3354	0.04	0	0	0	0	0
1.575	114.958	94.6431	1.0131	-0.0118	0	0	0	0	0	0.3372	0.0401	0	0	0	0	0
1.5792	115.023	94.7041	0.8202	-0.0108	0	0	0	0	0	0.339	0.0403	0	0	0	0	0
1.5834	115.066	94.656	0.978	-0.0108	0	0	0	0	0	0.3409	0.0404	0	0	0	0	0
1.5875	115.063	94.6217	0.9637	-0.0102	0	0	0	0	0	0.3427	0.0405	0	0	0	0	0
1.5917	115.096	94.6574	0.7304	-0.0123	0	0	0	0	0	0.3445	0.0406	0	0	0	0	0
1.5958	115.161	94.5894	0.9424	-0.0097	0	0	0	0	0	0.3464	0.0407	0	0	0	0	0
1.6	115.281	94.6363	0.7936	-0.0102	0	0	0	0	0	0.3483	0.0408	0	0	0	0	0
1.6042	115.299	94.6119	0.9312	-0.0139	0	0	0	0	0	0.3502	0.0409	0	0	0	0	0
1.6084	115.316	94.6167	0.9318	-0.0118	0	0	0	0	0	0.3521	0.0411	0	0	0	0	0
1.6125	115.313	94.5907	0.9249	-0.0123	0	0	0	0	0	0.354	0.0412	0	0	0	0	0
1.6167	115.376	94.5452	0.9318	-0.0118	0	0	0	0	0	0.3559	0.0413	0	0	0	0	0
1.6209	115.399	94.6107	0.7267	-0.0123	0	0	0	0	0	0.3578	0.0414	0	0	0	0	0
1.625	115.463	94.5304	0.9174	-0.0092	0	0	0	0	0	0.3597	0.0415	0	0	0	0	0
1.6292	115.465	94.5847	0.6974	-0.0113	0	0	0	0	0	0.3617	0.0416	0	0	0	0	0
1.6334	115.533	94.5394	0.935	-0.0118	0	0	0	0	0	0.3636	0.0418	0	0	0	0	0
1.6375	115.587	94.4721	0.9201	-0.0118	0	0	0	0	0	0.3656	0.0419	0	0	0	0	0
1.6417	115.524	94.4955	0.7102	-0.0129	0	0	0	0	0	0.3675	0.042	0	0	0	0	0
1.6459	115.646	94.4723	0.9695	-0.0113	0	0	0	0	0	0.3695	0.0421	0	0	0	0	0
1.65	115.989	94.5148	0.7346	-0.0108	0	0	0	0	0	0.3715	0.0422	0	0	0	0	0
1.6542	116.336	94.4308	0.9451	-0.0134	0	0	0	0	0	0.3737	0.0423	0	0	0	0	0
1.6583	116.694	94.4722	1.0051	-0.0108	0	0	0	0	0	0.3759	0.0424	0	0	0	0	0
1.6625	117.132	94.4823	1.1193	-0.0129	0	0	0	0	0	0.3783	0.0425	0	0	0	0	0
1.6667	117.615	94.3757	1.2851	-0.0118	0	0	0	0	0	0.3808	0.0427	0	0	0	0	0
1.6709	117.976	94.4183	1.384	-0.0108	0	0	0	0	0	0.3834	0.0428	0	0	0	0	0
1.675	118.22	94.4079	1.7394	-0.0134	0	0	0	0	0	0.3862	0.0429	0	0	0	0	0
1.6792	118.623	94.4182	2.1077	-0.0108	0	0	0	0	0	0.3891	0.043	0	0	0	0	0
1.6834	119.102	94.3052	2.7846	-0.0123	0	0	0	0	0	0.3922	0.0431	0	0	0	0	0
1.6875	119.441	94.3623	3.1035	-0.0108	0	0	0	0	0	0.3954	0.0432	0	0	0	0	0
1.6917	119.796	94.3498	3.3054	-0.0118	0	0	0	0	0	0.3988	0.0433	0	0	0	0	0
1.6959	120.342	94.3619	3.7852	-0.0102	0	0	0	0	0	0.4025	0.0434	0	0	0	0	0
1.7	120.743	94.2615	4.1492	-0.0129	0	0	0	0	0	0.4063	0.0435	0	0	0	0	0
1.7042	121.159	94.3003	4.5424	-0.0123	0	0	0	0	0	0.4104	0.0437	0	0	0	0	0
1.7084	121.405	94.3682	4.7438	-0.0134	0	0	0	0	0	0.4147	0.0438	0	0	0	0	0
1.7125	121.538	94.3001	5.0594	-0.0123	0	0	0	0	0	0.419	0.0439	0	0	0	0	0
1.7167	121.814	94.3232	5.5414	-0.0118	0	0	0	0	0	0.4235	0.044	0	0	0	0	0
1.7208	121.999	94.3169	5.7481	-0.0118	0	0	0	0	0	0.4282	0.0441	0	0	0	0	0
1.725	122.292	94.282	5.9941	-0.0139	0	0	0	0	0	0.433	0.0442	0	0	0	0	0
1.7292	122.522	94.3438	6.5302	-0.0129	0	0	0	0	0	0.4379	0.0443	0	0	0	0	0
1.7334	122.826	94.2825	6.6195	-0.0118	0	0	0	0	0	0.4431	0.0444	0	0	0	0	0
1.7375	123.047	94.3407	6.907	-0.0108	0	0	0	0	0	0.4484	0.0445	0	0	0	0	0
1.7417	123.243	94.3116	7.1822	-0.0113	0	0	0	0	0	0.4539	0.0447	0	0	0	0	0
1.7459	123.639	94.3589	7.5356	-0.0118	0	0	0	0	0	0.4596	0.0448	0	0	0	0	0
1.75	123.907	94.3077	7.8485	-0.0123	0	0	0	0	0	0.4656	0.0449	0	0	0	0	0
1.7542	124.111	94.2409	8.0818	-0.0092	0	0	0	0	0	0.4718	0.045	0	0	0	0	0
1.7584	124.135	94.2721	8.3007	-0.0108	0	0	0	0	0	0.478	0.0451	0	0	0	0	0
1.7625	124.529	94.2913	8.5366	-0.0118	0	0	0	0	0	0.4845	0.0452	0	0	0	0	0
1.7667	124.841	94.3562	8.941	-0.0129	0	0	0	0	0	0.4912	0.0453	0	0	0	0	0
1.7709	125.001	94.3387	9.1036	-0.0113	0	0	0	0	0	0.4982	0.0454	0	0	0	0	0
1.775	125.29	94.3384	9.4134	-0.0129	0	0	0	0	0	0.5054	0.0455	0	0	0	0	0
1.7792	125.632	94.3443	9.8204	-0.0113	0	0	0	0	0	0.5129	0.0456	0	0	0	0	0
1.7833	125.832	94.3595	9.982	-0.0087	0	0	0	0	0	0.5207	0.0458	0	0	0	0	0
1.7875	125.952	94.4281	10.1148	-0.0108	0	0	0	0	0	0.5287	0.0459	0	0	0	0	0
1.7917	126.032	94.4642	10.3789	-0.0113	0	0	0	0	0	0.5368	0.046	0	0	0	0	0
1.7959	126.267	94.4499	10.6249	-0.0108	0	0	0	0	0	0.545	0.0461	0	0	0	0	0
1.8	126.479	94.4739	11.008	-0.0097	0	0	0	0	0	0.5535	0.0462	0	0	0	0	0
1.8042	126.687	94.5346	11.2301	-0.0113	0	0	0	0	0	0.5623	0.0463	0	0	0	0	0
1.8084	126.872	94.5338	11.4522	-0.0102	0	0	0	0	0	0.5712	0.0464	0	0	0	0	0
1.8125	126.98	94.4428	11.6616	-0.0097	0	0	0	0	0	0.5804	0.0465	0	0	0	0	0
1.8167	127.395	94.6816	12.0575	-0.0123	0	0	0	0	0	0.5899	0.0467	0	0	0	0	0
1.8209	127.508	94.6482	12.2514	-0.0129	0	0	0	0	0	0.5997	0.0468	0	0	0	0	0
1.825	127.728	94.6198	12.4586	-0.0129	0	0	0	0	0	0.6098	0.0469	0	0	0	0	0
1.8292	127.935	94.6502	12.8168	-0.0113	0	0	0	0	0	0.6201	0.047	0	0	0	0	0
1.8334	128.29	94.7155	13.0214	-0.0129	0	0	0	0	0	0.6309	0.0471	0	0	0	0	0
1.8375	128.418	94.8115	13.1898	-0.0113	0	0	0	0	0	0.642	0.0472	0	0	0	0	0
1.8417	128.685	94.8459	13.4061	-0.0102	0	0	0	0	0	0.6534	0.0474	0	0	0	0	0
1.8458	128.778	94.9134	13.5192	-0.0097	0	0	0	0	0	0.6651	0.0475	0	0	0	0	0
1.85	129.011	95.039	13.9045	-0.0123	0	0	0	0	0	0.6771	0.0476	0	0	0	0	0
1.8542	129.078	95.0932	14.0352	-0.0108	0	0	0	0	0	0.6893	0.0477	0	0	0	0	0
1.8584	129.361	95.2548	14.0262	-0.0118	0	0	0	0	0	0.7018	0.0478	0	0	0	0	0
1.8625	129.548	95.3995	14.4066	-0.0113	0	0	0	0	0	0.7147	0.048	0	0	0	0	0
1.8667	129.626	95.6983	14.4831	-0.0108	0	0	0	0	0	0.7278	0.0481	0	0	0	0	0
1.8709	129.71	95.8179	14.6951	-0.0102	0	0	0	0	0	0.7411	0.0482	0	0	0	0	0
1.875	129.712	95.896	14.6431	-0.0145	0	0	0	0	0	0.7545	0.0484	0	0	0	0	0
1.8792	129.721	95.9542	14.4438	-0.0123	0	0	0	0	0	0.7678	0.0485	0	0	0	0	0
1.8834	129.673	95.7939	14.388	-0.0102	0	0	0	0	0	0.7812	0.0486	0	0	0	0	0
1.8875	129.57	95.8098	14.0936	-0.0123	0	0	0	0	0	0.7944	0.0488	0	0	0	0	0
1.8917	129.532	95.7074	14.1021	-0.0129	0	0	0	0	0	0.8074	0.0489	0	0	0	0	0
1.8959	129.422	95.6635	13.5729	-0.0139	0	0	0	0	0	0.8204	0.0491	0	0	0	0	0
1.9	129.334	95.5348	13.5495	-0.0123	0	0	0	0	0	0.8331	0.0492	0	0	0	0	0
1.9042	129.239	95.4582	13.3131	-0.0102	0	0	0	0	0	0.8457	0.0493	0	0	0	0	0
1.9083	129.173	95.4567	12.8418	-0.0123	0	0	0	0	0	0.8582	0.0494	0	0	0	0	0
1.9125	129.122	95.4001	12.7525	-0.0134	0	0	0	0	0	0.8706	0.0496	0	0	0	0	0
1.9167	128.906	95.3674	12.2179	-0.0123	0	0	0	0	0	0.8828	0.0497	0	0	0	0	0
1.9209	128.906	95.4068	12.3465	-0.0139	0	0	0	0	0	0.8947	0.0498	0	0	0	0	0
1.925	128.746	95.3593	12.2004	-0.0113	0	0	0	0	0	0.9066	0.05	0	0	0	0	0
1.9292	128.668	95.4314	11.8603	-0.0102	0	0	0	0	0	0.9182	0.0501	0	0	0	0	0
1.9334	128.536	95.5403	11.7588	-0.0108	0	0	0	0	0	0.9297	0.0502	0	0	0	0	0
1.9375	128.386	95.6263	11.4687	-0.0118	0	0	0	0	0	0.941	0.0503	0	0	0	0	0
1.9417	128.362	95.6263	11.5686	-0.0118	0	0	0	0	0	0.9522	0.0505	0	0	0	0	0
1.9459	128.227	95.7936	11.2721	-0.0113	0	0	0	0	0	0.9632	0.0506	0	0	0	0	0
1.95	128.112	95.8484	11.1637	-0.0139	0	0	0	0	0	0.974	0.0507	0	0	0	0	0
1.9542	128.051	95.9726	11.0107	-0.0129	0	0	0	0	0	0.9847	0.0509	0	0	0	0	0
1.9584	127.916	96.0617	10.8911	-0.0129	0	0	0	0	0	0.9953	0.051	0	0	0	0	0
1.9625	127.878	96.2441	10.8003	-0.0134	0	0	0	0	0	1.0058	0.0512	0	0	0	0	0
1.9667	127.637	96.3552	10.6249	-0.0129	0	0	0	0	0	1.016	0.0513	0	0	0	0	0
1.9708	127.59	96.4929	10.4405	-0.0129	0	0	0	0	0	1.0261	0.0515	0	0	0	0	0
1.975	127.46	96.6049	10.4203	-0.0139	0	0	0	0	0	1.036	0.0516	0	0	0	0	0
1.9792	127.394	96.6875	10.3815	-0.0108	0	0	0	0	0	1.0458	0.0518	0	0	0	0	0
1.9834	127.248	96.9183	10.0648	-0.0118	0	0	0	0	0	1.0555	0.0519	0	0	0	0	0
1.9875	127.047	96.9307	10.1398	-0.0118	0	0	0	0	0	1.0649	0.0521	0	0	0	0	0
1.9917	127.038	97.128	9.8395	-0.0118	0	0	0	0	0	1.0742	0.0522	0	0	0	0	0
1.9959	126.906	97.1499	9.9161	-0.0129	0	0	0	0	0	1.0834	0.0524	0	0	0	0	0
2	126.758	97.2813	9.6738	-0.0118	0	0	0	0	0	1.0925	0.0526	0	0	0	0	0
2.0042	126.639	97.3924	9.5207	-0.0123	0	0	0	0	0	1.1013	0.0527	0	0	0	0	0
2.0084	126.494	97.4865	9.6073	-0.0113	0	0	0	0	0	1.1101	0.0529	0	0	0	0	0
2.0125	126.336	97.5907	9.2832	-0.0113	0	0	0	0	0	1.1186	0.0531	0	0	0	0	0
2.0167	126.15	97.6856	9.423	-0.0139	0	0	0	0	0	1.127	0.0532	0	0	0	0	0
2.0209	126.092	97.8236	9.0781	-0.0113	0	0	0	0	0	1.1352	0.0534	0	0	0	0	0
2.025	125.863	97.8442	9.0685	-0.0118	0	0	0	0	0	1.1432	0.0536	0	0	0	0	0
2.0292	125.734	97.8982	9.1775	-0.0123	0	0	0	0	0	1.1511	0.0538	0	0	0	0	0
2.0333	125.556	98.1294	8.7593	-0.0113	0	0	0	0	0	1.1588	0.0539	0	0	0	0	0
2.0375	125.371	98.0721	8.9447	-0.0102	0	0	0	0	0	1.1663	0.0541	0	0	0	0	0
2.0417	125.333	98.1253	8.6466	-0.0118	0	0	0	0	0	1.1737	0.0543	0	0	0	0	0
2.0459	125.232	98.1964	8.788	-0.0123	0	0	0	0	0	1.1811	0.0545	0	0	0	0	0
2.05	125.067	98.2197	8.4739	-0.0102	0	0	0	0	0	1.1883	0.0547	0	0	0	0	0
2.0542	124.901	98.3752	8.399	-0.0113	0	0	0	0	0	1.1953	0.0549	0	0	0	0	0
2.0583	124.84	98.4168	8.526	-0.0129	0	0	0	0	0	1.2022	0.0551	0	0	0	0	0
2.0625	124.625	98.3812	8.2635	-0.0118	0	0	0	0	0	1.209	0.0553	0	0	0	0	0
2.0667	124.449	98.3774	8.2842	-0.0097	0	0	0	0	0	1.2157	0.0555	0	0	0	0	0
2.0709	124.394	98.4942	8.1217	-0.0113	0	0	0	0	0	1.2222	0.0557	0	0	0	0	0
2.075	124.294	98.5931	7.9952	-0.0118	0	0	0	0	0	1.2286	0.0558	0	0	0	0	0
2.0792	124.196	98.6122	8.0308	-0.0108	0	0	0	0	0	1.235	0.056	0	0	0	0	0
2.0834	124.057	98.6824	7.8151	-0.0097	0	0	0	0	0	1.2413	0.0562	0	0	0	0	0
2.0875	123.935	98.616	7.84	-0.0097	0	0	0	0	0	1.2474	0.0564	0	0	0	0	0
2.0917	123.854	98.6203	7.8337	-0.0108	0	0	0	0	0	1.2535	0.0566	0	0	0	0	0
2.0958	123.743	98.6773	7.738	-0.0118	0	0	0	0	0	1.2595	0.0568	0	0	0	0	0
2.1	123.548	98.6273	7.6535	-0.0123	0	0	0	0	0	1.2654	0.057	0	0	0	0	0
2.1042	123.49	98.7617	7.4532	-0.0129	0	0	0	0	0	1.2712	0.0572	0	0	0	0	0
2.1084	123.471	98.6826	7.3905	-0.0129	0	0	0	0	0	1.2769	0.0574	0	0	0	0	0
2.1125	123.352	98.7799	7.3246	-0.0129	0	0	0	0	0	1.2826	0.0576	0	0	0	0	0
2.1167	123.197	98.7538	7.2454	-0.0113	0	0	0	0	0	1.2882	0.0578	0	0	0	0	0
2.1208	123.159	98.8111	7.3799	-0.0113	0	0	0	0	0	1.2937	0.058	0	0	0	0	0
2.125	122.978	98.807	7.1259	-0.0129	0	0	0	0	0	1.2991	0.0582	0	0	0	0	0
2.1292	123.007	98.8907	7.0648	-0.0134	0	0	0	0	0	1.3045	0.0585	0	0	0	0	0
2.1334	122.859	98.8552	6.9261	-0.0129	0	0	0	0	0	1.3098	0.0587	0	0	0	0	0
2.1375	122.74	98.8328	6.8793	-0.0113	0	0	0	0	0	1.3151	0.0589	0	0	0	0	0
2.1417	122.732	98.8283	7.0844	-0.0108	0	0	0	0	0	1.3203	0.0591	0	0	0	0	0
2.1459	122.563	98.8038	6.7842	-0.0102	0	0	0	0	0	1.3254	0.0593	0	0	0	0	0
2.15	122.49	98.8668	6.8931	-0.0113	0	0	0	0	0	1.3305	0.0595	0	0	0	0	0
2.1542	122.4	98.873	6.6971	-0.0097	0	0	0	0	0	1.3354	0.0597	0	0	0	0	0
2.1583	122.365	98.8263	6.6057	-0.0097	0	0	0	0	0	1.3404	0.0599	0	0	0	0	0
2.1625	122.239	98.9047	6.5828	-0.0097	0	0	0	0	0	1.3453	0.0601	0	0	0	0	0
2.1667	122.144	98.8008	6.4633	-0.0097	0	0	0	0	0	1.3501	0.0603	0	0	0	0	0
2.1709	122.195	98.7843	6.6131	-0.0129	0	0	0	0	0	1.3549	0.0605	0	0	0	0	0
2.175	122.147	98.9368	6.314	-0.0113	0	0	0	0	0	1.3597	0.0607	0	0	0	0	0
2.1792	122.048	98.8608	6.2608	-0.0123	0	0	0	0	0	1.3645	0.0609	0	0	0	0	0
2.1833	122.035	98.9151	6.2013	-0.0118	0	0	0	0	0	1.3692	0.0611	0	0	0	0	0
2.1875	122.034	98.8809	6.1168	-0.0123	0	0	0	0	0	1.374	0.0613	0	0	0	0	0
2.1917	121.943	98.8563	6.3411	-0.0129	0	0	0	0	0	1.3786	0.0615	0	0	0	0	0
2.1959	121.867	98.8189	6.0424	-0.0145	0	0	0	0	0	1.3833	0.0617	0	0	0	0	0
2.2	121.8	98.8787	6.1572	-0.0108	0	0	0	0	0	1.3879	0.0619	0	0	0	0	0
2.2042	121.683	98.8733	5.9308	-0.0118	0	0	0	0	0	1.3924	0.0621	0	0	0	0	0
2.2084	121.703	98.8263	5.9489	-0.0118	0	0	0	0	0	1.3969	0.0623	0	0	0	0	0
2.2125	121.622	98.8873	5.8952	-0.0134	0	0	0	0	0	1.4014	0.0625	0	0	0	0	0
2.2167	121.538	98.7813	5.8182	-0.0118	0	0	0	0	0	1.4059	0.0627	0	0	0	0	0
2.2208	121.5	98.8102	5.8905	-0.0129	0	0	0	0	0	1.4103	0.0629	0	0	0	0	0
2.225	121.508	98.958	5.7576	-0.0113	0	0	0	0	0	1.4147	0.0632	0	0	0	0	0
2.2292	121.41	98.8348	5.7151	-0.0118	0	0	0	0	0	1.419	0.0634	0	0	0	0	0
2.2334	121.364	98.8489	5.6976	-0.0108	0	0	0	0	0	1.4234	0.0636	0	0	0	0	0
2.2375	121.273	98.7846	5.6625	-0.0129	0	0	0	0	0	1.4277	0.0638	0	0	0	0	0
2.2417	121.317	98.8815	5.5456	-0.0102	0	0	0	0	0	1.4319	0.064	0	0	0	0	0
2.2459	121.252	98.7825	5.5722	-0.0102	0	0	0	0	0	1.4362	0.0642	0	0	0	0	0
2.25	121.21	98.8144	5.4675	-0.0123	0	0	0	0	0	1.4404	0.0644	0	0	0	0	0
2.2542	121.183	98.8268	5.5169	-0.0123	0	0	0	0	0	1.4446	0.0646	0	0	0	0	0
2.2584	121.151	98.8001	5.4638	-0.0134	0	0	0	0	0	1.4488	0.0648	0	0	0	0	0
2.2625	121.041	98.8366	5.451	-0.0134	0	0	0	0	0	1.453	0.065	0	0	0	0	0
2.2667	121.003	98.7361	5.433	-0.0102	0	0	0	0	0	1.4571	0.0652	0	0	0	0	0
2.2709	121.021	98.8299	5.1651	-0.0139	0	0	0	0	0	1.4612	0.0654	0	0	0	0	0
2.275	121.003	98.8566	5.3665	-0.0139	0	0	0	0	0	1.4653	0.0656	0	0	0	0	0
2.2792	120.963	98.782	5.0429	-0.0129	0	0	0	0	0	1.4694	0.0658	0	0	0	0	0
2.2834	120.921	98.7404	5.1614	-0.0134	0	0	0	0	0	1.4735	0.066	0	0	0	0	0
2.2875	120.898	98.7591	5.154	-0.0129	0	0	0	0	0	1.4776	0.0662	0	0	0	0	0
2.2917	120.839	98.7723	4.9228	-0.0123	0	0	0	0	0	1.4816	0.0664	0	0	0	0	0
2.2959	120.838	98.7657	5.0854	-0.0113	0	0	0	0	0	1.4856	0.0666	0	0	0	0	0
2.3	120.788	98.7376	4.8384	-0.0113	0	0	0	0	0	1.4896	0.0668	0	0	0	0	0
2.3042	120.741	98.7931	5.0116	-0.0118	0	0	0	0	0	1.4936	0.067	0	0	0	0	0
2.3084	120.769	98.6707	4.976	-0.0139	0	0	0	0	0	1.4976	0.0672	0	0	0	0	0
2.3125	120.703	98.7169	4.908	-0.0134	0	0	0	0	0	1.5015	0.0674	0	0	0	0	0
2.3167	120.683	98.7372	4.8463	-0.0118	0	0	0	0	0	1.5055	0.0676	0	0	0	0	0
2.3209	120.638	98.7363	4.6221	-0.0134	0	0	0	0	0	1.5094	0.0678	0	0	0	0	0
2.325	120.557	98.6334	4.824	-0.0123	0	0	0	0	0	1.5133	0.068	0	0	0	0	0
2.3292	120.536	98.7919	4.5631	-0.0118	0	0	0	0	0	1.5171	0.0682	0	0	0	0	0
2.3334	120.597	98.7249	4.6821	-0.0123	0	0	0	0	0	1.521	0.0684	0	0	0	0	0
2.3375	120.6	98.6719	4.6742	-0.0113	0	0	0	0	0	1.5249	0.0686	0	0	0	0	0
2.3417	120.568	98.7446	4.4521	-0.0134	0	0	0	0	0	1.5288	0.0688	0	0	0	0	0
2.3459	120.576	98.7151	4.587	-0.0123	0	0	0	0	0	1.5326	0.069	0	0	0	0	0
2.35	120.481	98.716	4.3793	-0.0118	0	0	0	0	0	1.5365	0.0692	0	0	0	0	0
2.3542	120.52	98.7019	4.5615	-0.0113	0	0	0	0	0	1.5403	0.0694	0	0	0	0	0
2.3584	120.428	98.6208	4.5387	-0.0108	0	0	0	0	0	1.5442	0.0696	0	0	0	0	0
2.3625	120.422	98.6318	4.477	-0.0145	0	0	0	0	0	1.548	0.0698	0	0	0	0	0
2.3667	120.399	98.6464	4.3925	-0.0113	0	0	0	0	0	1.5517	0.07	0	0	0	0	0
2.3709	120.429	98.7251	4.1274	-0.0113	0	0	0	0	0	1.5555	0.0702	0	0	0	0	0
2.375	120.341	98.6877	4.3006	-0.0129	0	0	0	0	0	1.5593	0.0704	0	0	0	0	0
2.3792	120.352	98.6992	4.0881	-0.0118	0	0	0	0	0	1.5631	0.0706	0	0	0	0	0
2.3834	120.377	98.6726	4.273	-0.0134	0	0	0	0	0	1.5668	0.0708	0	0	0	0	0
2.3875	120.366	98.6426	4.2804	-0.0087	0	0	0	0	0	1.5706	0.071	0	0	0	0	0
2.3917	120.338	98.7335	3.9605	-0.0087	0	0	0	0	0	1.5744	0.0712	0	0	0	0	0
2.3959	120.297	98.6543	4.1364	-0.0102	0	0	0	0	0	1.5781	0.0714	0	0	0	0	0
2.4	120.301	98.6883	3.8962	-0.0123	0	0	0	0	0	1.5818	0.0716	0	0	0	0	0
2.4042	120.267	98.6685	4.0748	-0.0118	0	0	0	0	0	1.5856	0.0718	0	0	0	0	0
2.4084	120.298	98.655	4.0578	-0.0129	0	0	0	0	0	1.5893	0.072	0	0	0	0	0
2.4125	120.294	98.6506	4.0036	-0.0123	0	0	0	0	0	1.593	0.0722	0	0	0	0	0
2.4167	120.267	98.661	3.8893	-0.0118	0	0	0	0	0	1.5967	0.0724	0	0	0	0	0
2.4209	120.225	98.6521	3.8038	-0.0118	0	0	0	0	0	1.6005	0.0726	0	0	0	0	0
2.425	120.188	98.6621	3.7894	-0.0123	0	0	0	0	0	1.6041	0.0728	0	0	0	0	0
2.4292	120.234	98.6624	3.8245	-0.0123	0	0	0	0	0	1.6078	0.073	0	0	0	0	0
2.4334	120.183	98.6479	3.7437	-0.0123	0	0	0	0	0	1.6115	0.0732	0	0	0	0	0
2.4375	120.201	98.669	3.7151	-0.0123	0	0	0	0	0	1.6152	0.0734	0	0	0	0	0
2.4417	120.145	98.6565	3.5732	-0.0139	0	0	0	0	0	1.6189	0.0736	0	0	0	0	0
2.4459	120.137	98.6601	3.6183	-0.0102	0	0	0	0	0	1.6225	0.0738	0	0	0	0	0
2.45	120.059	98.59	3.6083	-0.0118	0	0	0	0	0	1.6262	0.074	0	0	0	0	0
2.4542	120.123	98.6105	3.5195	-0.0113	0	0	0	0	0	1.6298	0.0742	0	0	0	0	0
2.4584	120.103	98.6388	3.527	-0.0113	0	0	0	0	0	1.6334	0.0744	0	0	0	0	0
2.4625	120.102	98.6506	3.4892	-0.0123	0	0	0	0	0	1.6371	0.0746	0	0	0	0	0
2.4667	120.135	98.6735	3.4696	-0.0123	0	0	0	0	0	1.6407	0.0748	0	0	0	0	0
2.4709	120.138	98.7034	3.4308	-0.0129	0	0	0	0	0	1.6444	0.075	0	0	0	0	0
2.475	120.083	98.6237	3.3946	-0.0129	0	0	0	0	0	1.648	0.0752	0	0	0	0	0
2.4792	120.047	98.614	3.5381	-0.0139	0	0	0	0	0	1.6516	0.0754	0	0	0	0	0
2.4834	120.019	98.5696	3.2847	-0.0102	0	0	0	0	0	1.6552	0.0756	0	0	0	0	0
2.4875	120.081	98.6672	3.3495	-0.0108	0	0	0	0	0	1.6588	0.0758	0	0	0	0	0
2.4917	120.046	98.706	3.2618	-0.0129	0	0	0	0	0	1.6625	0.076	0	0	0	0	0
2.4959	120.089	98.6747	3.2113	-0.0108	0	0	0	0	0	1.6661	0.0762	0	0	0	0	0
2.5	120.015	98.7411	3.2289	-0.0102	0	0	0	0	0	1.6697	0.0764	0	0	0	0	0
2.5042	119.969	98.59	3.1789	-0.0134	0	0	0	0	0	1.6733	0.0766	0	0	0	0	0
2.5084	119.985	98.6835	3.1725	-0.0118	0	0	0	0	0	1.6768	0.0768	0	0	0	0	0
2.5125	119.954	98.6015	3.0817	-0.0097	0	0	0	0	0	1.6804	0.077	0	0	0	0	0
2.5167	119.958	98.6639	3.0944	-0.0108	0	0	0	0	0	1.684	0.0772	0	0	0	0	0
2.5209	119.967	98.7169	3.0721	-0.0123	0	0	0	0	0	1.6875	0.0774	0	0	0	0	0
2.525	119.936	98.6463	3.045	-0.0113	0	0	0	0	0	1.6911	0.0776	0	0	0	0	0
2.5292	120.005	98.7179	3.206	-0.0113	0	0	0	0	0	1.6947	0.0778	0	0	0	0	0
2.5334	119.954	98.6152	3.0078	-0.0113	0	0	0	0	0	1.6982	0.078	0	0	0	0	0
2.5375	119.987	98.6585	2.9759	-0.0129	0	0	0	0	0	1.7018	0.0782	0	0	0	0	0
2.5417	119.943	98.7357	2.9547	-0.0118	0	0	0	0	0	1.7054	0.0784	0	0	0	0	0
2.5459	119.944	98.7371	2.9913	-0.0097	0	0	0	0	0	1.7089	0.0786	0	0	0	0	0
2.55	119.913	98.6931	2.8999	-0.0118	0	0	0	0	0	1.7125	0.0788	0	0	0	0	0
2.5542	119.959	98.7544	2.9398	-0.0108	0	0	0	0	0	1.716	0.079	0	0	0	0	0
2.5584	119.914	98.684	2.8728	-0.0108	0	0	0	0	0	1.7196	0.0792	0	0	0	0	0
2.5625	119.975	98.6442	2.9355	-0.0102	0	0	0	0	0	1.7232	0.0794	0	0	0	0	0
2.5667	119.966	98.7524	2.7862	-0.0118	0	0	0	0	0	1.7267	0.0796	0	0	0	0	0
2.5709	119.963	98.7148	2.9807	-0.0129	0	0	0	0	0	1.7303	0.0798	0	0	0	0	0
2.575	119.919	98.6265	2.9361	-0.0092	0	0	0	0	0	1.7339	0.08	0	0	0	0	0
2.5792	119.917	98.6258	2.748	-0.0139	0	0	0	0	0	1.7374	0.0802	0	0	0	0	0
2.5834	119.918	98.6377	2.934	-0.0118	0	0	0	0	0	1.7409	0.0804	0	0	0	0	0
2.5875	119.934	98.7223	2.7597	-0.0097	0	0	0	0	0	1.7445	0.0806	0	0	0	0	0
2.5917	119.896	98.587	2.8983	-0.0123	0	0	0	0	0	1.748	0.0808	0	0	0	0	0
2.5959	119.842	98.619	2.6571	-0.0118	0	0	0	0	0	1.7516	0.081	0	0	0	0	0
2.6	119.781	98.6064	2.8489	-0.0134	0	0	0	0	0	1.7551	0.0812	0	0	0	0	0
2.6042	119.852	98.5805	2.7974	-0.0129	0	0	0	0	0	1.7586	0.0814	0	0	0	0	0
2.6084	119.885	98.6242	2.5094	-0.0129	0	0	0	0	0	1.7621	0.0816	0	0	0	0	0
2.6125	119.961	98.6529	2.7496	-0.0113	0	0	0	0	0	1.7656	0.0818	0	0	0	0	0
2.6167	119.877	98.65	2.5737	-0.0129	0	0	0	0	0	1.7692	0.082	0	0	0	0	0
2.6209	119.954	98.6321	2.7373	-0.0113	0	0	0	0	0	1.7727	0.0822	0	0	0	0	0
2.625	119.89	98.6264	2.7081	-0.0108	0	0	0	0	0	1.7763	0.0824	0	0	0	0	0
2.6292	119.871	98.5459	2.4764	-0.0134	0	0	0	0	0	1.7798	0.0826	0	0	0	0	0
2.6334	119.926	98.6195	2.6672	-0.0118	0	0	0	0	0	1.7833	0.0828	0	0	0	0	0
2.6375	119.864	98.5823	2.4106	-0.0102	0	0	0	0	0	1.7869	0.083	0	0	0	0	0
2.6417	119.939	98.6356	2.6523	-0.0118	0	0	0	0	0	1.7904	0.0832	0	0	0	0	0
2.6459	119.843	98.647	2.4175	-0.0097	0	0	0	0	0	1.7939	0.0834	0	0	0	0	0
2.65	119.903	98.5948	2.605	-0.0123	0	0	0	0	0	1.7974	0.0836	0	0	0	0	0
2.6542	119.899	98.6042	2.5678	-0.0123	0	0	0	0	0	1.801	0.0838	0	0	0	0	0
2.6584	119.893	98.5837	2.3372	-0.0102	0	0	0	0	0	1.8045	0.084	0	0	0	0	0
2.6625	119.889	98.5965	2.5471	-0.0092	0	0	0	0	0	1.8081	0.0841	0	0	0	0	0
2.6667	119.891	98.6049	2.2719	-0.0145	0	0	0	0	0	1.8116	0.0843	0	0	0	0	0
2.6709	119.885	98.5844	2.4881	-0.0102	0	0	0	0	0	1.8151	0.0845	0	0	0	0	0
2.675	119.889	98.6021	2.4074	-0.0108	0	0	0	0	0	1.8186	0.0847	0	0	0	0	0
2.6792	119.889	98.6166	2.3611	-0.0123	0	0	0	0	0	1.8222	0.0849	0	0	0	0	0
2.6834	119.881	98.6232	2.3542	-0.0113	0	0	0	0	0	1.8257	0.0851	0	0	0	0	0
2.6875	119.921	98.6401	2.2953	-0.0108	0	0	0	0	0	1.8292	0.0853	0	0	0	0	0
2.6917	119.885	98.5793	2.2868	-0.0113	0	0	0	0	0	1.8328	0.0855	0	0	0	0	0
2.6959	119.982	98.6641	2.4605	-0.0097	0	0	0	0	0	1.8363	0.0857	0	0	0	0	0
2.7	119.901	98.5481	2.2124	-0.0118	0	0	0	0	0	1.8399	0.0859	0	0	0	0	0
2.7042	119.881	98.5915	2.1667	-0.0123	0	0	0	0	0	1.8434	0.0861	0	0	0	0	0
2.7084	119.893	98.6243	2.3595	-0.0118	0	0	0	0	0	1.847	0.0863	0	0	0	0	0
2.7125	119.905	98.6176	2.1672	-0.0108	0	0	0	0	0	1.8505	0.0865	0	0	0	0	0
2.7167	119.834	98.5366	2.3255	-0.0129	0	0	0	0	0	1.854	0.0867	0	0	0	0	0
2.7209	119.9	98.5089	2.1109	-0.0102	0	0	0	0	0	1.8575	0.0869	0	0	0	0	0
2.725	119.925	98.6347	2.0476	-0.0113	0	0	0	0	0	1.8611	0.0871	0	0	0	0	0
2.7292	119.974	98.6136	2.2597	-0.0102	0	0	0	0	0	1.8646	0.0873	0	0	0	0	0
2.7334	119.904	98.5791	2.0296	-0.0113	0	0	0	0	0	1.8682	0.0875	0	0	0	0	0
2.7375	119.882	98.5936	2.2102	-0.0123	0	0	0	0	0	1.8717	0.0877	0	0	0	0	0
2.7417	119.994	98.6192	2.087	-0.0113	0	0	0	0	0	1.8753	0.0879	0	0	0	0	0
2.7459	119.919	98.5825	2.1661	-0.0113	0	0	0	0	0	1.8788	0.0881	0	0	0	0	0
2.75	119.959	98.5905	1.9568	-0.0134	0	0	0	0	0	1.8824	0.0883	0	0	0	0	0
2.7542	119.918	98.6181	1.9063	-0.0123	0	0	0	0	0	1.886	0.0885	0	0	0	0	0
2.7584	119.932	98.6013	2.1619	-0.0134	0	0	0	0	0	1.8895	0.0887	0	0	0	0	0
2.7625	119.94	98.638	1.9329	-0.0139	0	0	0	0	0	1.8931	0.0889	0	0	0	0	0
2.7667	119.977	98.6168	2.1762	-0.0123	0	0	0	0	0	1.8966	0.0891	0	0	0	0	0
2.7709	119.941	98.5688	1.8797	-0.0097	0	0	0	0	0	1.9002	0.0893	0	0	0	0	0
2.775	119.95	98.6773	1.9738	-0.0113	0	0	0	0	0	1.9038	0.0895	0	0	0	0	0
2.7792	119.957	98.6675	2.0747	-0.0097	0	0	0	0	0	1.9073	0.0897	0	0	0	0	0
2.7834	119.979	98.6346	1.8165	-0.0118	0	0	0	0	0	1.9109	0.0899	0	0	0	0	0
2.7875	119.962	98.6503	1.9934	-0.0113	0	0	0	0	0	1.9145	0.0901	0	0	0	0	0
2.7917	119.991	98.6234	1.9313	-0.0092	0	0	0	0	0	1.918	0.0903	0	0	0	0	0
2.7959	120.029	98.6676	1.9594	-0.0113	0	0	0	0	0	1.9216	0.0905	0	0	0	0	0
2.8	119.974	98.636	1.8765	-0.0097	0	0	0	0	0	1.9252	0.0907	0	0	0	0	0
2.8042	119.978	98.622	1.8277	-0.0108	0	0	0	0	0	1.9288	0.0909	0	0	0	0	0
2.8084	119.972	98.6818	1.8659	-0.0108	0	0	0	0	0	1.9323	0.0911	0	0	0	0	0
2.8125	120.063	98.6615	1.8085	-0.0108	0	0	0	0	0	1.9359	0.0913	0	0	0	0	0
2.8167	119.969	98.7225	1.8728	-0.0087	0	0	0	0	0	1.9395	0.0915	0	0	0	0	0
2.8209	119.972	98.6842	1.9291	-0.0113	0	0	0	0	0	1.9431	0.0917	0	0	0	0	0
2.825	120.029	98.6816	1.7681	-0.0113	0	0	0	0	0	1.9467	0.0919	0	0	0	0	0
2.8292	120.029	98.7746	1.7894	-0.0118	0	0	0	0	0	1.9503	0.0921	0	0	0	0	0
2.8334	120.021	98.7537	1.6985	-0.0118	0	0	0	0	0	1.9539	0.0923	0	0	0	0	0
2.8375	119.99	98.6778	1.7304	-0.0087	0	0	0	0	0	1.9575	0.0925	0	0	0	0	0
2.8417	120.018	98.636	1.9403	-0.0118	0	0	0	0	0	1.9611	0.0927	0	0	0	0	0
2.8459	120.073	98.6942	1.6948	-0.0113	0	0	0	0	0	1.9647	0.0929	0	0	0	0	0
2.85	120.058	98.7388	1.8983	-0.0113	0	0	0	0	0	1.9683	0.0931	0	0	0	0	0
2.8542	119.998	98.8123	1.7049	-0.0129	0	0	0	0	0	1.9719	0.0933	0	0	0	0	0
2.8584	120.079	98.7347	1.6465	-0.0108	0	0	0	0	0	1.9755	0.0935	0	0	0	0	0
2.8625	120.085	98.7894	1.5875	-0.0108	0	0	0	0	0	1.9791	0.0937	0	0	0	0	0
2.8667	120.13	98.7595	1.7086	-0.0102	0	0	0	0	0	1.9828	0.0939	0	0	0	0	0
2.8709	120.011	98.7837	1.8245	-0.0087	0	0	0	0	0	1.9864	0.0941	0	0	0	0	0
2.875	120.097	98.8665	1.6767	-0.0113	0	0	0	0	0	1.99	0.0943	0	0	0	0	0
2.8792	120.115	98.8394	1.5572	-0.0113	0	0	0	0	0	1.9936	0.0945	0	0	0	0	0
2.8834	120.085	98.8381	1.6316	-0.0113	0	0	0	0	0	1.9973	0.0947	0	0	0	0	0
2.8875	120.12	98.8073	1.6316	-0.0108	0	0	0	0	0	2.0009	0.0949	0	0	0	0	0
2.8917	120.125	98.8154	1.7931	-0.0108	0	0	0	0	0	2.0045	0.0951	0	0	0	0	0
2.8959	120.106	98.8227	1.6337	-0.0097	0	0	0	0	0	2.0082	0.0953	0	0	0	0	0
2.9	120.168	98.8106	1.7118	-0.0102	0	0	0	0	0	2.0118	0.0955	0	0	0	0	0
2.9042	120.178	98.9061	1.5699	-0.0097	0	0	0	0	0	2.0155	0.0957	0	0	0	0	0
2.9084	120.167	98.8518	1.5221	-0.0097	0	0	0	0	0	2.0192	0.0959	0	0	0	0	0
2.9125	120.186	98.9385	1.4557	-0.0118	0	0	0	0	0	2.0228	0.0961	0	0	0	0	0
2.9167	120.146	98.8465	1.5019	-0.0113	0	0	0	0	0	2.0265	0.0963	0	0	0	0	0
2.9209	120.132	98.8078	1.6911	-0.0102	0	0	0	0	0	2.0302	0.0965	0	0	0	0	0
2.925	120.14	98.9447	1.4812	-0.0123	0	0	0	0	0	2.0338	0.0967	0	0	0	0	0
2.9292	120.151	98.9455	1.4536	-0.0113	0	0	0	0	0	2.0375	0.0969	0	0	0	0	0
2.9334	120.14	98.975	1.461	-0.0108	0	0	0	0	0	2.0411	0.0972	0	0	0	0	0
2.9375	120.185	98.8818	1.4371	-0.0087	0	0	0	0	0	2.0448	0.0974	0	0	0	0	0
2.9417	120.228	98.9903	1.6544	-0.0113	0	0	0	0	0	2.0485	0.0976	0	0	0	0	0
2.9459	120.244	99.0226	1.402	-0.0102	0	0	0	0	0	2.0522	0.0978	0	0	0	0	0
2.95	120.252	98.9966	1.621	-0.0108	0	0	0	0	0	2.0559	0.098	0	0	0	0	0
2.9542	120.261	99.057	1.3723	-0.0118	0	0	0	0	0	2.0596	0.0982	0	0	0	0	0
2.9584	120.208	98.9895	1.4637	-0.0108	0	0	0	0	0	2.0633	0.0984	0	0	0	0	0
2.9625	120.314	99.0307	1.3579	-0.0102	0	0	0	0	0	2.067	0.0986	0	0	0	0	0
2.9667	120.285	99.0167	1.3659	-0.0123	0	0	0	0	0	2.0707	0.0988	0	0	0	0	0
2.9709	120.272	99.0943	1.546	-0.0102	0	0	0	0	0	2.0745	0.099	0	0	0	0	0
2.975	120.249	99.02	1.3218	-0.0113	0	0	0	0	0	2.0782	0.0992	0	0	0	0	0
2.9792	120.264	99.057	1.3473	-0.0097	0	0	0	0	0	2.0819	0.0995	0	0	0	0	0
2.9834	120.285	99.0971	1.2883	-0.0102	0	0	0	0	0	2.0856	0.0997	0	0	0	0	0
2.9875	120.267	99.0749	1.2788	-0.0108	0	0	0	0	0	2.0893	0.0999	0	0	0	0	0
2.9917	120.319	99.1298	1.5646	-0.0113	0	0	0	0	0	2.0931	0.1001	0	0	0	0	0
2.9959	120.262	99.0731	1.2607	-0.0123	0	0	0	0	0	2.0968	0.1003	0	0	0	0	0
3	120.303	99.1524	1.5705	-0.0108	0	0	0	0	0	2.1005	0.1005	0	0	0	0	0
3.0042	120.403	99.2137	1.2952	-0.0113	0	0	0	0	0	2.1043	0.1007	0	0	0	0	0
3.0084	120.371	99.1814	1.2676	-0.0123	0	0	0	0	0	2.1081	0.1009	0	0	0	0	0
3.0125	120.352	99.1969	1.3069	-0.0134	0	0	0	0	0	2.1118	0.1012	0	0	0	0	0
3.0167	120.31	99.1088	1.3191	-0.0092	0	0	0	0	0	2.1156	0.1014	0	0	0	0	0
3.0209	120.32	99.2016	1.4206	-0.0108	0	0	0	0	0	2.1193	0.1016	0	0	0	0	0
3.025	120.412	99.2338	1.2357	-0.0129	0	0	0	0	0	2.1231	0.1018	0	0	0	0	0
3.0292	120.343	99.2269	1.2368	-0.0118	0	0	0	0	0	2.1269	0.102	0	0	0	0	0
3.0334	120.376	99.2686	1.2649	-0.0123	0	0	0	0	0	2.1306	0.1022	0	0	0	0	0
3.0375	120.451	99.2703	1.2628	-0.0118	0	0	0	0	0	2.1344	0.1024	0	0	0	0	0
3.0417	120.396	99.2568	1.4196	-0.0108	0	0	0	0	0	2.1382	0.1027	0	0	0	0	0
3.0459	120.397	99.251	1.2394	-0.0118	0	0	0	0	0	2.142	0.1029	0	0	0	0	0
3.05	120.41	99.2937	1.3558	-0.0123	0	0	0	0	0	2.1458	0.1031	0	0	0	0	0
3.0542	120.361	99.3283	1.2548	-0.0108	0	0	0	0	0	2.1496	0.1033	0	0	0	0	0
3.0584	120.442	99.276	1.1996	-0.0118	0	0	0	0	0	2.1533	0.1035	0	0	0	0	0
3.0625	120.467	99.3865	1.2618	-0.0118	0	0	0	0	0	2.1571	0.1037	0	0	0	0	0
3.0667	120.424	99.2868	1.2384	-0.0113	0	0	0	0	0	2.161	0.104	0	0	0	0	0
3.0709	120.475	99.3278	1.2734	-0.0097	0	0	0	0	0	2.1648	0.1042	0	0	0	0	0
3.075	120.433	99.35	1.2649	-0.0113	0	0	0	0	0	2.1686	0.1044	0	0	0	0	0
3.0792	120.464	99.3715	1.2235	-0.0139	0	0	0	0	0	2.1724	0.1046	0	0	0	0	0
3.0834	120.55	99.388	1.266	-0.0129	0	0	0	0	0	2.1762	0.1048	0	0	0	0	0
3.0875	120.524	99.3451	1.2543	-0.0113	0	0	0	0	0	2.1801	0.1051	0	0	0	0	0
3.0917	120.495	99.3797	1.232	-0.0118	0	0	0	0	0	2.1839	0.1053	0	0	0	0	0
3.0959	120.534	99.4236	1.2017	-0.0108	0	0	0	0	0	2.1878	0.1055	0	0	0	0	0
3.1	120.575	99.4501	1.1815	-0.0102	0	0	0	0	0	2.1916	0.1057	0	0	0	0	0
3.1042	120.508	99.411	1.2708	-0.0134	0	0	0	0	0	2.1955	0.1059	0	0	0	0	0
3.1084	120.612	99.4243	1.2543	-0.0102	0	0	0	0	0	2.1994	0.1062	0	0	0	0	0
3.1125	120.603	99.4429	1.2697	-0.0123	0	0	0	0	0	2.2033	0.1064	0	0	0	0	0
3.1167	120.659	99.4637	1.1252	-0.0134	0	0	0	0	0	2.2072	0.1066	0	0	0	0	0
3.1209	120.599	99.4432	1.1603	-0.0129	0	0	0	0	0	2.2111	0.1068	0	0	0	0	0
3.125	120.607	99.4849	1.3	-0.0129	0	0	0	0	0	2.215	0.107	0	0	0	0	0
3.1292	120.619	99.4544	1.1241	-0.0108	0	0	0	0	0	2.2188	0.1073	0	0	0	0	0
3.1334	120.678	99.5181	1.2628	-0.0134	0	0	0	0	0	2.2228	0.1075	0	0	0	0	0
3.1375	120.645	99.4388	1.2596	-0.0092	0	0	0	0	0	2.2267	0.1077	0	0	0	0	0
3.1417	120.626	99.5544	1.1698	-0.0108	0	0	0	0	0	2.2306	0.1079	0	0	0	0	0
3.1459	120.617	99.5074	1.0795	-0.0113	0	0	0	0	0	2.2345	0.1082	0	0	0	0	0
3.15	120.71	99.6115	1.0827	-0.0118	0	0	0	0	0	2.2384	0.1084	0	0	0	0	0
3.1542	120.676	99.5333	1.2564	-0.0134	0	0	0	0	0	2.2424	0.1086	0	0	0	0	0
3.1584	120.748	99.6184	1.1746	-0.0129	0	0	0	0	0	2.2463	0.1088	0	0	0	0	0
3.1625	120.697	99.5511	1.198	-0.0108	0	0	0	0	0	2.2503	0.1091	0	0	0	0	0
3.1667	120.673	99.5597	1.037	-0.0097	0	0	0	0	0	2.2542	0.1093	0	0	0	0	0
3.1709	120.731	99.6234	0.9748	-0.0134	0	0	0	0	0	2.2581	0.1095	0	0	0	0	0
3.175	120.749	99.6165	1.1868	-0.0129	0	0	0	0	0	2.2621	0.1097	0	0	0	0	0
3.1792	120.775	99.5883	1.0035	-0.0123	0	0	0	0	0	2.2661	0.11	0	0	0	0	0
3.1834	120.719	99.5874	1.1916	-0.0123	0	0	0	0	0	2.27	0.1102	0	0	0	0	0
3.1875	120.793	99.5786	1.1624	-0.0113	0	0	0	0	0	2.274	0.1104	0	0	0	0	0
3.1917	120.777	99.6698	0.9913	-0.0129	0	0	0	0	0	2.278	0.1106	0	0	0	0	0
3.1959	120.779	99.5899	0.9557	-0.0092	0	0	0	0	0	2.282	0.1109	0	0	0	0	0
3.2001	120.809	99.6393	0.9652	-0.0123	0	0	0	0	0	2.286	0.1111	0	0	0	0	0
3.2042	120.843	99.6198	0.9397	-0.0129	0	0	0	0	0	2.29	0.1113	0	0	0	0	0
3.2084	120.895	99.6257	1.1337	-0.0123	0	0	0	0	0	2.294	0.1115	0	0	0	0	0
3.2126	120.855	99.7079	0.9392	-0.0129	0	0	0	0	0	2.2981	0.1118	0	0	0	0	0
3.2167	120.829	99.6567	1.2208	-0.0118	0	0	0	0	0	2.3021	0.112	0	0	0	0	0
3.2209	120.912	99.6837	0.9567	-0.0123	0	0	0	0	0	2.3061	0.1122	0	0	0	0	0
3.2251	120.889	99.7363	1.1927	-0.0134	0	0	0	0	0	2.3102	0.1125	0	0	0	0	0
3.2292	120.936	99.7082	0.9132	-0.0123	0	0	0	0	0	2.3142	0.1127	0	0	0	0	0
3.2334	120.943	99.6874	1.1549	-0.0123	0	0	0	0	0	2.3183	0.1129	0	0	0	0	0
3.2376	120.976	99.7152	1.1539	-0.0102	0	0	0	0	0	2.3224	0.1132	0	0	0	0	0
3.2417	120.975	99.7603	0.9084	-0.0113	0	0	0	0	0	2.3265	0.1134	0	0	0	0	0
3.2459	120.936	99.6946	1.1427	-0.0118	0	0	0	0	0	2.3305	0.1136	0	0	0	0	0
3.2501	120.996	99.7919	0.9041	-0.0113	0	0	0	0	0	2.3346	0.1138	0	0	0	0	0
3.2542	121.019	99.701	1.1215	-0.0145	0	0	0	0	0	2.3387	0.1141	0	0	0	0	0
3.2584	121.02	99.7377	1.1337	-0.0102	0	0	0	0	0	2.3429	0.1143	0	0	0	0	0
3.2626	120.931	99.7345	0.9429	-0.0123	0	0	0	0	0	2.3469	0.1145	0	0	0	0	0
3.2667	121.061	99.7402	1.0003	-0.0123	0	0	0	0	0	2.3511	0.1148	0	0	0	0	0
3.2709	121.011	99.8254	0.9254	-0.0129	0	0	0	0	0	2.3552	0.115	0	0	0	0	0
3.2751	121.013	99.7097	1.0189	-0.0129	0	0	0	0	0	2.3593	0.1152	0	0	0	0	0
3.2792	121.046	99.841	0.9025	-0.0113	0	0	0	0	0	2.3634	0.1155	0	0	0	0	0
3.2834	121.037	99.7016	1.0322	-0.0123	0	0	0	0	0	2.3676	0.1157	0	0	0	0	0
3.2876	121.103	99.7417	1.0343	-0.0118	0	0	0	0	0	2.3717	0.1159	0	0	0	0	0
3.2917	121.126	99.8184	0.9637	-0.0139	0	0	0	0	0	2.3759	0.1162	0	0	0	0	0
3.2959	121.102	99.7857	0.9403	-0.0108	0	0	0	0	0	2.38	0.1164	0	0	0	0	0
3.3001	121.14	99.7676	0.9716	-0.0139	0	0	0	0	0	2.3842	0.1166	0	0	0	0	0
3.3043	121.117	99.7621	0.9451	-0.0123	0	0	0	0	0	2.3884	0.1169	0	0	0	0	0
3.3084	121.17	99.8362	0.9068	-0.0108	0	0	0	0	0	2.3926	0.1171	0	0	0	0	0
3.3126	121.144	99.7678	1.0189	-0.0097	0	0	0	0	0	2.3968	0.1173	0	0	0	0	0
3.3167	121.189	99.8328	0.8569	-0.0118	0	0	0	0	0	2.401	0.1175	0	0	0	0	0
3.3209	121.223	99.7896	1.0434	-0.0134	0	0	0	0	0	2.4052	0.1178	0	0	0	0	0
3.3251	121.226	99.7737	0.8712	-0.0113	0	0	0	0	0	2.4094	0.118	0	0	0	0	0
3.3293	121.202	99.7658	1.0072	-0.0123	0	0	0	0	0	2.4136	0.1182	0	0	0	0	0
3.3334	121.235	99.8124	0.8494	-0.0123	0	0	0	0	0	2.4179	0.1185	0	0	0	0	0
3.3376	121.219	99.7752	0.8754	-0.0108	0	0	0	0	0	2.4221	0.1187	0	0	0	0	0
3.3417	121.26	99.8361	1.0184	-0.0134	0	0	0	0	0	2.4263	0.1189	0	0	0	0	0
3.3459	121.255	99.7866	0.7957	-0.0123	0	0	0	0	0	2.4306	0.1192	0	0	0	0	0
3.3501	121.265	99.8468	1.0035	-0.0113	0	0	0	0	0	2.4348	0.1194	0	0	0	0	0
3.3542	121.326	99.8218	0.8011	-0.0118	0	0	0	0	0	2.4391	0.1196	0	0	0	0	0
3.3584	121.362	99.8667	0.7989	-0.0123	0	0	0	0	0	2.4434	0.1199	0	0	0	0	0
3.3626	121.334	99.7682	1.021	-0.0102	0	0	0	0	0	2.4477	0.1201	0	0	0	0	0
3.3668	121.32	99.749	0.7532	-0.0118	0	0	0	0	0	2.452	0.1203	0	0	0	0	0
3.3709	121.311	99.79	1.0014	-0.0123	0	0	0	0	0	2.4563	0.1206	0	0	0	0	0
3.3751	121.407	99.7963	0.7734	-0.0097	0	0	0	0	0	2.4606	0.1208	0	0	0	0	0
3.3792	121.387	99.7892	0.9504	-0.0123	0	0	0	0	0	2.4649	0.121	0	0	0	0	0
3.3834	121.349	99.7482	0.7617	-0.0108	0	0	0	0	0	2.4693	0.1213	0	0	0	0	0
3.3876	121.481	99.8341	0.7734	-0.0097	0	0	0	0	0	2.4736	0.1215	0	0	0	0	0
3.3918	121.399	99.7523	0.9387	-0.0113	0	0	0	0	0	2.478	0.1217	0	0	0	0	0
3.3959	121.485	99.8115	0.7825	-0.0081	0	0	0	0	0	2.4823	0.122	0	0	0	0	0
3.4001	121.465	99.8281	0.9753	-0.0129	0	0	0	0	0	2.4867	0.1222	0	0	0	0	0
3.4042	121.503	99.8181	0.7867	-0.0108	0	0	0	0	0	2.4911	0.1224	0	0	0	0	0
3.4084	121.447	99.8291	0.7633	-0.0123	0	0	0	0	0	2.4955	0.1227	0	0	0	0	0
3.4126	121.565	99.8672	0.8696	-0.0108	0	0	0	0	0	2.4999	0.1229	0	0	0	0	0
3.4167	121.567	99.8977	0.7686	-0.0118	0	0	0	0	0	2.5043	0.1231	0	0	0	0	0
3.4209	121.454	99.723	0.8691	-0.0102	0	0	0	0	0	2.5087	0.1234	0	0	0	0	0
3.4251	121.549	99.7954	0.8021	-0.0108	0	0	0	0	0	2.5131	0.1236	0	0	0	0	0
3.4293	121.559	99.7174	0.8101	-0.0113	0	0	0	0	0	2.5175	0.1238	0	0	0	0	0
3.4334	121.568	99.7495	0.8563	-0.0118	0	0	0	0	0	2.5219	0.1241	0	0	0	0	0
3.4376	121.651	99.8841	0.7415	-0.0118	0	0	0	0	0	2.5264	0.1243	0	0	0	0	0
3.4417	121.584	99.766	0.8016	-0.0108	0	0	0	0	0	2.5309	0.1245	0	0	0	0	0
3.4459	121.671	99.8757	0.7756	-0.0123	0	0	0	0	0	2.5353	0.1248	0	0	0	0	0
3.4502	121.624	99.7384	0.7883	-0.0123	0	0	0	0	0	2.5399	0.125	0	0	0	0	0
3.4543	121.636	99.842	0.952	-0.0092	0	0	0	0	0	2.5444	0.1252	0	0	0	0	0
3.4585	121.662	99.7969	0.7506	-0.0108	0	0	0	0	0	2.5488	0.1255	0	0	0	0	0
3.4627	121.673	99.7921	0.7288	-0.0113	0	0	0	0	0	2.5533	0.1257	0	0	0	0	0
3.4668	121.695	99.8217	0.9164	-0.0134	0	0	0	0	0	2.5578	0.1259	0	0	0	0	0
3.471	121.709	99.7872	0.7229	-0.0129	0	0	0	0	0	2.5624	0.1262	0	0	0	0	0
3.4752	121.73	99.7826	0.884	-0.0123	0	0	0	0	0	2.5669	0.1264	0	0	0	0	0
3.4793	121.79	99.7753	0.715	-0.0129	0	0	0	0	0	2.5714	0.1266	0	0	0	0	0
3.4835	121.742	99.7569	0.8999	-0.0108	0	0	0	0	0	2.576	0.1268	0	0	0	0	0
3.4877	121.818	99.8009	0.6555	-0.0139	0	0	0	0	0	2.5805	0.1271	0	0	0	0	0
3.4918	121.877	99.7204	0.6958	-0.0118	0	0	0	0	0	2.5852	0.1273	0	0	0	0	0
3.496	122.064	99.7924	0.7113	-0.0113	0	0	0	0	0	2.5898	0.1275	0	0	0	0	0
3.5002	122.534	99.7638	0.7123	-0.0113	0	0	0	0	0	2.5947	0.1278	0	0	0	0	0
3.5043	122.611	99.7097	0.9817	-0.0123	0	0	0	0	0	2.5998	0.128	0	0	0	0	0
3.5085	122.861	99.7976	0.8159	-0.0129	0	0	0	0	0	2.605	0.1282	0	0	0	0	0
3.5127	123.233	99.8152	0.9105	-0.0108	0	0	0	0	0	2.6104	0.1285	0	0	0	0	0
3.5168	123.607	99.8058	1.0758	-0.0118	0	0	0	0	0	2.6161	0.1287	0	0	0	0	0
3.521	123.896	99.7345	1.2665	-0.0123	0	0	0	0	0	2.6221	0.1289	0	0	0	0	0
3.5252	124.093	99.6854	1.7007	-0.0108	0	0	0	0	0	2.6282	0.1292	0	0	0	0	0
3.5293	124.405	99.6938	1.9105	-0.0129	0	0	0	0	0	2.6346	0.1294	0	0	0	0	0
3.5335	124.844	99.8022	2.6316	-0.0113	0	0	0	0	0	2.6413	0.1296	0	0	0	0	0
3.5377	124.975	99.7911	2.7501	-0.0108	0	0	0	0	0	2.6483	0.1299	0	0	0	0	0
3.5418	125.107	99.6888	3.0285	-0.0118	0	0	0	0	0	2.6554	0.1301	0	0	0	0	0
3.546	125.412	99.7505	3.3213	-0.0087	0	0	0	0	0	2.6627	0.1303	0	0	0	0	0
3.5502	125.813	99.778	3.6603	-0.0145	0	0	0	0	0	2.6704	0.1305	0	0	0	0	0
3.5543	125.955	99.8508	4.0689	-0.0097	0	0	0	0	0	2.6783	0.1308	0	0	0	0	0
3.5585	126.11	99.9484	4.045	-0.0123	0	0	0	0	0	2.6864	0.131	0	0	0	0	0
3.5627	126.411	99.9178	4.3027	-0.0123	0	0	0	0	0	2.6948	0.1313	0	0	0	0	0
3.5668	126.666	99.9297	4.7039	-0.0113	0	0	0	0	0	2.7035	0.1315	0	0	0	0	0
3.571	126.805	99.9187	4.8888	-0.0123	0	0	0	0	0	2.7124	0.1317	0	0	0	0	0
3.5752	127.002	100.061	5.2103	-0.0097	0	0	0	0	0	2.7216	0.132	0	0	0	0	0
3.5793	127.245	100.036	5.3522	-0.0118	0	0	0	0	0	2.731	0.1322	0	0	0	0	0
3.5835	127.606	100.118	5.7555	-0.0118	0	0	0	0	0	2.7408	0.1324	0	0	0	0	0
3.5877	127.752	100.172	5.8735	-0.0113	0	0	0	0	0	2.7509	0.1327	0	0	0	0	0
3.5918	127.911	100.11	6.0679	-0.0108	0	0	0	0	0	2.7613	0.1329	0	0	0	0	0
3.596	128.05	100.281	6.2528	-0.0129	0	0	0	0	0	2.7718	0.1332	0	0	0	0	0
3.6002	128.287	100.259	6.6402	-0.0123	0	0	0	0	0	2.7827	0.1334	0	0	0	0	0
3.6043	128.453	100.373	6.8554	-0.0102	0	0	0	0	0	2.7938	0.1337	0	0	0	0	0
3.6085	128.601	100.465	6.9686	-0.0139	0	0	0	0	0	2.8052	0.1339	0	0	0	0	0
3.6127	128.898	100.547	7.1333	-0.0118	0	0	0	0	0	2.8169	0.1342	0	0	0	0	0
3.6168	129.182	100.51	7.4495	-0.0129	0	0	0	0	0	2.8291	0.1344	0	0	0	0	0
3.621	129.355	100.607	7.7029	-0.0139	0	0	0	0	0	2.8417	0.1347	0	0	0	0	0
3.6252	129.463	100.663	8.0042	-0.0108	0	0	0	0	0	2.8545	0.135	0	0	0	0	0
3.6293	129.683	100.739	8.0935	-0.0113	0	0	0	0	0	2.8676	0.1352	0	0	0	0	0
3.6335	129.849	100.896	8.4495	-0.0092	0	0	0	0	0	2.8811	0.1355	0	0	0	0	0
3.6377	129.948	100.956	8.6047	-0.0123	0	0	0	0	0	2.8948	0.1358	0	0	0	0	0
3.6418	130.1	100.975	8.7157	-0.0113	0	0	0	0	0	2.9087	0.136	0	0	0	0	0
3.646	130.344	101.164	8.9888	-0.0134	0	0	0	0	0	2.923	0.1363	0	0	0	0	0
3.6502	130.455	101.184	9.3826	-0.0118	0	0	0	0	0	2.9377	0.1366	0	0	0	0	0
3.6543	130.575	101.287	9.4474	-0.0113	0	0	0	0	0	2.9526	0.1369	0	0	0	0	0
3.6585	130.739	101.474	9.5776	-0.0123	0	0	0	0	0	2.9678	0.1372	0	0	0	0	0
3.6627	130.857	101.517	9.7827	-0.0097	0	0	0	0	0	2.9832	0.1374	0	0	0	0	0
3.6668	130.982	101.654	10.1961	-0.0092	0	0	0	0	0	2.999	0.1377	0	0	0	0	0
3.671	131.033	101.727	10.3242	-0.0113	0	0	0	0	0	3.0149	0.138	0	0	0	0	0
3.6752	131.158	101.847	10.6233	-0.0097	0	0	0	0	0	3.031	0.1383	0	0	0	0	0
3.6793	131.239	101.861	10.7317	-0.0113	0	0	0	0	0	3.0473	0.1387	0	0	0	0	0
3.6835	131.498	102.069	11.0633	-0.0092	0	0	0	0	0	3.0641	0.139	0	0	0	0	0
3.6877	131.68	102.183	11.152	-0.0113	0	0	0	0	0	3.0813	0.1393	0	0	0	0	0
3.6918	131.806	102.223	11.3672	-0.0097	0	0	0	0	0	3.0989	0.1396	0	0	0	0	0
3.696	131.892	102.377	11.5739	-0.0139	0	0	0	0	0	3.1167	0.1399	0	0	0	0	0
3.7002	132.057	102.481	11.8906	-0.0108	0	0	0	0	0	3.1349	0.1403	0	0	0	0	0
3.7043	132.192	102.662	12.1451	-0.0092	0	0	0	0	0	3.1534	0.1406	0	0	0	0	0
3.7085	132.286	102.675	12.1643	-0.0113	0	0	0	0	0	3.1722	0.1409	0	0	0	0	0
3.7127	132.472	102.843	12.3827	-0.0102	0	0	0	0	0	3.1914	0.1413	0	0	0	0	0
3.7168	132.629	102.999	12.6398	-0.0097	0	0	0	0	0	3.211	0.1416	0	0	0	0	0
3.721	132.701	103.111	12.8354	-0.0118	0	0	0	0	0	3.2309	0.142	0	0	0	0	0
3.7252	132.69	103.156	13.0405	-0.0097	0	0	0	0	0	3.2509	0.1424	0	0	0	0	0
3.7293	132.898	103.366	13.1361	-0.0092	0	0	0	0	0	3.2712	0.1427	0	0	0	0	0
3.7335	132.957	103.502	13.465	-0.0102	0	0	0	0	0	3.2919	0.1431	0	0	0	0	0
3.7377	133.1	103.676	13.4666	-0.0129	0	0	0	0	0	3.3128	0.1435	0	0	0	0	0
3.7418	133.183	103.743	13.6393	-0.0081	0	0	0	0	0	3.3341	0.1439	0	0	0	0	0
3.746	133.243	103.901	13.7674	-0.0123	0	0	0	0	0	3.3555	0.1443	0	0	0	0	0
3.7502	133.587	104.147	14.0203	-0.0123	0	0	0	0	0	3.3776	0.1447	0	0	0	0	0
3.7543	133.702	104.289	14.2493	-0.0129	0	0	0	0	0	3.4004	0.1451	0	0	0	0	0
3.7585	133.693	104.321	14.3274	-0.0118	0	0	0	0	0	3.4233	0.1456	0	0	0	0	0
3.7627	133.804	104.566	14.49	-0.0113	0	0	0	0	0	3.4464	0.146	0	0	0	0	0
3.7668	133.818	104.785	14.6346	-0.0108	0	0	0	0	0	3.4696	0.1465	0	0	0	0	0
3.771	133.737	104.695	14.5958	-0.0108	0	0	0	0	0	3.4928	0.1469	0	0	0	0	0
3.7752	133.684	104.697	14.8333	-0.0087	0	0	0	0	0	3.5158	0.1474	0	0	0	0	0
3.7793	133.61	104.622	14.4895	-0.0113	0	0	0	0	0	3.5385	0.1478	0	0	0	0	0
3.7835	133.467	104.395	14.4013	-0.0113	0	0	0	0	0	3.561	0.1482	0	0	0	0	0
3.7877	133.313	104.279	14.0835	-0.0123	0	0	0	0	0	3.5829	0.1487	0	0	0	0	0
3.7918	133.292	104.079	13.9401	-0.0113	0	0	0	0	0	3.6047	0.1491	0	0	0	0	0
3.796	133.11	103.976	13.7461	-0.0123	0	0	0	0	0	3.6261	0.1495	0	0	0	0	0
3.8002	132.88	103.609	13.3242	-0.0113	0	0	0	0	0	3.6469	0.1499	0	0	0	0	0
3.8043	132.84	103.625	13.2844	-0.0113	0	0	0	0	0	3.6674	0.1503	0	0	0	0	0
3.8085	132.665	103.486	12.9188	-0.0118	0	0	0	0	0	3.6876	0.1507	0	0	0	0	0
3.8127	132.571	103.405	12.6372	-0.0123	0	0	0	0	0	3.7074	0.1511	0	0	0	0	0
3.8168	132.388	103.31	12.3869	-0.0102	0	0	0	0	0	3.7268	0.1514	0	0	0	0	0
3.821	132.269	103.23	12.2636	-0.0123	0	0	0	0	0	3.7459	0.1518	0	0	0	0	0
3.8252	132.104	103.222	12.3115	-0.0118	0	0	0	0	0	3.7645	0.1522	0	0	0	0	0
3.8293	131.979	103.178	12.0431	-0.0102	0	0	0	0	0	3.7828	0.1526	0	0	0	0	0
3.8335	131.71	103.15	11.9427	-0.0102	0	0	0	0	0	3.8007	0.1529	0	0	0	0	0
3.8377	131.586	103.144	11.5782	-0.0097	0	0	0	0	0	3.818	0.1533	0	0	0	0	0
3.8418	131.538	103.184	11.5096	-0.0113	0	0	0	0	0	3.8352	0.1537	0	0	0	0	0
3.846	131.318	103.172	11.4012	-0.0129	0	0	0	0	0	3.8521	0.154	0	0	0	0	0
3.8502	131.14	103.175	11.1786	-0.0113	0	0	0	0	0	3.8685	0.1544	0	0	0	0	0
3.8543	130.993	103.253	11.2524	-0.0076	0	0	0	0	0	3.8845	0.1548	0	0	0	0	0
3.8585	130.883	103.366	10.9836	-0.0113	0	0	0	0	0	3.9003	0.1551	0	0	0	0	0
3.8627	130.694	103.379	10.7838	-0.0113	0	0	0	0	0	3.9157	0.1555	0	0	0	0	0
3.8668	130.526	103.387	10.6823	-0.0123	0	0	0	0	0	3.9308	0.1559	0	0	0	0	0
3.871	130.423	103.396	10.5271	-0.0102	0	0	0	0	0	3.9456	0.1563	0	0	0	0	0
3.8752	130.275	103.391	10.6541	-0.0118	0	0	0	0	0	3.9602	0.1566	0	0	0	0	0
3.8793	130.202	103.415	10.3396	-0.0113	0	0	0	0	0	3.9746	0.157	0	0	0	0	0
3.8835	130.11	103.576	10.4161	-0.0129	0	0	0	0	0	3.9887	0.1574	0	0	0	0	0
3.8877	130.046	103.547	10.1403	-0.0113	0	0	0	0	0	4.0028	0.1578	0	0	0	0	0
3.8918	129.92	103.549	10.0834	-0.0097	0	0	0	0	0	4.0166	0.1582	0	0	0	0	0
3.896	129.842	103.617	9.9835	-0.0134	0	0	0	0	0	4.0303	0.1586	0	0	0	0	0
3.9002	129.812	103.603	9.7673	-0.0123	0	0	0	0	0	4.0439	0.159	0	0	0	0	0
3.9043	129.669	103.659	9.8821	-0.0097	0	0	0	0	0	4.0573	0.1593	0	0	0	0	0
3.9085	129.585	103.684	9.7088	-0.0108	0	0	0	0	0	4.0705	0.1597	0	0	0	0	0
3.9127	129.572	103.678	9.6313	-0.0097	0	0	0	0	0	4.0836	0.1601	0	0	0	0	0
3.9168	129.376	103.697	9.4161	-0.0129	0	0	0	0	0	4.0966	0.1605	0	0	0	0	0
3.921	129.269	103.639	9.3199	-0.0108	0	0	0	0	0	4.1092	0.1609	0	0	0	0	0
3.9252	129.16	103.718	9.4246	-0.0102	0	0	0	0	0	4.1217	0.1613	0	0	0	0	0
3.9293	129.076	103.664	9.2322	-0.0108	0	0	0	0	0	4.134	0.1617	0	0	0	0	0
3.9335	129.014	103.733	9.2423	-0.0097	0	0	0	0	0	4.1462	0.1621	0	0	0	0	0
3.9377	128.886	103.675	9.051	-0.0108	0	0	0	0	0	4.1583	0.1625	0	0	0	0	0
3.9418	128.8	103.623	8.9522	-0.0123	0	0	0	0	0	4.1702	0.1629	0	0	0	0	0
3.946	128.674	103.729	8.873	-0.0129	0	0	0	0	0	4.1819	0.1633	0	0	0	0	0
3.9502	128.409	103.564	8.7699	-0.0108	0	0	0	0	0	4.1933	0.1637	0	0	0	0	0
3.9543	128.34	103.663	8.8454	-0.0108	0	0	0	0	0	4.2044	0.1641	0	0	0	0	0
3.9585	128.249	103.691	8.5935	-0.0092	0	0	0	0	0	4.2155	0.1645	0	0	0	0	0
3.9627	128.107	103.595	8.5292	-0.0123	0	0	0	0	0	4.2263	0.1648	0	0	0	0	0
3.9668	128.092	103.648	8.4187	-0.0113	0	0	0	0	0	4.2371	0.1652	0	0	0	0	0
3.971	127.964	103.5	8.4102	-0.0108	0	0	0	0	0	4.2477	0.1656	0	0	0	0	0
3.9752	127.886	103.638	8.4458	-0.0113	0	0	0	0	0	4.2582	0.166	0	0	0	0	0
3.9793	127.754	103.536	8.2795	-0.0108	0	0	0	0	0	4.2685	0.1664	0	0	0	0	0
3.9835	127.643	103.52	8.2619	-0.0102	0	0	0	0	0	4.2787	0.1668	0	0	0	0	0
3.9877	127.572	103.495	8.0744	-0.0134	0	0	0	0	0	4.2888	0.1672	0	0	0	0	0
3.9918	127.455	103.477	8.1068	-0.0081	0	0	0	0	0	4.2987	0.1675	0	0	0	0	0
3.996	127.452	103.406	7.9925	-0.0113	0	0	0	0	0	4.3085	0.1679	0	0	0	0	0
4.0002	127.302	103.387	7.9761	-0.0118	0	0	0	0	0	4.3183	0.1683	0	0	0	0	0
4.0043	127.305	103.359	7.8926	-0.0102	0	0	0	0	0	4.3279	0.1687	0	0	0	0	0
4.0085	127.203	103.323	7.8926	-0.0108	0	0	0	0	0	4.3375	0.1691	0	0	0	0	0
4.0127	127.203	103.353	7.7428	-0.0118	0	0	0	0	0	4.347	0.1694	0	0	0	0	0
4.0168	126.977	103.196	7.6583	-0.0123	0	0	0	0	0	4.3564	0.1698	0	0	0	0	0
4.021	126.917	103.153	7.7072	-0.0129	0	0	0	0	0	4.3655	0.1702	0	0	0	0	0
4.0252	126.917	103.251	7.586	-0.0108	0	0	0	0	0	4.3747	0.1705	0	0	0	0	0
4.0293	126.754	103.11	7.5903	-0.0113	0	0	0	0	0	4.3837	0.1709	0	0	0	0	0
4.0335	126.681	103.094	7.4399	-0.0108	0	0	0	0	0	4.3926	0.1713	0	0	0	0	0
4.0377	126.6	103.043	7.4915	-0.0118	0	0	0	0	0	4.4015	0.1716	0	0	0	0	0
4.0419	126.573	103.027	7.5488	-0.0102	0	0	0	0	0	4.4102	0.172	0	0	0	0	0
4.046	126.536	103.046	7.3884	-0.0129	0	0	0	0	0	4.4189	0.1724	0	0	0	0	0
4.0502	126.307	102.923	7.3007	-0.0108	0	0	0	0	0	4.4275	0.1727	0	0	0	0	0
4.0544	126.239	102.853	7.0818	-0.0134	0	0	0	0	0	4.4359	0.1731	0	0	0	0	0
4.0585	126.193	102.903	7.2151	-0.0145	0	0	0	0	0	4.4442	0.1734	0	0	0	0	0
4.0627	126.052	102.842	6.9659	-0.0129	0	0	0	0	0	4.4524	0.1738	0	0	0	0	0
4.0669	126.007	102.815	7.0908	-0.0123	0	0	0	0	0	4.4605	0.1741	0	0	0	0	0
4.071	125.906	102.681	7.0159	-0.0118	0	0	0	0	0	4.4686	0.1745	0	0	0	0	0
4.0752	125.851	102.738	6.8283	-0.0113	0	0	0	0	0	4.4765	0.1748	0	0	0	0	0
4.0794	125.743	102.631	6.9441	-0.0129	0	0	0	0	0	4.4844	0.1752	0	0	0	0	0
4.0835	125.663	102.707	6.7061	-0.0108	0	0	0	0	0	4.4921	0.1755	0	0	0	0	0
4.0877	125.572	102.64	6.8102	-0.0102	0	0	0	0	0	4.4998	0.1758	0	0	0	0	0
4.0919	125.536	102.53	6.7608	-0.0102	0	0	0	0	0	4.5074	0.1762	0	0	0	0	0
4.096	125.532	102.497	6.5345	-0.0118	0	0	0	0	0	4.515	0.1765	0	0	0	0	0
4.1002	125.394	102.437	6.4845	-0.0118	0	0	0	0	0	4.5225	0.1769	0	0	0	0	0
4.1044	125.367	102.472	6.458	-0.0145	0	0	0	0	0	4.5299	0.1772	0	0	0	0	0
4.1085	125.307	102.388	6.5541	-0.0123	0	0	0	0	0	4.5373	0.1775	0	0	0	0	0
4.1127	125.249	102.414	6.3937	-0.0123	0	0	0	0	0	4.5447	0.1778	0	0	0	0	0
4.1169	125.149	102.332	6.4707	-0.0129	0	0	0	0	0	4.5519	0.1782	0	0	0	0	0
4.121	125.125	102.341	6.4032	-0.0134	0	0	0	0	0	4.5591	0.1785	0	0	0	0	0
4.1252	125.084	102.261	6.2321	-0.0123	0	0	0	0	0	4.5663	0.1788	0	0	0	0	0
4.1294	125.024	102.207	6.3368	-0.0108	0	0	0	0	0	4.5734	0.1792	0	0	0	0	0
4.1335	124.925	102.229	6.1237	-0.0118	0	0	0	0	0	4.5804	0.1795	0	0	0	0	0
4.1377	124.786	102.168	6.2295	-0.0134	0	0	0	0	0	4.5873	0.1798	0	0	0	0	0
4.1419	124.823	102.08	6.1795	-0.0113	0	0	0	0	0	4.5942	0.1801	0	0	0	0	0
4.146	124.82	102.123	6.1545	-0.0113	0	0	0	0	0	4.6011	0.1804	0	0	0	0	0
4.1502	124.627	102.026	6.0732	-0.0081	0	0	0	0	0	4.6079	0.1807	0	0	0	0	0
4.1544	124.571	102.042	5.824	-0.0113	0	0	0	0	0	4.6146	0.1811	0	0	0	0	0
4.1585	124.581	102.02	6.0084	-0.0102	0	0	0	0	0	4.6212	0.1814	0	0	0	0	0
4.1627	124.517	101.961	5.7805	-0.0123	0	0	0	0	0	4.6279	0.1817	0	0	0	0	0
4.1669	124.461	101.966	5.9399	-0.0134	0	0	0	0	0	4.6344	0.182	0	0	0	0	0
4.171	124.351	101.867	5.8862	-0.0118	0	0	0	0	0	4.641	0.1823	0	0	0	0	0
4.1752	124.344	101.933	5.6221	-0.0118	0	0	0	0	0	4.6474	0.1826	0	0	0	0	0
4.1794	124.268	101.776	5.7651	-0.0123	0	0	0	0	0	4.6538	0.1829	0	0	0	0	0
4.1835	124.242	101.916	5.485	-0.0118	0	0	0	0	0	4.6602	0.1832	0	0	0	0	0
4.1877	124.248	101.918	5.7342	-0.0123	0	0	0	0	0	4.6666	0.1835	0	0	0	0	0
4.1919	124.191	101.81	5.6641	-0.0102	0	0	0	0	0	4.6729	0.1839	0	0	0	0	0
4.196	124.136	101.744	5.3958	-0.0108	0	0	0	0	0	4.6792	0.1842	0	0	0	0	0
4.2002	124.072	101.732	5.3692	-0.0097	0	0	0	0	0	4.6855	0.1845	0	0	0	0	0
4.2044	123.968	101.683	5.315	-0.0108	0	0	0	0	0	4.6917	0.1848	0	0	0	0	0
4.2085	124.009	101.715	5.4919	-0.0108	0	0	0	0	0	4.6978	0.1851	0	0	0	0	0
4.2127	123.998	101.714	5.2438	-0.0108	0	0	0	0	0	4.704	0.1854	0	0	0	0	0
4.2169	123.881	101.594	5.4133	-0.0108	0	0	0	0	0	4.7101	0.1857	0	0	0	0	0
4.221	123.847	101.568	5.4484	-0.0108	0	0	0	0	0	4.7162	0.186	0	0	0	0	0
4.2252	123.857	101.7	5.1529	-0.0118	0	0	0	0	0	4.7222	0.1863	0	0	0	0	0
4.2294	123.8	101.589	5.315	-0.0097	0	0	0	0	0	4.7282	0.1866	0	0	0	0	0
4.2335	123.701	101.576	4.9834	-0.0108	0	0	0	0	0	4.7342	0.1868	0	0	0	0	0
4.2377	123.715	101.502	5.1986	-0.0102	0	0	0	0	0	4.7401	0.1871	0	0	0	0	0
4.2419	123.662	101.509	5.1896	-0.0113	0	0	0	0	0	4.746	0.1874	0	0	0	0	0
4.246	123.704	101.479	5.1354	-0.0113	0	0	0	0	0	4.7519	0.1877	0	0	0	0	0
4.2502	123.594	101.403	5.0881	-0.0102	0	0	0	0	0	4.7578	0.188	0	0	0	0	0
4.2544	123.588	101.486	4.8442	-0.0113	0	0	0	0	0	4.7636	0.1883	0	0	0	0	0
4.2585	123.52	101.438	5.0652	-0.0097	0	0	0	0	0	4.7694	0.1886	0	0	0	0	0
4.2627	123.481	101.459	4.8601	-0.0092	0	0	0	0	0	4.7752	0.1889	0	0	0	0	0
4.2669	123.443	101.373	4.9473	-0.0108	0	0	0	0	0	4.7809	0.1892	0	0	0	0	0
4.271	123.449	101.369	4.7842	-0.0118	0	0	0	0	0	4.7866	0.1895	0	0	0	0	0
4.2752	123.392	101.336	4.6922	-0.0097	0	0	0	0	0	4.7923	0.1898	0	0	0	0	0
4.2794	123.428	101.419	4.8203	-0.0113	0	0	0	0	0	4.798	0.19	0	0	0	0	0
4.2835	123.284	101.287	4.5541	-0.0129	0	0	0	0	0	4.8037	0.1903	0	0	0	0	0
4.2877	123.321	101.265	4.7804	-0.0118	0	0	0	0	0	4.8093	0.1906	0	0	0	0	0
4.2919	123.29	101.288	4.8022	-0.0113	0	0	0	0	0	4.8149	0.1909	0	0	0	0	0
4.296	123.209	101.206	4.6874	-0.0145	0	0	0	0	0	4.8205	0.1912	0	0	0	0	0
4.3002	123.149	101.147	4.6168	-0.0129	0	0	0	0	0	4.826	0.1915	0	0	0	0	0
4.3044	123.228	101.322	4.5424	-0.0108	0	0	0	0	0	4.8315	0.1917	0	0	0	0	0
4.3085	123.157	101.16	4.5636	-0.0113	0	0	0	0	0	4.837	0.192	0	0	0	0	0
4.3127	123.163	101.145	4.3702	-0.0113	0	0	0	0	0	4.8425	0.1923	0	0	0	0	0
4.3169	123.114	101.197	4.51	-0.0123	0	0	0	0	0	4.848	0.1926	0	0	0	0	0
4.321	123.055	101.056	4.3909	-0.0108	0	0	0	0	0	4.8534	0.1929	0	0	0	0	0
4.3252	123.079	101.192	4.265	-0.0097	0	0	0	0	0	4.8589	0.1931	0	0	0	0	0
4.3294	123.026	101.15	4.4324	-0.0113	0	0	0	0	0	4.8643	0.1934	0	0	0	0	0
4.3335	122.997	101.096	4.188	-0.0123	0	0	0	0	0	4.8697	0.1937	0	0	0	0	0
4.3377	122.982	101.031	4.3282	-0.0108	0	0	0	0	0	4.8751	0.194	0	0	0	0	0
4.3419	122.965	101.037	4.3192	-0.0108	0	0	0	0	0	4.8804	0.1942	0	0	0	0	0
4.346	122.978	101.037	4.2007	-0.0097	0	0	0	0	0	4.8858	0.1945	0	0	0	0	0
4.3502	122.935	100.973	4.2299	-0.0123	0	0	0	0	0	4.8911	0.1948	0	0	0	0	0
4.3544	122.849	100.984	4.1019	-0.0123	0	0	0	0	0	4.8964	0.1951	0	0	0	0	0
4.3585	122.906	101.046	4.146	-0.0139	0	0	0	0	0	4.9017	0.1953	0	0	0	0	0
4.3627	122.803	100.951	4.1274	-0.0113	0	0	0	0	0	4.907	0.1956	0	0	0	0	0
4.3669	122.862	100.983	4.0498	-0.0118	0	0	0	0	0	4.9123	0.1959	0	0	0	0	0
4.371	122.805	100.952	4.078	-0.0118	0	0	0	0	0	4.9175	0.1962	0	0	0	0	0
4.3752	122.841	100.906	4.096	-0.0123	0	0	0	0	0	4.9228	0.1964	0	0	0	0	0
4.3794	122.778	100.92	3.9866	-0.0108	0	0	0	0	0	4.928	0.1967	0	0	0	0	0
4.3835	122.736	100.893	3.8803	-0.0118	0	0	0	0	0	4.9332	0.197	0	0	0	0	0
4.3877	122.807	100.867	3.9095	-0.0123	0	0	0	0	0	4.9385	0.1972	0	0	0	0	0
4.3919	122.796	100.86	3.9621	-0.0118	0	0	0	0	0	4.9437	0.1975	0	0	0	0	0
4.396	122.689	100.788	3.9446	-0.0108	0	0	0	0	0	4.9489	0.1978	0	0	0	0	0
4.4002	122.68	100.799	3.9446	-0.0118	0	0	0	0	0	4.9541	0.198	0	0	0	0	0
4.4044	122.663	100.794	3.7831	-0.0097	0	0	0	0	0	4.9592	0.1983	0	0	0	0	0
4.4085	122.622	100.736	3.8086	-0.0123	0	0	0	0	0	4.9644	0.1986	0	0	0	0	0
4.4127	122.564	100.726	3.8654	-0.0123	0	0	0	0	0	4.9694	0.1988	0	0	0	0	0
4.4169	122.583	100.714	3.6933	-0.0129	0	0	0	0	0	4.9745	0.1991	0	0	0	0	0
4.421	122.617	100.76	3.6109	-0.0118	0	0	0	0	0	4.9796	0.1994	0	0	0	0	0
4.4252	122.561	100.712	3.7772	-0.0118	0	0	0	0	0	4.9847	0.1996	0	0	0	0	0
4.4294	122.611	100.696	3.5854	-0.0123	0	0	0	0	0	4.9898	0.1999	0	0	0	0	0
4.4335	122.55	100.743	3.6933	-0.0134	0	0	0	0	0	4.9949	0.2002	0	0	0	0	0
4.4377	122.525	100.683	3.485	-0.0118	0	0	0	0	0	4.9999	0.2004	0	0	0	0	0
4.4419	122.495	100.748	3.5429	-0.0118	0	0	0	0	0	5.005	0.2007	0	0	0	0	0
4.446	122.516	100.657	3.6577	-0.0108	0	0	0	0	0	5.01	0.2009	0	0	0	0	0
4.4502	122.464	100.682	3.4196	-0.0123	0	0	0	0	0	5.015	0.2012	0	0	0	0	0
4.4544	122.413	100.648	3.5764	-0.0123	0	0	0	0	0	5.02	0.2015	0	0	0	0	0
4.4585	122.425	100.622	3.3702	-0.0108	0	0	0	0	0	5.025	0.2017	0	0	0	0	0
4.4627	122.318	100.5	3.5572	-0.0118	0	0	0	0	0	5.0299	0.202	0	0	0	0	0
4.4669	122.344	100.555	3.3133	-0.0102	0	0	0	0	0	5.0349	0.2022	0	0	0	0	0
4.471	122.387	100.611	3.3107	-0.0129	0	0	0	0	0	5.0398	0.2025	0	0	0	0	0
4.4752	122.346	100.62	3.4398	-0.0118	0	0	0	0	0	5.0447	0.2028	0	0	0	0	0
4.4794	122.353	100.511	3.2448	-0.0118	0	0	0	0	0	5.0497	0.203	0	0	0	0	0
4.4835	122.303	100.525	3.342	-0.0113	0	0	0	0	0	5.0546	0.2033	0	0	0	0	0
4.4877	122.327	100.5	3.2108	-0.0113	0	0	0	0	0	5.0595	0.2035	0	0	0	0	0
4.4919	122.352	100.598	3.1826	-0.0108	0	0	0	0	0	5.0644	0.2038	0	0	0	0	0
4.496	122.281	100.454	3.3415	-0.0102	0	0	0	0	0	5.0693	0.204	0	0	0	0	0
4.5002	122.284	100.519	3.0923	-0.0108	0	0	0	0	0	5.0742	0.2043	0	0	0	0	0
4.5044	122.29	100.441	3.2485	-0.0108	0	0	0	0	0	5.0791	0.2045	0	0	0	0	0
4.5085	122.306	100.427	3.0716	-0.0092	0	0	0	0	0	5.084	0.2048	0	0	0	0	0
4.5127	122.25	100.47	3.2469	-0.0102	0	0	0	0	0	5.0889	0.2051	0	0	0	0	0
4.5169	122.248	100.406	2.9791	-0.0076	0	0	0	0	0	5.0937	0.2053	0	0	0	0	0
4.521	122.258	100.419	2.9786	-0.0102	0	0	0	0	0	5.0986	0.2056	0	0	0	0	0
4.5252	122.257	100.391	3.2018	-0.0118	0	0	0	0	0	5.1035	0.2058	0	0	0	0	0
4.5294	122.175	100.386	2.8856	-0.0118	0	0	0	0	0	5.1083	0.2061	0	0	0	0	0
4.5335	122.186	100.4	3.1109	-0.0139	0	0	0	0	0	5.1131	0.2063	0	0	0	0	0
4.5377	122.161	100.372	2.8898	-0.0118	0	0	0	0	0	5.1179	0.2066	0	0	0	0	0
4.5419	122.231	100.401	2.8048	-0.0113	0	0	0	0	0	5.1227	0.2068	0	0	0	0	0
4.546	122.204	100.445	3.0461	-0.0118	0	0	0	0	0	5.1276	0.2071	0	0	0	0	0
4.5502	122.208	100.407	2.7926	-0.0108	0	0	0	0	0	5.1324	0.2073	0	0	0	0	0
4.5544	122.158	100.332	2.918	-0.0102	0	0	0	0	0	5.1372	0.2076	0	0	0	0	0
4.5585	122.141	100.232	2.816	-0.0113	0	0	0	0	0	5.142	0.2078	0	0	0	0	0
4.5627	122.132	100.34	2.8675	-0.0113	0	0	0	0	0	5.1468	0.2081	0	0	0	0	0
4.5669	122.152	100.269	2.7921	-0.0092	0	0	0	0	0	5.1516	0.2083	0	0	0	0	0
4.571	122.127	100.396	2.6683	-0.0102	0	0	0	0	0	5.1564	0.2086	0	0	0	0	0
4.5752	122.106	100.257	2.7559	-0.0123	0	0	0	0	0	5.1612	0.2088	0	0	0	0	0
4.5794	122.097	100.304	2.7283	-0.0139	0	0	0	0	0	5.166	0.2091	0	0	0	0	0
4.5835	122.066	100.202	2.7464	-0.0113	0	0	0	0	0	5.1707	0.2093	0	0	0	0	0
4.5877	122.088	100.286	2.8234	-0.0118	0	0	0	0	0	5.1755	0.2096	0	0	0	0	0
4.5919	122.064	100.239	2.6709	-0.0097	0	0	0	0	0	5.1802	0.2098	0	0	0	0	0
4.596	122.101	100.334	2.6226	-0.0102	0	0	0	0	0	5.185	0.2101	0	0	0	0	0
4.6002	122.044	100.233	2.5482	-0.0134	0	0	0	0	0	5.1897	0.2103	0	0	0	0	0
4.6044	122.017	100.2	2.3829	-0.0113	0	0	0	0	0	5.1944	0.2106	0	0	0	0	0
4.6085	122.057	100.157	2.6991	-0.0113	0	0	0	0	0	5.1991	0.2108	0	0	0	0	0
4.6127	122.095	100.216	2.5099	-0.0145	0	0	0	0	0	5.2039	0.211	0	0	0	0	0
4.6169	122.07	100.086	2.7113	-0.0113	0	0	0	0	0	5.2086	0.2113	0	0	0	0	0
4.621	121.997	100.186	2.5126	-0.0113	0	0	0	0	0	5.2134	0.2115	0	0	0	0	0
4.6252	121.978	100.155	2.4504	-0.0113	0	0	0	0	0	5.2181	0.2118	0	0	0	0	0
4.6294	121.948	100.186	2.4669	-0.0123	0	0	0	0	0	5.2227	0.212	0	0	0	0	0
4.6335	121.959	100.13	2.4669	-0.0102	0	0	0	0	0	5.2274	0.2123	0	0	0	0	0
4.6377	121.939	100.099	2.6034	-0.0087	0	0	0	0	0	5.2321	0.2125	0	0	0	0	0
4.6419	122.013	100.143	2.4265	-0.0118	0	0	0	0	0	5.2368	0.2127	0	0	0	0	0
4.646	121.934	100.111	2.3149	-0.0108	0	0	0	0	0	5.2414	0.213	0	0	0	0	0
4.6502	121.918	100.102	2.3197	-0.0102	0	0	0	0	0	5.2461	0.2132	0	0	0	0	0
4.6544	121.882	100.034	2.3776	-0.0108	0	0	0	0	0	5.2507	0.2135	0	0	0	0	0
4.6585	121.88	100.12	2.5004	-0.0123	0	0	0	0	0	5.2554	0.2137	0	0	0	0	0
4.6627	121.956	100.072	2.3149	-0.0123	0	0	0	0	0	5.26	0.214	0	0	0	0	0
4.6669	121.94	100.015	2.443	-0.0108	0	0	0	0	0	5.2647	0.2142	0	0	0	0	0
4.671	121.84	100.083	2.1518	-0.0139	0	0	0	0	0	5.2693	0.2144	0	0	0	0	0
4.6752	121.923	100.033	2.1922	-0.0118	0	0	0	0	0	5.2739	0.2147	0	0	0	0	0
4.6794	121.878	100.117	2.232	-0.0118	0	0	0	0	0	5.2786	0.2149	0	0	0	0	0
4.6835	121.797	99.9911	2.2023	-0.0102	0	0	0	0	0	5.2832	0.2152	0	0	0	0	0
4.6877	121.889	100.04	2.3851	-0.0113	0	0	0	0	0	5.2878	0.2154	0	0	0	0	0
4.6919	121.898	100.038	2.1305	-0.0123	0	0	0	0	0	5.2924	0.2156	0	0	0	0	0
4.696	121.815	100.023	2.1327	-0.0113	0	0	0	0	0	5.297	0.2159	0	0	0	0	0
4.7002	121.907	100.106	2.0827	-0.0108	0	0	0	0	0	5.3016	0.2161	0	0	0	0	0
4.7044	121.885	100.053	2.0965	-0.0113	0	0	0	0	0	5.3063	0.2164	0	0	0	0	0
4.7085	121.861	100.043	2.3176	-0.0123	0	0	0	0	0	5.3109	0.2166	0	0	0	0	0
4.7127	121.875	100.036	2.0981	-0.0118	0	0	0	0	0	5.3155	0.2168	0	0	0	0	0
4.7169	121.855	100.004	2.2336	-0.0134	0	0	0	0	0	5.3201	0.2171	0	0	0	0	0
4.721	121.858	100.065	2.0503	-0.0102	0	0	0	0	0	5.3247	0.2173	0	0	0	0	0
4.7252	121.829	99.9258	2.0838	-0.0113	0	0	0	0	0	5.3293	0.2176	0	0	0	0	0
4.7294	121.863	100.064	2.0402	-0.0102	0	0	0	0	0	5.3339	0.2178	0	0	0	0	0
4.7335	121.82	99.9945	1.9669	-0.0113	0	0	0	0	0	5.3385	0.218	0	0	0	0	0
4.7377	121.852	100.034	2.1024	-0.0118	0	0	0	0	0	5.3431	0.2183	0	0	0	0	0
4.7419	121.806	100.08	1.9918	-0.0097	0	0	0	0	0	5.3477	0.2185	0	0	0	0	0
4.746	121.843	100.06	1.9307	-0.0092	0	0	0	0	0	5.3523	0.2188	0	0	0	0	0
4.7502	121.828	100.107	1.977	-0.0129	0	0	0	0	0	5.3569	0.219	0	0	0	0	0
4.7544	121.867	100.078	1.9786	-0.0118	0	0	0	0	0	5.3615	0.2192	0	0	0	0	0
4.7585	121.84	100.13	2.0306	-0.0097	0	0	0	0	0	5.3661	0.2195	0	0	0	0	0
4.7627	121.879	100.005	1.9775	-0.0102	0	0	0	0	0	5.3707	0.2197	0	0	0	0	0
4.7669	121.785	100.102	2.0046	-0.0113	0	0	0	0	0	5.3753	0.22	0	0	0	0	0
4.771	121.898	100.116	1.9472	-0.0113	0	0	0	0	0	5.3799	0.2202	0	0	0	0	0
4.7752	121.84	100.077	1.9902	-0.0123	0	0	0	0	0	5.3845	0.2205	0	0	0	0	0
4.7794	121.792	100.117	1.9743	-0.0118	0	0	0	0	0	5.3891	0.2207	0	0	0	0	0
4.7835	121.803	100.102	1.9855	-0.0123	0	0	0	0	0	5.3937	0.2209	0	0	0	0	0
4.7877	121.782	100.061	1.8808	-0.0097	0	0	0	0	0	5.3983	0.2212	0	0	0	0	0
4.7919	121.784	100.095	1.9515	-0.0134	0	0	0	0	0	5.4028	0.2214	0	0	0	0	0
4.796	121.821	100.102	1.8308	-0.0108	0	0	0	0	0	5.4074	0.2217	0	0	0	0	0
4.8002	121.832	100.139	1.9297	-0.0118	0	0	0	0	0	5.412	0.2219	0	0	0	0	0
4.8044	121.808	100.034	1.909	-0.0129	0	0	0	0	0	5.4166	0.2221	0	0	0	0	0
4.8085	121.812	100.145	1.7719	-0.0118	0	0	0	0	0	5.4212	0.2224	0	0	0	0	0
4.8127	121.787	100.131	1.9876	-0.0092	0	0	0	0	0	5.4258	0.2226	0	0	0	0	0
4.8169	121.822	100.096	1.7033	-0.0108	0	0	0	0	0	5.4303	0.2229	0	0	0	0	0
4.821	121.769	100.173	1.9679	-0.0108	0	0	0	0	0	5.4349	0.2231	0	0	0	0	0
4.8252	121.854	100.13	1.8574	-0.0118	0	0	0	0	0	5.4395	0.2234	0	0	0	0	0
4.8294	121.87	100.217	1.8946	-0.0118	0	0	0	0	0	5.4441	0.2236	0	0	0	0	0
4.8335	121.81	100.045	1.8702	-0.0113	0	0	0	0	0	5.4487	0.2238	0	0	0	0	0
4.8377	121.819	100.218	1.7007	-0.0113	0	0	0	0	0	5.4533	0.2241	0	0	0	0	0
4.8419	121.847	100.21	1.8532	-0.0108	0	0	0	0	0	5.4579	0.2243	0	0	0	0	0
4.846	121.858	100.3	1.6932	-0.0123	0	0	0	0	0	5.4625	0.2246	0	0	0	0	0
4.8502	121.843	100.241	1.8218	-0.0118	0	0	0	0	0	5.4671	0.2248	0	0	0	0	0
4.8544	121.776	100.165	1.7963	-0.0108	0	0	0	0	0	5.4717	0.2251	0	0	0	0	0
4.8585	121.843	100.257	1.6279	-0.0123	0	0	0	0	0	5.4763	0.2253	0	0	0	0	0
4.8627	121.87	100.225	1.8006	-0.0129	0	0	0	0	0	5.4809	0.2256	0	0	0	0	0
4.8669	121.857	100.329	1.6252	-0.0102	0	0	0	0	0	5.4855	0.2258	0	0	0	0	0
4.871	121.884	100.31	1.775	-0.0113	0	0	0	0	0	5.4901	0.2261	0	0	0	0	0
4.8752	121.849	100.268	1.7591	-0.0108	0	0	0	0	0	5.4947	0.2263	0	0	0	0	0
4.8794	121.842	100.298	1.7081	-0.0129	0	0	0	0	0	5.4993	0.2266	0	0	0	0	0
4.8835	121.852	100.246	1.707	-0.0102	0	0	0	0	0	5.5039	0.2268	0	0	0	0	0
4.8877	121.815	100.344	1.4844	-0.0087	0	0	0	0	0	5.5085	0.2271	0	0	0	0	0
4.8919	121.946	100.327	1.7118	-0.0123	0	0	0	0	0	5.5131	0.2273	0	0	0	0	0
4.896	121.879	100.331	1.5359	-0.0097	0	0	0	0	0	5.5178	0.2276	0	0	0	0	0
4.9002	121.941	100.395	1.7315	-0.0118	0	0	0	0	0	5.5224	0.2278	0	0	0	0	0
4.9044	121.873	100.324	1.6874	-0.0108	0	0	0	0	0	5.5271	0.2281	0	0	0	0	0
4.9085	121.807	100.319	1.5126	-0.0102	0	0	0	0	0	5.5317	0.2283	0	0	0	0	0
4.9127	121.865	100.373	1.6566	-0.0097	0	0	0	0	0	5.5363	0.2286	0	0	0	0	0
4.9169	121.891	100.364	1.4727	-0.0092	0	0	0	0	0	5.5409	0.2288	0	0	0	0	0
4.921	121.943	100.409	1.6332	-0.0113	0	0	0	0	0	5.5455	0.2291	0	0	0	0	0
4.9252	121.94	100.385	1.6077	-0.0113	0	0	0	0	0	5.5502	0.2293	0	0	0	0	0
4.9294	121.899	100.402	1.6502	-0.0113	0	0	0	0	0	5.5549	0.2296	0	0	0	0	0
4.9335	121.967	100.419	1.5604	-0.0113	0	0	0	0	0	5.5595	0.2298	0	0	0	0	0
4.9377	121.946	100.528	1.4355	-0.0113	0	0	0	0	0	5.5642	0.2301	0	0	0	0	0
4.9419	121.899	100.443	1.5312	-0.0118	0	0	0	0	0	5.5688	0.2303	0	0	0	0	0
4.946	121.962	100.513	1.5025	-0.0129	0	0	0	0	0	5.5735	0.2306	0	0	0	0	0
4.9502	121.933	100.436	1.4504	-0.0108	0	0	0	0	0	5.5782	0.2308	0	0	0	0	0
4.9544	121.948	100.422	1.4137	-0.0092	0	0	0	0	0	5.5828	0.2311	0	0	0	0	0
4.9585	121.9	100.457	1.4653	-0.0097	0	0	0	0	0	5.5875	0.2313	0	0	0	0	0
4.9627	121.932	100.436	1.4158	-0.0097	0	0	0	0	0	5.5921	0.2316	0	0	0	0	0
4.9669	121.933	100.517	1.3117	-0.0118	0	0	0	0	0	5.5968	0.2319	0	0	0	0	0
4.971	122.002	100.458	1.368	-0.0118	0	0	0	0	0	5.6015	0.2321	0	0	0	0	0
4.9752	121.987	100.538	1.3733	-0.0081	0	0	0	0	0	5.6062	0.2324	0	0	0	0	0
4.9794	122.022	100.522	1.3393	-0.0097	0	0	0	0	0	5.6109	0.2326	0	0	0	0	0
4.9835	122.019	100.49	1.3037	-0.0097	0	0	0	0	0	5.6156	0.2329	0	0	0	0	0
4.9877	121.987	100.573	1.3101	-0.0118	0	0	0	0	0	5.6203	0.2331	0	0	0	0	0
4.9919	122.029	100.579	1.2979	-0.0097	0	0	0	0	0	5.625	0.2334	0	0	0	0	0
4.996	122.045	100.651	1.3032	-0.0102	0	0	0	0	0	5.6297	0.2336	0	0	0	0	0
5.0002	122	100.586	1.2336	-0.0123	0	0	0	0	0	5.6344	0.2339	0	0	0	0	0
5.0044	122.023	100.572	1.2952	-0.0102	0	0	0	0	0	5.6391	0.2342	0	0	0	0	0
5.0085	121.979	100.574	1.5147	-0.0092	0	0	0	0	0	5.6438	0.2344	0	0	0	0	0
5.0127	121.976	100.604	1.4738	-0.0102	0	0	0	0	0	5.6485	0.2347	0	0	0	0	0
5.0169	122.008	100.613	1.4743	-0.0118	0	0	0	0	0	5.6532	0.2349	0	0	0	0	0
5.021	121.993	100.642	1.4653	-0.0108	0	0	0	0	0	5.6579	0.2352	0	0	0	0	0
5.0252	122.017	100.624	1.5141	-0.0113	0	0	0	0	0	5.6626	0.2355	0	0	0	0	0
5.0294	122.036	100.638	1.4323	-0.0087	0	0	0	0	0	5.6673	0.2357	0	0	0	0	0
5.0335	122.082	100.7	1.1975	-0.0113	0	0	0	0	0	5.6721	0.236	0	0	0	0	0
5.0377	122.052	100.675	1.4111	-0.0118	0	0	0	0	0	5.6768	0.2362	0	0	0	0	0
5.0419	122.082	100.68	1.3903	-0.0113	0	0	0	0	0	5.6816	0.2365	0	0	0	0	0
5.046	122.11	100.775	1.4137	-0.0113	0	0	0	0	0	5.6863	0.2368	0	0	0	0	0
5.0502	122.077	100.733	1.2267	-0.0118	0	0	0	0	0	5.6911	0.237	0	0	0	0	0
5.0544	122.033	100.64	1.2341	-0.0118	0	0	0	0	0	5.6958	0.2373	0	0	0	0	0
5.0585	122.088	100.705	1.2671	-0.0102	0	0	0	0	0	5.7005	0.2376	0	0	0	0	0
5.0627	121.995	100.706	1.2171	-0.0118	0	0	0	0	0	5.7053	0.2378	0	0	0	0	0
5.0669	122.116	100.754	1.1597	-0.0129	0	0	0	0	0	5.71	0.2381	0	0	0	0	0
5.071	122.155	100.729	1.3361	-0.0102	0	0	0	0	0	5.7148	0.2384	0	0	0	0	0
5.0752	122.089	100.772	1.2453	-0.0118	0	0	0	0	0	5.7196	0.2386	0	0	0	0	0
5.0794	122.093	100.78	1.3478	-0.0145	0	0	0	0	0	5.7243	0.2389	0	0	0	0	0
5.0835	122.023	100.721	1.3383	-0.0102	0	0	0	0	0	5.7291	0.2391	0	0	0	0	0
5.0877	122.119	100.758	1.1549	-0.0134	0	0	0	0	0	5.7338	0.2394	0	0	0	0	0
5.0919	122.075	100.731	1.1852	-0.0118	0	0	0	0	0	5.7386	0.2397	0	0	0	0	0
5.096	122.131	100.82	1.3106	-0.0129	0	0	0	0	0	5.7433	0.2399	0	0	0	0	0
5.1002	122.113	100.703	1.3005	-0.0092	0	0	0	0	0	5.7481	0.2402	0	0	0	0	0
5.1044	122.15	100.731	1.326	-0.0102	0	0	0	0	0	5.7529	0.2405	0	0	0	0	0
5.1085	122.161	100.89	1.1077	-0.0087	0	0	0	0	0	5.7577	0.2407	0	0	0	0	0
5.1127	122.113	100.812	1.2888	-0.0118	0	0	0	0	0	5.7625	0.241	0	0	0	0	0
5.1169	122.147	100.794	1.2904	-0.0102	0	0	0	0	0	5.7673	0.2413	0	0	0	0	0
5.121	122.165	100.904	1.0763	-0.0123	0	0	0	0	0	5.7721	0.2415	0	0	0	0	0
5.1252	122.191	100.917	1.0774	-0.0113	0	0	0	0	0	5.7769	0.2418	0	0	0	0	0
5.1294	122.162	100.88	1.2904	-0.0118	0	0	0	0	0	5.7817	0.2421	0	0	0	0	0
5.1335	122.16	100.875	1.3106	-0.0087	0	0	0	0	0	5.7865	0.2423	0	0	0	0	0
5.1377	122.147	100.947	1.0806	-0.0097	0	0	0	0	0	5.7913	0.2426	0	0	0	0	0
5.1419	122.174	100.859	1.0593	-0.0092	0	0	0	0	0	5.7961	0.2429	0	0	0	0	0
5.146	122.194	100.96	1.2479	-0.0118	0	0	0	0	0	5.8009	0.2432	0	0	0	0	0
5.1502	122.237	100.935	1.0083	-0.0123	0	0	0	0	0	5.8058	0.2434	0	0	0	0	0
5.1544	122.233	100.935	1.0157	-0.0092	0	0	0	0	0	5.8106	0.2437	0	0	0	0	0
5.1585	122.288	100.941	1.0269	-0.0108	0	0	0	0	0	5.8155	0.244	0	0	0	0	0
5.1627	122.309	101.001	1.038	-0.0102	0	0	0	0	0	5.8204	0.2442	0	0	0	0	0
5.1669	122.227	100.929	1.0784	-0.0087	0	0	0	0	0	5.8253	0.2445	0	0	0	0	0
5.171	122.29	101.026	1.0423	-0.0102	0	0	0	0	0	5.8301	0.2448	0	0	0	0	0
5.1752	122.311	100.891	1.1778	-0.0108	0	0	0	0	0	5.835	0.2451	0	0	0	0	0
5.1794	122.327	100.975	1.1512	-0.0108	0	0	0	0	0	5.8399	0.2453	0	0	0	0	0
5.1835	122.315	100.991	1.0311	-0.0092	0	0	0	0	0	5.8449	0.2456	0	0	0	0	0
5.1877	122.239	100.985	1.0806	-0.0118	0	0	0	0	0	5.8497	0.2459	0	0	0	0	0
5.1919	122.354	100.967	1.0917	-0.0123	0	0	0	0	0	5.8546	0.2461	0	0	0	0	0
5.196	122.333	101.032	1.1486	-0.0118	0	0	0	0	0	5.8596	0.2464	0	0	0	0	0
5.2002	122.366	101.071	1.0205	-0.0113	0	0	0	0	0	5.8645	0.2467	0	0	0	0	0
5.2044	122.358	101.041	1.1725	-0.0113	0	0	0	0	0	5.8694	0.247	0	0	0	0	0
5.2085	122.29	100.963	1.028	-0.0102	0	0	0	0	0	5.8743	0.2472	0	0	0	0	0
5.2127	122.31	101	1.1512	-0.0113	0	0	0	0	0	5.8792	0.2475	0	0	0	0	0
5.2169	122.411	101.053	0.9328	-0.0113	0	0	0	0	0	5.8842	0.2478	0	0	0	0	0
5.221	122.412	101.007	1.0141	-0.0123	0	0	0	0	0	5.8891	0.2481	0	0	0	0	0
5.2252	122.356	101.064	1.0343	-0.0118	0	0	0	0	0	5.8941	0.2483	0	0	0	0	0
5.2294	122.373	101.072	0.9259	-0.0123	0	0	0	0	0	5.899	0.2486	0	0	0	0	0
5.2335	122.376	101.043	0.9764	-0.0129	0	0	0	0	0	5.904	0.2489	0	0	0	0	0
5.2377	122.378	101.053	0.9674	-0.0134	0	0	0	0	0	5.9089	0.2492	0	0	0	0	0
5.2419	122.434	101.079	0.9552	-0.0108	0	0	0	0	0	5.9139	0.2494	0	0	0	0	0
5.246	122.393	101.018	0.9594	-0.0113	0	0	0	0	0	5.9188	0.2497	0	0	0	0	0
5.2502	122.413	101.066	0.9621	-0.0123	0	0	0	0	0	5.9238	0.25	0	0	0	0	0
5.2544	122.402	101.097	1.1518	-0.0108	0	0	0	0	0	5.9288	0.2503	0	0	0	0	0
5.2585	122.441	101.101	1.08	-0.0102	0	0	0	0	0	5.9338	0.2505	0	0	0	0	0
5.2627	122.455	101.147	0.9068	-0.0092	0	0	0	0	0	5.9388	0.2508	0	0	0	0	0
5.2669	122.453	101.063	0.9047	-0.0108	0	0	0	0	0	5.9437	0.2511	0	0	0	0	0
5.271	122.513	101.094	0.8818	-0.0123	0	0	0	0	0	5.9488	0.2514	0	0	0	0	0
5.2752	122.479	101.114	1.1406	-0.0129	0	0	0	0	0	5.9538	0.2517	0	0	0	0	0
5.2794	122.542	101.132	0.8925	-0.0108	0	0	0	0	0	5.9588	0.2519	0	0	0	0	0
5.2835	122.482	101.076	0.927	-0.0102	0	0	0	0	0	5.9639	0.2522	0	0	0	0	0
5.2877	122.476	101.133	0.885	-0.0113	0	0	0	0	0	5.9689	0.2525	0	0	0	0	0
5.2919	122.461	101.067	1.0519	-0.0092	0	0	0	0	0	5.9739	0.2528	0	0	0	0	0
5.296	122.489	101.143	0.9419	-0.0108	0	0	0	0	0	5.9789	0.253	0	0	0	0	0
5.3002	122.572	101.104	0.9025	-0.0102	0	0	0	0	0	5.984	0.2533	0	0	0	0	0
5.3044	122.549	101.211	0.8951	-0.0118	0	0	0	0	0	5.989	0.2536	0	0	0	0	0
5.3085	122.546	101.159	1.0067	-0.0123	0	0	0	0	0	5.9941	0.2539	0	0	0	0	0
5.3127	122.516	101.139	0.8478	-0.0102	0	0	0	0	0	5.9991	0.2542	0	0	0	0	0
5.3169	122.564	101.211	0.8935	-0.0134	0	0	0	0	0	6.0042	0.2544	0	0	0	0	0
5.321	122.6	101.21	0.9153	-0.0113	0	0	0	0	0	6.0093	0.2547	0	0	0	0	0
5.3252	122.565	101.158	0.9626	-0.0123	0	0	0	0	0	6.0144	0.255	0	0	0	0	0
5.3294	122.637	101.165	0.9945	-0.0113	0	0	0	0	0	6.0195	0.2553	0	0	0	0	0
5.3335	122.574	101.221	0.9296	-0.0123	0	0	0	0	0	6.0246	0.2556	0	0	0	0	0
5.3377	122.641	101.2	0.9695	-0.0097	0	0	0	0	0	6.0297	0.2558	0	0	0	0	0
5.3419	122.629	101.23	0.9153	-0.0129	0	0	0	0	0	6.0348	0.2561	0	0	0	0	0
5.346	122.598	101.192	0.9424	-0.0113	0	0	0	0	0	6.0399	0.2564	0	0	0	0	0
5.3502	122.655	101.265	0.9966	-0.0108	0	0	0	0	0	6.045	0.2567	0	0	0	0	0
5.3544	122.659	101.211	1.0094	-0.0108	0	0	0	0	0	6.0502	0.257	0	0	0	0	0
5.3585	122.665	101.216	1.0662	-0.0113	0	0	0	0	0	6.0553	0.2573	0	0	0	0	0
5.3627	122.679	101.259	0.8462	-0.0108	0	0	0	0	0	6.0605	0.2575	0	0	0	0	0
5.3669	122.703	101.275	0.9987	-0.0123	0	0	0	0	0	6.0656	0.2578	0	0	0	0	0
5.371	122.733	101.197	0.9663	-0.0123	0	0	0	0	0	6.0708	0.2581	0	0	0	0	0
5.3752	122.682	101.288	0.7995	-0.0134	0	0	0	0	0	6.076	0.2584	0	0	0	0	0
5.3794	122.731	101.278	0.8499	-0.0102	0	0	0	0	0	6.0811	0.2587	0	0	0	0	0
5.3835	122.746	101.283	0.7724	-0.0118	0	0	0	0	0	6.0863	0.2589	0	0	0	0	0
5.3877	122.792	101.321	0.9668	-0.0123	0	0	0	0	0	6.0916	0.2592	0	0	0	0	0
5.3919	122.76	101.371	0.825	-0.0123	0	0	0	0	0	6.0968	0.2595	0	0	0	0	0
5.396	122.771	101.259	0.8345	-0.0118	0	0	0	0	0	6.102	0.2598	0	0	0	0	0
5.4002	122.797	101.311	0.817	-0.0134	0	0	0	0	0	6.1072	0.2601	0	0	0	0	0
5.4044	122.733	101.307	1.0226	-0.0113	0	0	0	0	0	6.1124	0.2604	0	0	0	0	0
5.4085	122.747	101.315	0.7697	-0.0102	0	0	0	0	0	6.1176	0.2607	0	0	0	0	0
5.4127	122.782	101.339	0.775	-0.0097	0	0	0	0	0	6.1228	0.2609	0	0	0	0	0
5.4169	122.779	101.319	0.7607	-0.0102	0	0	0	0	0	6.1281	0.2612	0	0	0	0	0
5.421	122.788	101.33	0.9355	-0.0134	0	0	0	0	0	6.1333	0.2615	0	0	0	0	0
5.4252	122.746	101.323	0.7548	-0.0102	0	0	0	0	0	6.1385	0.2618	0	0	0	0	0
5.4294	122.808	101.294	0.7697	-0.0118	0	0	0	0	0	6.1437	0.2621	0	0	0	0	0
5.4335	122.814	101.369	0.7825	-0.0113	0	0	0	0	0	6.149	0.2624	0	0	0	0	0
5.4377	122.852	101.338	0.9286	-0.0123	0	0	0	0	0	6.1542	0.2627	0	0	0	0	0
5.4419	122.867	101.304	0.9578	-0.0113	0	0	0	0	0	6.1595	0.2629	0	0	0	0	0
5.446	122.854	101.361	1.003	-0.0108	0	0	0	0	0	6.1648	0.2632	0	0	0	0	0
5.4502	122.873	101.484	0.7506	-0.0102	0	0	0	0	0	6.1701	0.2635	0	0	0	0	0
5.4544	122.86	101.394	0.9615	-0.0118	0	0	0	0	0	6.1754	0.2638	0	0	0	0	0
5.4585	122.844	101.43	0.8691	-0.0102	0	0	0	0	0	6.1806	0.2641	0	0	0	0	0
5.4627	122.878	101.448	0.7086	-0.0123	0	0	0	0	0	6.1859	0.2644	0	0	0	0	0
5.4669	122.884	101.469	0.6932	-0.0129	0	0	0	0	0	6.1912	0.2647	0	0	0	0	0
5.471	122.899	101.462	0.7245	-0.0118	0	0	0	0	0	6.1965	0.265	0	0	0	0	0
5.4752	122.923	101.401	0.9095	-0.0108	0	0	0	0	0	6.2018	0.2653	0	0	0	0	0
5.4794	122.959	101.491	0.6815	-0.0102	0	0	0	0	0	6.2072	0.2656	0	0	0	0	0
5.4835	122.967	101.442	0.7134	-0.0102	0	0	0	0	0	6.2125	0.2658	0	0	0	0	0
5.4877	123.008	101.557	0.6985	-0.0118	0	0	0	0	0	6.2179	0.2661	0	0	0	0	0
5.4919	123.137	101.454	0.9126	-0.0102	0	0	0	0	0	6.2233	0.2664	0	0	0	0	0
5.496	123.348	101.415	0.7091	-0.0102	0	0	0	0	0	6.2289	0.2667	0	0	0	0	0
5.5002	123.525	101.42	0.7405	-0.0097	0	0	0	0	0	6.2346	0.267	0	0	0	0	0
5.5044	123.659	101.492	0.7702	-0.0102	0	0	0	0	0	6.2404	0.2673	0	0	0	0	0
5.5085	123.881	101.435	1.0269	-0.0118	0	0	0	0	0	6.2464	0.2676	0	0	0	0	0
5.5127	124.299	101.407	0.9583	-0.0092	0	0	0	0	0	6.2527	0.2679	0	0	0	0	0
5.5169	124.612	101.383	1.2065	-0.0102	0	0	0	0	0	6.2592	0.2682	0	0	0	0	0
5.521	124.833	101.435	1.5237	-0.0102	0	0	0	0	0	6.266	0.2685	0	0	0	0	0
5.5252	125.115	101.439	2.181	-0.0129	0	0	0	0	0	6.273	0.2688	0	0	0	0	0
5.5294	125.266	101.468	2.3957	-0.0118	0	0	0	0	0	6.2803	0.269	0	0	0	0	0
5.5335	125.672	101.485	2.7246	-0.0123	0	0	0	0	0	6.2878	0.2693	0	0	0	0	0
5.5377	125.977	101.527	2.7942	-0.0113	0	0	0	0	0	6.2957	0.2696	0	0	0	0	0
5.5419	126.215	101.564	3.2841	-0.0123	0	0	0	0	0	6.3039	0.2699	0	0	0	0	0
5.546	126.309	101.539	3.5259	-0.0118	0	0	0	0	0	6.3123	0.2702	0	0	0	0	0
5.5502	126.579	101.654	3.5243	-0.0118	0	0	0	0	0	6.3208	0.2705	0	0	0	0	0
5.5544	126.773	101.637	3.8415	-0.0129	0	0	0	0	0	6.3297	0.2708	0	0	0	0	0
5.5585	126.987	101.764	4.1258	-0.0108	0	0	0	0	0	6.3388	0.2711	0	0	0	0	0
5.5627	127.158	101.718	4.5435	-0.0108	0	0	0	0	0	6.3481	0.2714	0	0	0	0	0
5.5669	127.294	101.814	4.5971	-0.0134	0	0	0	0	0	6.3577	0.2717	0	0	0	0	0
5.571	127.534	101.854	4.7974	-0.0097	0	0	0	0	0	6.3675	0.272	0	0	0	0	0
5.5752	127.628	101.873	4.9367	-0.0108	0	0	0	0	0	6.3775	0.2723	0	0	0	0	0
5.5794	127.942	101.976	5.3926	-0.0123	0	0	0	0	0	6.3878	0.2726	0	0	0	0	0
5.5835	128.18	102.067	5.4988	-0.0129	0	0	0	0	0	6.3984	0.273	0	0	0	0	0
5.5877	128.373	102.065	5.6625	-0.0097	0	0	0	0	0	6.4094	0.2733	0	0	0	0	0
5.5919	128.542	102.165	5.9388	-0.0102	0	0	0	0	0	6.4207	0.2736	0	0	0	0	0
5.596	128.777	102.103	6.2141	-0.0134	0	0	0	0	0	6.4323	0.2739	0	0	0	0	0
5.6002	128.998	102.225	6.3166	-0.0123	0	0	0	0	0	6.4442	0.2742	0	0	0	0	0
5.6044	129.18	102.326	6.6795	-0.0113	0	0	0	0	0	6.4565	0.2746	0	0	0	0	0
5.6085	129.409	102.483	6.7422	-0.0108	0	0	0	0	0	6.4692	0.2749	0	0	0	0	0
5.6127	129.696	102.453	7.0919	-0.0134	0	0	0	0	0	6.4822	0.2752	0	0	0	0	0
5.6169	129.731	102.521	7.2151	-0.0123	0	0	0	0	0	6.4956	0.2755	0	0	0	0	0
5.621	129.875	102.67	7.5058	-0.0123	0	0	0	0	0	6.5091	0.2759	0	0	0	0	0
5.6252	130.147	102.776	7.6769	-0.0129	0	0	0	0	0	6.523	0.2762	0	0	0	0	0
5.6294	130.355	102.749	8.0164	-0.0134	0	0	0	0	0	6.5374	0.2766	0	0	0	0	0
5.6335	130.34	102.897	8.1333	-0.0113	0	0	0	0	0	6.552	0.2769	0	0	0	0	0
5.6377	130.405	102.939	8.3985	-0.0123	0	0	0	0	0	6.5666	0.2773	0	0	0	0	0
5.6419	130.597	103.031	8.4809	-0.0118	0	0	0	0	0	6.5814	0.2776	0	0	0	0	0
5.646	130.789	103.196	8.8932	-0.0108	0	0	0	0	0	6.5967	0.278	0	0	0	0	0
5.6502	130.85	103.279	9.0377	-0.0102	0	0	0	0	0	6.6122	0.2784	0	0	0	0	0
5.6544	130.968	103.344	9.2131	-0.0123	0	0	0	0	0	6.6279	0.2788	0	0	0	0	0
5.6585	131.053	103.465	9.4049	-0.0118	0	0	0	0	0	6.6438	0.2791	0	0	0	0	0
5.6627	131.113	103.568	9.6578	-0.0134	0	0	0	0	0	6.6599	0.2795	0	0	0	0	0
5.6669	131.339	103.616	9.8247	-0.0118	0	0	0	0	0	6.6763	0.2799	0	0	0	0	0
5.671	131.447	103.819	10.1812	-0.0118	0	0	0	0	0	6.6931	0.2803	0	0	0	0	0
5.6752	131.477	103.864	10.3853	-0.0102	0	0	0	0	0	6.71	0.2807	0	0	0	0	0
5.6794	131.584	104.001	10.398	-0.0113	0	0	0	0	0	6.7271	0.2811	0	0	0	0	0
5.6835	131.78	104.048	10.5781	-0.0097	0	0	0	0	0	6.7446	0.2815	0	0	0	0	0
5.6877	131.955	104.257	10.9772	-0.0123	0	0	0	0	0	6.7625	0.2819	0	0	0	0	0
5.6919	132.019	104.342	11.2583	-0.0097	0	0	0	0	0	6.7806	0.2824	0	0	0	0	0
5.696	132.165	104.53	11.2227	-0.0139	0	0	0	0	0	6.7991	0.2828	0	0	0	0	0
5.7002	132.31	104.633	11.5718	-0.0102	0	0	0	0	0	6.8179	0.2832	0	0	0	0	0
5.7044	132.324	104.786	11.5431	-0.0118	0	0	0	0	0	6.8369	0.2837	0	0	0	0	0
5.7085	132.502	104.879	11.9071	-0.0087	0	0	0	0	0	6.8562	0.2842	0	0	0	0	0
5.7127	132.742	105.105	12.067	-0.0113	0	0	0	0	0	6.876	0.2846	0	0	0	0	0
5.7169	132.865	105.132	12.4331	-0.0087	0	0	0	0	0	6.8963	0.2851	0	0	0	0	0
5.721	132.868	105.282	12.4284	-0.0102	0	0	0	0	0	6.9168	0.2856	0	0	0	0	0
5.7252	133.055	105.372	12.7913	-0.0113	0	0	0	0	0	6.9375	0.2861	0	0	0	0	0
5.7294	133.071	105.49	12.719	-0.0118	0	0	0	0	0	6.9586	0.2866	0	0	0	0	0
5.7335	133.222	105.643	13.0176	-0.0118	0	0	0	0	0	6.9798	0.2871	0	0	0	0	0
5.7377	133.324	105.842	13.1898	-0.0118	0	0	0	0	0	7.0015	0.2876	0	0	0	0	0
5.7419	133.392	105.985	13.5697	-0.0108	0	0	0	0	0	7.0234	0.2881	0	0	0	0	0
5.746	133.499	106.05	13.7259	-0.0108	0	0	0	0	0	7.0455	0.2887	0	0	0	0	0
5.7502	133.565	106.15	13.7435	-0.0102	0	0	0	0	0	7.0679	0.2892	0	0	0	0	0
5.7544	133.762	106.411	14.1431	-0.0129	0	0	0	0	0	7.0907	0.2898	0	0	0	0	0
5.7585	133.864	106.51	14.3136	-0.0123	0	0	0	0	0	7.114	0.2904	0	0	0	0	0
5.7627	133.944	106.649	14.498	-0.0113	0	0	0	0	0	7.1376	0.2909	0	0	0	0	0
5.7669	134.029	106.754	14.7021	-0.0113	0	0	0	0	0	7.1614	0.2915	0	0	0	0	0
5.771	133.997	106.893	14.7626	-0.0118	0	0	0	0	0	7.1853	0.2921	0	0	0	0	0
5.7752	133.981	107.028	14.8689	-0.0113	0	0	0	0	0	7.2092	0.2927	0	0	0	0	0
5.7794	133.913	107.142	14.5745	-0.0097	0	0	0	0	0	7.2329	0.2934	0	0	0	0	0
5.7835	133.863	107.16	14.6856	-0.0139	0	0	0	0	0	7.2564	0.294	0	0	0	0	0
5.7877	133.769	107.035	14.5198	-0.0108	0	0	0	0	0	7.2797	0.2946	0	0	0	0	0
5.7919	133.693	107.073	14.1425	-0.0123	0	0	0	0	0	7.3027	0.2952	0	0	0	0	0
5.796	133.616	106.983	13.9438	-0.0102	0	0	0	0	0	7.3255	0.2959	0	0	0	0	0
5.8002	133.506	107.002	13.7121	-0.0118	0	0	0	0	0	7.348	0.2965	0	0	0	0	0
5.8044	133.356	106.85	13.5394	-0.0113	0	0	0	0	0	7.3701	0.2971	0	0	0	0	0
5.8085	133.339	106.85	13.0639	-0.0108	0	0	0	0	0	7.392	0.2977	0	0	0	0	0
5.8127	133.217	106.811	12.8922	-0.0118	0	0	0	0	0	7.4136	0.2983	0	0	0	0	0
5.8169	133.134	106.828	12.7227	-0.0134	0	0	0	0	0	7.435	0.2989	0	0	0	0	0
5.821	132.991	106.816	12.7121	-0.0113	0	0	0	0	0	7.456	0.2995	0	0	0	0	0
5.8252	132.852	106.793	12.3396	-0.0123	0	0	0	0	0	7.4767	0.3001	0	0	0	0	0
5.8294	132.767	106.811	12.3683	-0.0123	0	0	0	0	0	7.497	0.3007	0	0	0	0	0
5.8335	132.664	106.845	12.2429	-0.0102	0	0	0	0	0	7.5171	0.3013	0	0	0	0	0
5.8377	132.516	106.819	12.1228	-0.0113	0	0	0	0	0	7.5368	0.3019	0	0	0	0	0
5.8419	132.416	106.943	11.7764	-0.0123	0	0	0	0	0	7.5562	0.3025	0	0	0	0	0
5.846	132.208	106.987	11.6913	-0.0134	0	0	0	0	0	7.5752	0.3031	0	0	0	0	0
5.8502	132.112	107.058	11.4958	-0.0113	0	0	0	0	0	7.5938	0.3037	0	0	0	0	0
5.8544	131.962	107.043	11.5351	-0.0113	0	0	0	0	0	7.6121	0.3044	0	0	0	0	0
5.8585	131.869	107.073	11.3013	-0.0092	0	0	0	0	0	7.6301	0.305	0	0	0	0	0
5.8627	131.728	107.227	11.2684	-0.0113	0	0	0	0	0	7.6478	0.3056	0	0	0	0	0
5.8669	131.496	107.254	11.0521	-0.0102	0	0	0	0	0	7.6651	0.3062	0	0	0	0	0
5.871	131.345	107.305	10.9044	-0.0108	0	0	0	0	0	7.6819	0.3069	0	0	0	0	0
5.8752	131.305	107.267	10.822	-0.0113	0	0	0	0	0	7.6986	0.3075	0	0	0	0	0
5.8794	131.233	107.364	10.6525	-0.0113	0	0	0	0	0	7.7151	0.3082	0	0	0	0	0
5.8836	131.028	107.397	10.5165	-0.0118	0	0	0	0	0	7.7313	0.3088	0	0	0	0	0
5.8877	130.878	107.39	10.5069	-0.0102	0	0	0	0	0	7.7471	0.3095	0	0	0	0	0
5.8919	130.75	107.435	10.339	-0.0113	0	0	0	0	0	7.7626	0.3101	0	0	0	0	0
5.8961	130.674	107.473	10.2567	-0.0108	0	0	0	0	0	7.7779	0.3108	0	0	0	0	0
5.9002	130.617	107.479	10.2189	-0.0123	0	0	0	0	0	7.7931	0.3114	0	0	0	0	0
5.9044	130.494	107.501	10.1738	-0.0134	0	0	0	0	0	7.8081	0.3121	0	0	0	0	0
5.9086	130.401	107.451	9.957	-0.0134	0	0	0	0	0	7.8228	0.3127	0	0	0	0	0
5.9127	130.161	107.505	9.9278	-0.0129	0	0	0	0	0	7.8373	0.3134	0	0	0	0	0
5.9169	130.006	107.395	9.8826	-0.0123	0	0	0	0	0	7.8513	0.3141	0	0	0	0	0
5.9211	129.92	107.415	9.6631	-0.0139	0	0	0	0	0	7.8651	0.3147	0	0	0	0	0
5.9252	129.811	107.454	9.6706	-0.0108	0	0	0	0	0	7.8788	0.3154	0	0	0	0	0
5.9294	129.641	107.433	9.6775	-0.0102	0	0	0	0	0	7.8922	0.316	0	0	0	0	0
5.9336	129.545	107.374	9.5569	-0.0118	0	0	0	0	0	7.9053	0.3167	0	0	0	0	0
5.9377	129.478	107.397	9.2885	-0.0108	0	0	0	0	0	7.9183	0.3173	0	0	0	0	0
5.9419	129.336	107.38	9.237	-0.0129	0	0	0	0	0	7.9311	0.318	0	0	0	0	0
5.9461	129.265	107.406	9.1461	-0.0113	0	0	0	0	0	7.9438	0.3186	0	0	0	0	0
5.9502	129.152	107.297	9.0611	-0.0118	0	0	0	0	0	7.9562	0.3193	0	0	0	0	0
5.9544	128.988	107.255	8.8826	-0.0134	0	0	0	0	0	7.9685	0.3199	0	0	0	0	0
5.9586	128.869	107.184	8.8831	-0.0118	0	0	0	0	0	7.9805	0.3205	0	0	0	0	0
5.9627	128.844	107.222	8.8071	-0.0102	0	0	0	0	0	7.9924	0.3212	0	0	0	0	0
5.9669	128.673	107.173	8.9745	-0.015	0	0	0	0	0	8.0041	0.3218	0	0	0	0	0
5.9711	128.582	107.13	8.8071	-0.0113	0	0	0	0	0	8.0157	0.3224	0	0	0	0	0
5.9752	128.37	106.968	8.6089	-0.0129	0	0	0	0	0	8.027	0.3231	0	0	0	0	0
5.9794	128.282	106.996	8.4431	-0.0134	0	0	0	0	0	8.038	0.3237	0	0	0	0	0
5.9836	128.218	106.982	8.6116	-0.0102	0	0	0	0	0	8.049	0.3243	0	0	0	0	0
5.9877	128.146	106.913	8.5281	-0.0123	0	0	0	0	0	8.0599	0.3249	0	0	0	0	0
5.9919	127.969	106.821	8.2726	-0.0113	0	0	0	0	0	8.0705	0.3255	0	0	0	0	0
5.9961	127.804	106.722	8.4059	-0.0102	0	0	0	0	0	8.081	0.3261	0	0	0	0	0
6.0002	127.766	106.722	8.3634	-0.0113	0	0	0	0	0	8.0913	0.3267	0	0	0	0	0
6.0044	127.65	106.672	8.3443	-0.0123	0	0	0	0	0	8.1015	0.3273	0	0	0	0	0
6.0086	127.568	106.77	7.9601	-0.0145	0	0	0	0	0	8.1115	0.3279	0	0	0	0	0
6.0127	127.427	106.571	8.1546	-0.0129	0	0	0	0	0	8.1214	0.3285	0	0	0	0	0
6.0169	127.277	106.463	7.941	-0.0108	0	0	0	0	0	8.1311	0.329	0	0	0	0	0
6.0211	127.164	106.41	8.0122	-0.0129	0	0	0	0	0	8.1406	0.3296	0	0	0	0	0
6.0252	127.103	106.47	7.755	-0.0108	0	0	0	0	0	8.1501	0.3302	0	0	0	0	0
6.0294	127.015	106.33	7.7619	-0.0123	0	0	0	0	0	8.1594	0.3308	0	0	0	0	0
6.0336	126.981	106.323	7.6386	-0.0145	0	0	0	0	0	8.1686	0.3313	0	0	0	0	0
6.0377	126.841	106.209	7.6572	-0.0108	0	0	0	0	0	8.1778	0.3319	0	0	0	0	0
6.0419	126.743	106.132	7.4973	-0.0108	0	0	0	0	0	8.1868	0.3324	0	0	0	0	0
6.0461	126.749	106.06	7.4973	-0.0123	0	0	0	0	0	8.1957	0.333	0	0	0	0	0
6.0502	126.69	106.086	7.4431	-0.0129	0	0	0	0	0	8.2046	0.3335	0	0	0	0	0
6.0544	126.62	106.019	7.4851	-0.0118	0	0	0	0	0	8.2134	0.3341	0	0	0	0	0
6.0586	126.546	105.922	7.4117	-0.0134	0	0	0	0	0	8.2222	0.3346	0	0	0	0	0
6.0627	126.408	105.82	7.3735	-0.0102	0	0	0	0	0	8.2308	0.3351	0	0	0	0	0
6.0669	126.416	105.877	7.2736	-0.0123	0	0	0	0	0	8.2394	0.3357	0	0	0	0	0
6.0711	126.363	105.784	7.2029	-0.0123	0	0	0	0	0	8.2479	0.3362	0	0	0	0	0
6.0752	126.233	105.708	7.1477	-0.0123	0	0	0	0	0	8.2563	0.3367	0	0	0	0	0
6.0794	126.19	105.643	7.2736	-0.0118	0	0	0	0	0	8.2646	0.3372	0	0	0	0	0
6.0836	126.124	105.58	7.0818	-0.0108	0	0	0	0	0	8.2729	0.3377	0	0	0	0	0
6.0877	126.114	105.544	6.9484	-0.0113	0	0	0	0	0	8.2811	0.3382	0	0	0	0	0
6.0919	126.079	105.594	6.8714	-0.0118	0	0	0	0	0	8.2893	0.3387	0	0	0	0	0
6.0961	126.006	105.492	7.0807	-0.0123	0	0	0	0	0	8.2974	0.3392	0	0	0	0	0
6.1002	125.886	105.444	6.7901	-0.0102	0	0	0	0	0	8.3054	0.3397	0	0	0	0	0
6.1044	125.871	105.317	6.7167	-0.0123	0	0	0	0	0	8.3133	0.3402	0	0	0	0	0
6.1086	125.698	105.238	6.6567	-0.0123	0	0	0	0	0	8.3212	0.3407	0	0	0	0	0
6.1127	125.674	105.148	6.8071	-0.0123	0	0	0	0	0	8.3289	0.3412	0	0	0	0	0
6.1169	125.548	105.158	6.7545	-0.0108	0	0	0	0	0	8.3366	0.3417	0	0	0	0	0
6.1211	125.571	105.211	6.5164	-0.0118	0	0	0	0	0	8.3442	0.3422	0	0	0	0	0
6.1252	125.417	105.066	6.6971	-0.0123	0	0	0	0	0	8.3518	0.3427	0	0	0	0	0
6.1294	125.347	105.009	6.5738	-0.0129	0	0	0	0	0	8.3592	0.3431	0	0	0	0	0
6.1336	125.33	104.986	6.5749	-0.0113	0	0	0	0	0	8.3666	0.3436	0	0	0	0	0
6.1377	125.278	105.024	6.2895	-0.0108	0	0	0	0	0	8.3739	0.3441	0	0	0	0	0
6.1419	125.235	104.87	6.3278	-0.0108	0	0	0	0	0	8.3812	0.3445	0	0	0	0	0
6.1461	125.22	104.819	6.2358	-0.0123	0	0	0	0	0	8.3885	0.345	0	0	0	0	0
6.1502	125.143	104.805	6.383	-0.0123	0	0	0	0	0	8.3958	0.3455	0	0	0	0	0
6.1544	125.096	104.752	6.1344	-0.0145	0	0	0	0	0	8.4029	0.3459	0	0	0	0	0
6.1586	125.093	104.704	6.0759	-0.0129	0	0	0	0	0	8.4101	0.3464	0	0	0	0	0
6.1627	125.009	104.67	5.9797	-0.0123	0	0	0	0	0	8.4172	0.3468	0	0	0	0	0
6.1669	125.011	104.616	6.1694	-0.0118	0	0	0	0	0	8.4242	0.3473	0	0	0	0	0
6.1711	124.899	104.555	6.0026	-0.0113	0	0	0	0	0	8.4313	0.3477	0	0	0	0	0
6.1752	124.872	104.516	5.9989	-0.0113	0	0	0	0	0	8.4382	0.3481	0	0	0	0	0
6.1794	124.891	104.568	5.9569	-0.0081	0	0	0	0	0	8.4452	0.3486	0	0	0	0	0
6.1836	124.82	104.432	5.9271	-0.0113	0	0	0	0	0	8.4521	0.349	0	0	0	0	0
6.1877	124.763	104.423	5.8054	-0.0118	0	0	0	0	0	8.4589	0.3495	0	0	0	0	0
6.1919	124.731	104.372	5.8846	-0.0129	0	0	0	0	0	8.4658	0.3499	0	0	0	0	0
6.1961	124.741	104.375	5.6662	-0.0123	0	0	0	0	0	8.4726	0.3503	0	0	0	0	0
6.2002	124.659	104.328	5.6312	-0.0123	0	0	0	0	0	8.4793	0.3508	0	0	0	0	0
6.2044	124.64	104.25	5.6003	-0.0129	0	0	0	0	0	8.4861	0.3512	0	0	0	0	0
6.2086	124.525	104.236	5.7666	-0.0139	0	0	0	0	0	8.4927	0.3516	0	0	0	0	0
6.2127	124.556	104.159	5.5387	-0.0123	0	0	0	0	0	8.4994	0.352	0	0	0	0	0
6.2169	124.46	104.118	5.4696	-0.0129	0	0	0	0	0	8.506	0.3524	0	0	0	0	0
6.2211	124.426	104.186	5.1965	-0.0118	0	0	0	0	0	8.5125	0.3529	0	0	0	0	0
6.2252	124.413	104.122	5.612	-0.0118	0	0	0	0	0	8.519	0.3533	0	0	0	0	0
6.2294	124.348	104.059	5.5376	-0.0113	0	0	0	0	0	8.5255	0.3537	0	0	0	0	0
6.2336	124.268	103.935	5.4755	-0.0118	0	0	0	0	0	8.532	0.3541	0	0	0	0	0
6.2377	124.267	104.005	5.2401	-0.0123	0	0	0	0	0	8.5383	0.3545	0	0	0	0	0
6.2419	124.232	104.018	5.4542	-0.0123	0	0	0	0	0	8.5447	0.3549	0	0	0	0	0
6.2461	124.186	103.925	5.4064	-0.0139	0	0	0	0	0	8.5511	0.3553	0	0	0	0	0
6.2502	124.208	103.945	5.121	-0.0123	0	0	0	0	0	8.5574	0.3557	0	0	0	0	0
6.2544	124.148	103.851	5.0647	-0.0134	0	0	0	0	0	8.5637	0.3562	0	0	0	0	0
6.2586	124.067	103.878	5.0397	-0.0139	0	0	0	0	0	8.57	0.3566	0	0	0	0	0
6.2627	124.039	103.826	5.1821	-0.0129	0	0	0	0	0	8.5762	0.357	0	0	0	0	0
6.2669	124.006	103.842	4.9436	-0.0108	0	0	0	0	0	8.5823	0.3574	0	0	0	0	0
6.2711	123.956	103.744	4.9276	-0.0129	0	0	0	0	0	8.5885	0.3578	0	0	0	0	0
6.2752	123.957	103.743	4.8314	-0.0129	0	0	0	0	0	8.5946	0.3582	0	0	0	0	0
6.2794	123.853	103.681	5.0514	-0.0108	0	0	0	0	0	8.6007	0.3585	0	0	0	0	0
6.2836	123.886	103.723	4.8214	-0.0134	0	0	0	0	0	8.6068	0.3589	0	0	0	0	0
6.2877	123.784	103.549	4.8001	-0.0108	0	0	0	0	0	8.6128	0.3593	0	0	0	0	0
6.2919	123.753	103.603	4.7491	-0.0118	0	0	0	0	0	8.6188	0.3597	0	0	0	0	0
6.2961	123.78	103.484	4.9032	-0.0123	0	0	0	0	0	8.6247	0.3601	0	0	0	0	0
6.3002	123.78	103.536	4.7204	-0.0118	0	0	0	0	0	8.6307	0.3605	0	0	0	0	0
6.3044	123.728	103.487	4.6673	-0.0102	0	0	0	0	0	8.6367	0.3609	0	0	0	0	0
6.3086	123.673	103.503	4.6067	-0.0102	0	0	0	0	0	8.6426	0.3613	0	0	0	0	0
6.3127	123.658	103.492	4.722	-0.0108	0	0	0	0	0	8.6485	0.3616	0	0	0	0	0
6.3169	123.638	103.479	4.739	-0.0092	0	0	0	0	0	8.6544	0.362	0	0	0	0	0
6.3211	123.616	103.418	4.722	-0.0097	0	0	0	0	0	8.6602	0.3624	0	0	0	0	0
6.3252	123.585	103.454	4.5658	-0.0123	0	0	0	0	0	8.666	0.3628	0	0	0	0	0
6.3294	123.553	103.34	4.5828	-0.0139	0	0	0	0	0	8.6719	0.3632	0	0	0	0	0
[truncated: 2,351 more rows]

## Sheet: B3_Browne
min	Cham Temp	Drain Temp	Cham Press 1	Cham Press 2	t/c 1	t/c 2	t/c 3	t/c 4	t/c 5	Fo Ch	Fo Dr	Fo tc1	Fo tc2	Fo tc3	Fo tc4	Fo tc5
[truncated: 3,793 more rows]

[truncated: 10 more sheets: C1_Browne, C2_Browne, C3_Browne, A1_Getinge, B1_Getinge, B2_Getinge, B3_Getinge, C1_Getinge, C2_Getinge, C3_Getinge]
